# Supplementary material for: Bidirectional mendelian randomization identifies plasma proteins associated with cervical cancer risk
Source: J Egypt Natl Canc Inst. 2026 Jul 1;38:40. doi: 10.1186/s43046-026-00374-7 (PMC13323471; doi:10.1186/s43046-026-00374-7)
Supplement: Supplementary file 1 — Supplementary Material 1. [file 43046_2026_374_MOESM1_ESM.zip]

Archive with 3 entries (2 files):
- Supplementary material/
- Supplementary material/Supplemental Table 1.csv
- Supplementary material/Supplemental Table 2.csv
