# Supplementary material for: Bidirectional mendelian randomization identifies plasma proteins associated with cervical cancer risk
Source: J Egypt Natl Canc Inst. 2026 Jul 1;38:40. doi: 10.1186/s43046-026-00374-7 (PMC13323471; doi:10.1186/s43046-026-00374-7)
Supplement: Supplementary file 1 — Supplementary Material 1. [file 43046_2026_374_MOESM1_ESM.zip › Supplementary material/Supplemental Table 1.csv]

id.exposure	exposure	downloadurl
10000_28_CRYBB2_CRBB2	CRYBB2	https://download.decode.is/s3/download?token=bbdbba87-82d5-4001-8dfe-76e84aee9f40&file=10000_28_CRYBB2_CRBB2.txt.gz
10001_7_RAF1_c_Raf	RAF1	https://download.decode.is/s3/download?token=bbdbba87-82d5-4001-8dfe-76e84aee9f40&file=10001_7_RAF1_c_Raf.txt.gz
10003_15_ZNF41_ZNF41	ZNF41	https://download.decode.is/s3/download?token=bbdbba87-82d5-4001-8dfe-76e84aee9f40&file=10003_15_ZNF41_ZNF41.txt.gz
10008_43_GUCA1A_GUC1A	GUCA1A	https://download.decode.is/s3/download?token=bbdbba87-82d5-4001-8dfe-76e84aee9f40&file=10008_43_GUCA1A_GUC1A.txt.gz
10011_65_OCRL_OCRL	OCRL	https://download.decode.is/s3/download?token=bbdbba87-82d5-4001-8dfe-76e84aee9f40&file=10011_65_OCRL_OCRL.txt.gz
10012_5_SPDEF_SPDEF	SPDEF	https://download.decode.is/s3/download?token=bbdbba87-82d5-4001-8dfe-76e84aee9f40&file=10012_5_SPDEF_SPDEF.txt.gz
10014_31_SNAI2_SLUG	SNAI2	https://download.decode.is/s3/download?token=bbdbba87-82d5-4001-8dfe-76e84aee9f40&file=10014_31_SNAI2_SLUG.txt.gz
10015_119_KCNAB2_KCAB2	KCNAB2	https://download.decode.is/s3/download?token=bbdbba87-82d5-4001-8dfe-76e84aee9f40&file=10015_119_KCNAB2_KCAB2.txt.gz
10023_32_VDR_VDR	VDR	https://download.decode.is/s3/download?token=bbdbba87-82d5-4001-8dfe-76e84aee9f40&file=10023_32_VDR_VDR.txt.gz
10024_44_HOGA1_HOGA1	HOGA1	https://download.decode.is/s3/download?token=bbdbba87-82d5-4001-8dfe-76e84aee9f40&file=10024_44_HOGA1_HOGA1.txt.gz
10035_6_DUSP4_DUS4	DUSP4	https://download.decode.is/s3/download?token=bbdbba87-82d5-4001-8dfe-76e84aee9f40&file=10035_6_DUSP4_DUS4.txt.gz
10036_201_ZHX3_ZHX3	ZHX3	https://download.decode.is/s3/download?token=bbdbba87-82d5-4001-8dfe-76e84aee9f40&file=10036_201_ZHX3_ZHX3.txt.gz
10037_98_SIGLEC12_SIG12	SIGLEC12	https://download.decode.is/s3/download?token=bbdbba87-82d5-4001-8dfe-76e84aee9f40&file=10037_98_SIGLEC12_SIG12.txt.gz
10041_3_HNF4A_HNF4A	HNF4A	https://download.decode.is/s3/download?token=bbdbba87-82d5-4001-8dfe-76e84aee9f40&file=10041_3_HNF4A_HNF4A.txt.gz
10044_12_WNT10A_WN10A	WNT10A	https://download.decode.is/s3/download?token=bbdbba87-82d5-4001-8dfe-76e84aee9f40&file=10044_12_WNT10A_WN10A.txt.gz
10046_55_BIRC2_cIAP_1	BIRC2	https://download.decode.is/s3/download?token=bbdbba87-82d5-4001-8dfe-76e84aee9f40&file=10046_55_BIRC2_cIAP_1.txt.gz
10047_12_NCF2_NCF_2	NCF2	https://download.decode.is/s3/download?token=bbdbba87-82d5-4001-8dfe-76e84aee9f40&file=10047_12_NCF2_NCF_2.txt.gz
10048_7_CBFB_PEBB	CBFB	https://download.decode.is/s3/download?token=bbdbba87-82d5-4001-8dfe-76e84aee9f40&file=10048_7_CBFB_PEBB.txt.gz
10053_5_ILK_ILK1	ILK	https://download.decode.is/s3/download?token=bbdbba87-82d5-4001-8dfe-76e84aee9f40&file=10053_5_ILK_ILK1.txt.gz
10056_5_FOXM1_FOXM1	FOXM1	https://download.decode.is/s3/download?token=bbdbba87-82d5-4001-8dfe-76e84aee9f40&file=10056_5_FOXM1_FOXM1.txt.gz
10063_10_FANCL_FANCL	FANCL	https://download.decode.is/s3/download?token=bbdbba87-82d5-4001-8dfe-76e84aee9f40&file=10063_10_FANCL_FANCL.txt.gz
10064_12_RBBP9_RBBP9	RBBP9	https://download.decode.is/s3/download?token=bbdbba87-82d5-4001-8dfe-76e84aee9f40&file=10064_12_RBBP9_RBBP9.txt.gz
10074_128_BRD2_BRD2	BRD2	https://download.decode.is/s3/download?token=bbdbba87-82d5-4001-8dfe-76e84aee9f40&file=10074_128_BRD2_BRD2.txt.gz
10075_75_ACBD6_ACBD6	ACBD6	https://download.decode.is/s3/download?token=bbdbba87-82d5-4001-8dfe-76e84aee9f40&file=10075_75_ACBD6_ACBD6.txt.gz
10078_5_BAG3_BAG3	BAG3	https://download.decode.is/s3/download?token=bbdbba87-82d5-4001-8dfe-76e84aee9f40&file=10078_5_BAG3_BAG3.txt.gz
10081_17_SATB2_SATB2	SATB2	https://download.decode.is/s3/download?token=bbdbba87-82d5-4001-8dfe-76e84aee9f40&file=10081_17_SATB2_SATB2.txt.gz
10082_251_NEFL_NFL	NEFL	https://download.decode.is/s3/download?token=bbdbba87-82d5-4001-8dfe-76e84aee9f40&file=10082_251_NEFL_NFL.txt.gz
10085_25_STAR_STAR	STAR	https://download.decode.is/s3/download?token=bbdbba87-82d5-4001-8dfe-76e84aee9f40&file=10085_25_STAR_STAR.txt.gz
10088_37_APRT_APT	APRT	https://download.decode.is/s3/download?token=bbdbba87-82d5-4001-8dfe-76e84aee9f40&file=10088_37_APRT_APT.txt.gz
10089_7_ASMTL_ASML	ASMTL	https://download.decode.is/s3/download?token=bbdbba87-82d5-4001-8dfe-76e84aee9f40&file=10089_7_ASMTL_ASML.txt.gz
10339_48_ENO2_NSE	ENO2	https://download.decode.is/s3/download?token=bbdbba87-82d5-4001-8dfe-76e84aee9f40&file=10339_48_ENO2_NSE.txt.gz
10342_55_PIAS4_PIAS4	PIAS4	https://download.decode.is/s3/download?token=bbdbba87-82d5-4001-8dfe-76e84aee9f40&file=10342_55_PIAS4_PIAS4.txt.gz
10344_334_IL10RA_IL_10_Ra	IL10RA	https://download.decode.is/s3/download?token=bbdbba87-82d5-4001-8dfe-76e84aee9f40&file=10344_334_IL10RA_IL_10_Ra.txt.gz
10346_5_STAT3_STAT3	STAT3	https://download.decode.is/s3/download?token=bbdbba87-82d5-4001-8dfe-76e84aee9f40&file=10346_5_STAT3_STAT3.txt.gz
10356_21_JUN_c_Jun	JUN	https://download.decode.is/s3/download?token=bbdbba87-82d5-4001-8dfe-76e84aee9f40&file=10356_21_JUN_c_Jun.txt.gz
10363_13_SMAD3_SMAD3	SMAD3	https://download.decode.is/s3/download?token=bbdbba87-82d5-4001-8dfe-76e84aee9f40&file=10363_13_SMAD3_SMAD3.txt.gz
10364_6_SMAD2_SMAD2	SMAD2	https://download.decode.is/s3/download?token=bbdbba87-82d5-4001-8dfe-76e84aee9f40&file=10364_6_SMAD2_SMAD2.txt.gz
10366_11_PDGFRA_PDGFRA	PDGFRA	https://download.decode.is/s3/download?token=bbdbba87-82d5-4001-8dfe-76e84aee9f40&file=10366_11_PDGFRA_PDGFRA.txt.gz
10370_21_STAT1_STAT1	STAT1	https://download.decode.is/s3/download?token=bbdbba87-82d5-4001-8dfe-76e84aee9f40&file=10370_21_STAT1_STAT1.txt.gz
10372_18_STAT6_STAT6	STAT6	https://download.decode.is/s3/download?token=bbdbba87-82d5-4001-8dfe-76e84aee9f40&file=10372_18_STAT6_STAT6.txt.gz
10390_21_ZNRF3_ZNRF3	ZNRF3	https://download.decode.is/s3/download?token=bbdbba87-82d5-4001-8dfe-76e84aee9f40&file=10390_21_ZNRF3_ZNRF3.txt.gz
10391_1_ANGPTL3_ANGL3	ANGPTL3	https://download.decode.is/s3/download?token=bbdbba87-82d5-4001-8dfe-76e84aee9f40&file=10391_1_ANGPTL3_ANGL3.txt.gz
10418_36_STX12_STX12	STX12	https://download.decode.is/s3/download?token=bbdbba87-82d5-4001-8dfe-76e84aee9f40&file=10418_36_STX12_STX12.txt.gz
10419_1_SCARA5_SCAR5	SCARA5	https://download.decode.is/s3/download?token=bbdbba87-82d5-4001-8dfe-76e84aee9f40&file=10419_1_SCARA5_SCAR5.txt.gz
10424_31_NPDC1_NPDC1	NPDC1	https://download.decode.is/s3/download?token=bbdbba87-82d5-4001-8dfe-76e84aee9f40&file=10424_31_NPDC1_NPDC1.txt.gz
10425_3_B4GALT5_B4GT5	B4GALT5	https://download.decode.is/s3/download?token=bbdbba87-82d5-4001-8dfe-76e84aee9f40&file=10425_3_B4GALT5_B4GT5.txt.gz
10426_21_GOSR2_GOSR2	GOSR2	https://download.decode.is/s3/download?token=bbdbba87-82d5-4001-8dfe-76e84aee9f40&file=10426_21_GOSR2_GOSR2.txt.gz
10430_31_SLC3A2_4F2	SLC3A2	https://download.decode.is/s3/download?token=bbdbba87-82d5-4001-8dfe-76e84aee9f40&file=10430_31_SLC3A2_4F2.txt.gz
10435_2_AGA_ASPG	AGA	https://download.decode.is/s3/download?token=bbdbba87-82d5-4001-8dfe-76e84aee9f40&file=10435_2_AGA_ASPG.txt.gz
10438_19_CSF2RA_CSF2R	CSF2RA	https://download.decode.is/s3/download?token=bbdbba87-82d5-4001-8dfe-76e84aee9f40&file=10438_19_CSF2RA_CSF2R.txt.gz
10440_26_CLMP_ACAM	CLMP	https://download.decode.is/s3/download?token=bbdbba87-82d5-4001-8dfe-76e84aee9f40&file=10440_26_CLMP_ACAM.txt.gz
10442_1_TMEM190_TM190	TMEM190	https://download.decode.is/s3/download?token=bbdbba87-82d5-4001-8dfe-76e84aee9f40&file=10442_1_TMEM190_TM190.txt.gz
10445_20_APOM_ApoM	APOM	https://download.decode.is/s3/download?token=bbdbba87-82d5-4001-8dfe-76e84aee9f40&file=10445_20_APOM_ApoM.txt.gz
10447_18_PABPC3_PABP3	PABPC3	https://download.decode.is/s3/download?token=bbdbba87-82d5-4001-8dfe-76e84aee9f40&file=10447_18_PABPC3_PABP3.txt.gz
10449_31_SHISA2_TMM46	SHISA2	https://download.decode.is/s3/download?token=bbdbba87-82d5-4001-8dfe-76e84aee9f40&file=10449_31_SHISA2_TMM46.txt.gz
10451_11_NUCB1_NUCB1	NUCB1	https://download.decode.is/s3/download?token=bbdbba87-82d5-4001-8dfe-76e84aee9f40&file=10451_11_NUCB1_NUCB1.txt.gz
10453_7_CEACAM20_CEA20	CEACAM20	https://download.decode.is/s3/download?token=bbdbba87-82d5-4001-8dfe-76e84aee9f40&file=10453_7_CEACAM20_CEA20.txt.gz
10455_196_IL31_IL_31	IL31	https://download.decode.is/s3/download?token=bbdbba87-82d5-4001-8dfe-76e84aee9f40&file=10455_196_IL31_IL_31.txt.gz
10464_6_ANTXR1_ANTR1	ANTXR1	https://download.decode.is/s3/download?token=bbdbba87-82d5-4001-8dfe-76e84aee9f40&file=10464_6_ANTXR1_ANTR1.txt.gz
10499_1_TMEM106A_T106A	TMEM106A	https://download.decode.is/s3/download?token=bbdbba87-82d5-4001-8dfe-76e84aee9f40&file=10499_1_TMEM106A_T106A.txt.gz
10506_53_PGRMC2_PGRC2	PGRMC2	https://download.decode.is/s3/download?token=bbdbba87-82d5-4001-8dfe-76e84aee9f40&file=10506_53_PGRMC2_PGRC2.txt.gz
10507_166_ACRV1_sperm_protein_10	ACRV1	https://download.decode.is/s3/download?token=bbdbba87-82d5-4001-8dfe-76e84aee9f40&file=10507_166_ACRV1_sperm_protein_10.txt.gz
10511_10_COL6A3_Collagen_alpha_3_VI_	COL6A3	https://download.decode.is/s3/download?token=bbdbba87-82d5-4001-8dfe-76e84aee9f40&file=10511_10_COL6A3_Collagen_alpha_3_VI_.txt.gz
10512_13_CSF2RB_IL3RB	CSF2RB	https://download.decode.is/s3/download?token=bbdbba87-82d5-4001-8dfe-76e84aee9f40&file=10512_13_CSF2RB_IL3RB.txt.gz
10513_13_KCNIP3_CSEN	KCNIP3	https://download.decode.is/s3/download?token=bbdbba87-82d5-4001-8dfe-76e84aee9f40&file=10513_13_KCNIP3_CSEN.txt.gz
10514_5_PTGDS_PGD2_synthase	PTGDS	https://download.decode.is/s3/download?token=bbdbba87-82d5-4001-8dfe-76e84aee9f40&file=10514_5_PTGDS_PGD2_synthase.txt.gz
10521_10_MXRA8_MXRA8	MXRA8	https://download.decode.is/s3/download?token=bbdbba87-82d5-4001-8dfe-76e84aee9f40&file=10521_10_MXRA8_MXRA8.txt.gz
10527_22_DHX9_DHX9	DHX9	https://download.decode.is/s3/download?token=bbdbba87-82d5-4001-8dfe-76e84aee9f40&file=10527_22_DHX9_DHX9.txt.gz
10530_8_PSMB6_PSB6	PSMB6	https://download.decode.is/s3/download?token=bbdbba87-82d5-4001-8dfe-76e84aee9f40&file=10530_8_PSMB6_PSB6.txt.gz
10535_25_COX6A2_CX6A2	COX6A2	https://download.decode.is/s3/download?token=bbdbba87-82d5-4001-8dfe-76e84aee9f40&file=10535_25_COX6A2_CX6A2.txt.gz
10539_30_CD99L2_C99L2	CD99L2	https://download.decode.is/s3/download?token=bbdbba87-82d5-4001-8dfe-76e84aee9f40&file=10539_30_CD99L2_C99L2.txt.gz
10546_2_TSPEAR_TSEAR	TSPEAR	https://download.decode.is/s3/download?token=bbdbba87-82d5-4001-8dfe-76e84aee9f40&file=10546_2_TSPEAR_TSEAR.txt.gz
10550_37_BMPR1B_BMP_RIB	BMPR1B	https://download.decode.is/s3/download?token=bbdbba87-82d5-4001-8dfe-76e84aee9f40&file=10550_37_BMPR1B_BMP_RIB.txt.gz
10551_7_LAT_LAT	LAT	https://download.decode.is/s3/download?token=bbdbba87-82d5-4001-8dfe-76e84aee9f40&file=10551_7_LAT_LAT.txt.gz
10552_88_KLRC4_NKG2F	KLRC4	https://download.decode.is/s3/download?token=bbdbba87-82d5-4001-8dfe-76e84aee9f40&file=10552_88_KLRC4_NKG2F.txt.gz
10557_6_TEX29_TEX29	TEX29	https://download.decode.is/s3/download?token=bbdbba87-82d5-4001-8dfe-76e84aee9f40&file=10557_6_TEX29_TEX29.txt.gz
10558_26_PCDH9_PCDH9	PCDH9	https://download.decode.is/s3/download?token=bbdbba87-82d5-4001-8dfe-76e84aee9f40&file=10558_26_PCDH9_PCDH9.txt.gz
10560_1_ITM2C_ITM2C	ITM2C	https://download.decode.is/s3/download?token=bbdbba87-82d5-4001-8dfe-76e84aee9f40&file=10560_1_ITM2C_ITM2C.txt.gz
10561_5_PGLYRP3_PGRP_I_alpha	PGLYRP3	https://download.decode.is/s3/download?token=bbdbba87-82d5-4001-8dfe-76e84aee9f40&file=10561_5_PGLYRP3_PGRP_I_alpha.txt.gz
10565_19_SLITRK3_SLIK3	SLITRK3	https://download.decode.is/s3/download?token=bbdbba87-82d5-4001-8dfe-76e84aee9f40&file=10565_19_SLITRK3_SLIK3.txt.gz
10569_28_SCGB1A1_Urinary_protein_1	SCGB1A1	https://download.decode.is/s3/download?token=bbdbba87-82d5-4001-8dfe-76e84aee9f40&file=10569_28_SCGB1A1_Urinary_protein_1.txt.gz
10571_14_MGAT1_MGAT1	MGAT1	https://download.decode.is/s3/download?token=bbdbba87-82d5-4001-8dfe-76e84aee9f40&file=10571_14_MGAT1_MGAT1.txt.gz
10572_65_CST8_CST8	CST8	https://download.decode.is/s3/download?token=bbdbba87-82d5-4001-8dfe-76e84aee9f40&file=10572_65_CST8_CST8.txt.gz
10574_10_AXL_AXL	AXL	https://download.decode.is/s3/download?token=bbdbba87-82d5-4001-8dfe-76e84aee9f40&file=10574_10_AXL_AXL.txt.gz
10575_31_PUF60_PUF60	PUF60	https://download.decode.is/s3/download?token=bbdbba87-82d5-4001-8dfe-76e84aee9f40&file=10575_31_PUF60_PUF60.txt.gz
10580_14_SFTA2_SFTA2	SFTA2	https://download.decode.is/s3/download?token=bbdbba87-82d5-4001-8dfe-76e84aee9f40&file=10580_14_SFTA2_SFTA2.txt.gz
10582_36_POMK_SG196	POMK	https://download.decode.is/s3/download?token=bbdbba87-82d5-4001-8dfe-76e84aee9f40&file=10582_36_POMK_SG196.txt.gz
10584_7_NDUFS4_NDUS4	NDUFS4	https://download.decode.is/s3/download?token=bbdbba87-82d5-4001-8dfe-76e84aee9f40&file=10584_7_NDUFS4_NDUS4.txt.gz
10600_24_CLGN_CLGN	CLGN	https://download.decode.is/s3/download?token=bbdbba87-82d5-4001-8dfe-76e84aee9f40&file=10600_24_CLGN_CLGN.txt.gz
10603_1_HTN3_HIS3	HTN3	https://download.decode.is/s3/download?token=bbdbba87-82d5-4001-8dfe-76e84aee9f40&file=10603_1_HTN3_HIS3.txt.gz
10605_22_APMAP_APMAP	APMAP	https://download.decode.is/s3/download?token=bbdbba87-82d5-4001-8dfe-76e84aee9f40&file=10605_22_APMAP_APMAP.txt.gz
10606_34_TOR1AIP1_TOIP1	TOR1AIP1	https://download.decode.is/s3/download?token=bbdbba87-82d5-4001-8dfe-76e84aee9f40&file=10606_34_TOR1AIP1_TOIP1.txt.gz
10608_9_HTN1_HIS1	HTN1	https://download.decode.is/s3/download?token=bbdbba87-82d5-4001-8dfe-76e84aee9f40&file=10608_9_HTN1_HIS1.txt.gz
10612_18_PLOD3_PLOD3	PLOD3	https://download.decode.is/s3/download?token=bbdbba87-82d5-4001-8dfe-76e84aee9f40&file=10612_18_PLOD3_PLOD3.txt.gz
10615_18_MPZ_MYP0	MPZ	https://download.decode.is/s3/download?token=bbdbba87-82d5-4001-8dfe-76e84aee9f40&file=10615_18_MPZ_MYP0.txt.gz
10618_190_LRP2_megalin	LRP2	https://download.decode.is/s3/download?token=bbdbba87-82d5-4001-8dfe-76e84aee9f40&file=10618_190_LRP2_megalin.txt.gz
10620_21_MSMB_PSP_94	MSMB	https://download.decode.is/s3/download?token=bbdbba87-82d5-4001-8dfe-76e84aee9f40&file=10620_21_MSMB_PSP_94.txt.gz
10621_26_PRR16_PRR16	PRR16	https://download.decode.is/s3/download?token=bbdbba87-82d5-4001-8dfe-76e84aee9f40&file=10621_26_PRR16_PRR16.txt.gz
10624_45_SPINK13_ISK13	SPINK13	https://download.decode.is/s3/download?token=bbdbba87-82d5-4001-8dfe-76e84aee9f40&file=10624_45_SPINK13_ISK13.txt.gz
10627_87_APLP2_APLP2	APLP2	https://download.decode.is/s3/download?token=bbdbba87-82d5-4001-8dfe-76e84aee9f40&file=10627_87_APLP2_APLP2.txt.gz
10630_5_HTATIP2_HTAI2	HTATIP2	https://download.decode.is/s3/download?token=bbdbba87-82d5-4001-8dfe-76e84aee9f40&file=10630_5_HTATIP2_HTAI2.txt.gz
10643_16_OLFM3_NOE3	OLFM3	https://download.decode.is/s3/download?token=bbdbba87-82d5-4001-8dfe-76e84aee9f40&file=10643_16_OLFM3_NOE3.txt.gz
10647_18_ASCC1_ASCC1	ASCC1	https://download.decode.is/s3/download?token=bbdbba87-82d5-4001-8dfe-76e84aee9f40&file=10647_18_ASCC1_ASCC1.txt.gz
10666_7_GNPTG_GNPTG	GNPTG	https://download.decode.is/s3/download?token=bbdbba87-82d5-4001-8dfe-76e84aee9f40&file=10666_7_GNPTG_GNPTG.txt.gz
10672_75_SFTPB_SP_B	SFTPB	https://download.decode.is/s3/download?token=bbdbba87-82d5-4001-8dfe-76e84aee9f40&file=10672_75_SFTPB_SP_B.txt.gz
10675_223_TMX2_TMX2	TMX2	https://download.decode.is/s3/download?token=bbdbba87-82d5-4001-8dfe-76e84aee9f40&file=10675_223_TMX2_TMX2.txt.gz
10677_9_NDUFB4_NDUB4	NDUFB4	https://download.decode.is/s3/download?token=bbdbba87-82d5-4001-8dfe-76e84aee9f40&file=10677_9_NDUFB4_NDUB4.txt.gz
10693_43_KLRG2_KLRG2	KLRG2	https://download.decode.is/s3/download?token=bbdbba87-82d5-4001-8dfe-76e84aee9f40&file=10693_43_KLRG2_KLRG2.txt.gz
10695_12_WFDC10B_WF10B	WFDC10B	https://download.decode.is/s3/download?token=bbdbba87-82d5-4001-8dfe-76e84aee9f40&file=10695_12_WFDC10B_WF10B.txt.gz
10700_10_IGSF11_IGS11	IGSF11	https://download.decode.is/s3/download?token=bbdbba87-82d5-4001-8dfe-76e84aee9f40&file=10700_10_IGSF11_IGS11.txt.gz
10702_1_COL28A1_COSA1	COL28A1	https://download.decode.is/s3/download?token=bbdbba87-82d5-4001-8dfe-76e84aee9f40&file=10702_1_COL28A1_COSA1.txt.gz
10703_203_SUDS3_SDS3	SUDS3	https://download.decode.is/s3/download?token=bbdbba87-82d5-4001-8dfe-76e84aee9f40&file=10703_203_SUDS3_SDS3.txt.gz
10708_3_GNRH2_GON2	GNRH2	https://download.decode.is/s3/download?token=bbdbba87-82d5-4001-8dfe-76e84aee9f40&file=10708_3_GNRH2_GON2.txt.gz
10710_23_ZPBP2_ZPBP2	ZPBP2	https://download.decode.is/s3/download?token=bbdbba87-82d5-4001-8dfe-76e84aee9f40&file=10710_23_ZPBP2_ZPBP2.txt.gz
10714_7_ACE_ACE	ACE	https://download.decode.is/s3/download?token=bbdbba87-82d5-4001-8dfe-76e84aee9f40&file=10714_7_ACE_ACE.txt.gz
10716_35_PSMD5_PSMD5	PSMD5	https://download.decode.is/s3/download?token=bbdbba87-82d5-4001-8dfe-76e84aee9f40&file=10716_35_PSMD5_PSMD5.txt.gz
10731_10_HS3ST5_HS3S5	HS3ST5	https://download.decode.is/s3/download?token=bbdbba87-82d5-4001-8dfe-76e84aee9f40&file=10731_10_HS3ST5_HS3S5.txt.gz
10734_339_GAL3ST2_G3ST2	GAL3ST2	https://download.decode.is/s3/download?token=bbdbba87-82d5-4001-8dfe-76e84aee9f40&file=10734_339_GAL3ST2_G3ST2.txt.gz
10737_96_SERPINB1_Serpin_B1	SERPINB1	https://download.decode.is/s3/download?token=bbdbba87-82d5-4001-8dfe-76e84aee9f40&file=10737_96_SERPINB1_Serpin_B1.txt.gz
10748_216_PCDHB2_PCDB2	PCDHB2	https://download.decode.is/s3/download?token=bbdbba87-82d5-4001-8dfe-76e84aee9f40&file=10748_216_PCDHB2_PCDB2.txt.gz
10752_8_CDYL2_CDYL2	CDYL2	https://download.decode.is/s3/download?token=bbdbba87-82d5-4001-8dfe-76e84aee9f40&file=10752_8_CDYL2_CDYL2.txt.gz
10753_31_ADAM7_ADAM7	ADAM7	https://download.decode.is/s3/download?token=bbdbba87-82d5-4001-8dfe-76e84aee9f40&file=10753_31_ADAM7_ADAM7.txt.gz
10754_113_PROK2_Prokineticin_2	PROK2	https://download.decode.is/s3/download?token=bbdbba87-82d5-4001-8dfe-76e84aee9f40&file=10754_113_PROK2_Prokineticin_2.txt.gz
10758_2_KERA_KERA	KERA	https://download.decode.is/s3/download?token=bbdbba87-82d5-4001-8dfe-76e84aee9f40&file=10758_2_KERA_KERA.txt.gz
10760_107_GRIA4_GRIA4	GRIA4	https://download.decode.is/s3/download?token=bbdbba87-82d5-4001-8dfe-76e84aee9f40&file=10760_107_GRIA4_GRIA4.txt.gz
10761_5_TMED2_TMED2	TMED2	https://download.decode.is/s3/download?token=bbdbba87-82d5-4001-8dfe-76e84aee9f40&file=10761_5_TMED2_TMED2.txt.gz
10762_2_KLRG2_KLRG2	KLRG2	https://download.decode.is/s3/download?token=bbdbba87-82d5-4001-8dfe-76e84aee9f40&file=10762_2_KLRG2_KLRG2.txt.gz
10772_21_CSGALNACT2_CGAT2	CSGALNACT2	https://download.decode.is/s3/download?token=bbdbba87-82d5-4001-8dfe-76e84aee9f40&file=10772_21_CSGALNACT2_CGAT2.txt.gz
10781_19_CLEC4G_CLC4G	CLEC4G	https://download.decode.is/s3/download?token=bbdbba87-82d5-4001-8dfe-76e84aee9f40&file=10781_19_CLEC4G_CLC4G.txt.gz
10785_8_LRRC52_LRC52	LRRC52	https://download.decode.is/s3/download?token=bbdbba87-82d5-4001-8dfe-76e84aee9f40&file=10785_8_LRRC52_LRC52.txt.gz
10798_4_CD300E_CLM2	CD300E	https://download.decode.is/s3/download?token=bbdbba87-82d5-4001-8dfe-76e84aee9f40&file=10798_4_CD300E_CLM2.txt.gz
10800_15_SERPINH1_Collagen_binding_protein	SERPINH1	https://download.decode.is/s3/download?token=bbdbba87-82d5-4001-8dfe-76e84aee9f40&file=10800_15_SERPINH1_Collagen_binding_protein.txt.gz
10809_14_KLRB1_KLRB1	KLRB1	https://download.decode.is/s3/download?token=bbdbba87-82d5-4001-8dfe-76e84aee9f40&file=10809_14_KLRB1_KLRB1.txt.gz
10814_7_CD1A_CD1A	CD1A	https://download.decode.is/s3/download?token=bbdbba87-82d5-4001-8dfe-76e84aee9f40&file=10814_7_CD1A_CD1A.txt.gz
10815_2_HABP4_HABP4	HABP4	https://download.decode.is/s3/download?token=bbdbba87-82d5-4001-8dfe-76e84aee9f40&file=10815_2_HABP4_HABP4.txt.gz
10816_150_PILRA_PILRA_isoform_FDF03_M14	PILRA	https://download.decode.is/s3/download?token=bbdbba87-82d5-4001-8dfe-76e84aee9f40&file=10816_150_PILRA_PILRA_isoform_FDF03_M14.txt.gz
10817_26_TOMM20L_TO20L	TOMM20L	https://download.decode.is/s3/download?token=bbdbba87-82d5-4001-8dfe-76e84aee9f40&file=10817_26_TOMM20L_TO20L.txt.gz
10818_36_SMPD1_ASM	SMPD1	https://download.decode.is/s3/download?token=bbdbba87-82d5-4001-8dfe-76e84aee9f40&file=10818_36_SMPD1_ASM.txt.gz
10825_12_VSIG10_VSI10	VSIG10	https://download.decode.is/s3/download?token=bbdbba87-82d5-4001-8dfe-76e84aee9f40&file=10825_12_VSIG10_VSI10.txt.gz
10832_24_B4GALT6_B4GT6	B4GALT6	https://download.decode.is/s3/download?token=bbdbba87-82d5-4001-8dfe-76e84aee9f40&file=10832_24_B4GALT6_B4GT6.txt.gz
10833_64_HHIP_HHIP	HHIP	https://download.decode.is/s3/download?token=bbdbba87-82d5-4001-8dfe-76e84aee9f40&file=10833_64_HHIP_HHIP.txt.gz
10835_25_A4GNT_A4GCT	A4GNT	https://download.decode.is/s3/download?token=bbdbba87-82d5-4001-8dfe-76e84aee9f40&file=10835_25_A4GNT_A4GCT.txt.gz
10842_7_GCNT4_GCNT4	GCNT4	https://download.decode.is/s3/download?token=bbdbba87-82d5-4001-8dfe-76e84aee9f40&file=10842_7_GCNT4_GCNT4.txt.gz
10847_1_SIGLEC15_SIG15	SIGLEC15	https://download.decode.is/s3/download?token=bbdbba87-82d5-4001-8dfe-76e84aee9f40&file=10847_1_SIGLEC15_SIG15.txt.gz
10848_137_BTNL3_BTNL3	BTNL3	https://download.decode.is/s3/download?token=bbdbba87-82d5-4001-8dfe-76e84aee9f40&file=10848_137_BTNL3_BTNL3.txt.gz
10851_77_EBI3_IL27B	EBI3	https://download.decode.is/s3/download?token=bbdbba87-82d5-4001-8dfe-76e84aee9f40&file=10851_77_EBI3_IL27B.txt.gz
10852_114_HNRNPDL_HNRDL	HNRNPDL	https://download.decode.is/s3/download?token=bbdbba87-82d5-4001-8dfe-76e84aee9f40&file=10852_114_HNRNPDL_HNRDL.txt.gz
10876_300_BRAT1_BRAT1	BRAT1	https://download.decode.is/s3/download?token=bbdbba87-82d5-4001-8dfe-76e84aee9f40&file=10876_300_BRAT1_BRAT1.txt.gz
10880_38_FAM163B_F163B	FAM163B	https://download.decode.is/s3/download?token=bbdbba87-82d5-4001-8dfe-76e84aee9f40&file=10880_38_FAM163B_F163B.txt.gz
10882_12_DSC1_Desmocollin_1	DSC1	https://download.decode.is/s3/download?token=bbdbba87-82d5-4001-8dfe-76e84aee9f40&file=10882_12_DSC1_Desmocollin_1.txt.gz
10885_36_C6orf89_CF089	C6orf89	https://download.decode.is/s3/download?token=bbdbba87-82d5-4001-8dfe-76e84aee9f40&file=10885_36_C6orf89_CF089.txt.gz
10889_2_MRAP2_MRAP2	MRAP2	https://download.decode.is/s3/download?token=bbdbba87-82d5-4001-8dfe-76e84aee9f40&file=10889_2_MRAP2_MRAP2.txt.gz
10890_135_LCTL_LCTL	LCTL	https://download.decode.is/s3/download?token=bbdbba87-82d5-4001-8dfe-76e84aee9f40&file=10890_135_LCTL_LCTL.txt.gz
10892_8_OSMR_OSMR	OSMR	https://download.decode.is/s3/download?token=bbdbba87-82d5-4001-8dfe-76e84aee9f40&file=10892_8_OSMR_OSMR.txt.gz
10895_28_TMPRSS11B_TM11B	TMPRSS11B	https://download.decode.is/s3/download?token=bbdbba87-82d5-4001-8dfe-76e84aee9f40&file=10895_28_TMPRSS11B_TM11B.txt.gz
10900_272_STMN2_STMN2	STMN2	https://download.decode.is/s3/download?token=bbdbba87-82d5-4001-8dfe-76e84aee9f40&file=10900_272_STMN2_STMN2.txt.gz
10902_53_ASPRV1_APRV1	ASPRV1	https://download.decode.is/s3/download?token=bbdbba87-82d5-4001-8dfe-76e84aee9f40&file=10902_53_ASPRV1_APRV1.txt.gz
10903_50_STX8_STX8	STX8	https://download.decode.is/s3/download?token=bbdbba87-82d5-4001-8dfe-76e84aee9f40&file=10903_50_STX8_STX8.txt.gz
10907_116_NTM_NTRI	NTM	https://download.decode.is/s3/download?token=bbdbba87-82d5-4001-8dfe-76e84aee9f40&file=10907_116_NTM_NTRI.txt.gz
10908_2_GALNT13_GLT13	GALNT13	https://download.decode.is/s3/download?token=bbdbba87-82d5-4001-8dfe-76e84aee9f40&file=10908_2_GALNT13_GLT13.txt.gz
10910_6_CEACAM4_CEAM4	CEACAM4	https://download.decode.is/s3/download?token=bbdbba87-82d5-4001-8dfe-76e84aee9f40&file=10910_6_CEACAM4_CEAM4.txt.gz
10916_44_PLA2R1_PLA2R	PLA2R1	https://download.decode.is/s3/download?token=bbdbba87-82d5-4001-8dfe-76e84aee9f40&file=10916_44_PLA2R1_PLA2R.txt.gz
10917_40_GNGT2_GBGT2	GNGT2	https://download.decode.is/s3/download?token=bbdbba87-82d5-4001-8dfe-76e84aee9f40&file=10917_40_GNGT2_GBGT2.txt.gz
10924_258_CYB5D2_NEUFC	CYB5D2	https://download.decode.is/s3/download?token=bbdbba87-82d5-4001-8dfe-76e84aee9f40&file=10924_258_CYB5D2_NEUFC.txt.gz
10933_107_CALN1_CABP8	CALN1	https://download.decode.is/s3/download?token=bbdbba87-82d5-4001-8dfe-76e84aee9f40&file=10933_107_CALN1_CABP8.txt.gz
10938_13_CD58_sLFA_3	CD58	https://download.decode.is/s3/download?token=bbdbba87-82d5-4001-8dfe-76e84aee9f40&file=10938_13_CD58_sLFA_3.txt.gz
10939_16_PLEKHA4_PKHA4	PLEKHA4	https://download.decode.is/s3/download?token=bbdbba87-82d5-4001-8dfe-76e84aee9f40&file=10939_16_PLEKHA4_PKHA4.txt.gz
10940_25_SRL_SRCA	SRL	https://download.decode.is/s3/download?token=bbdbba87-82d5-4001-8dfe-76e84aee9f40&file=10940_25_SRL_SRCA.txt.gz
10945_11_STX6_Syntaxin_6	STX6	https://download.decode.is/s3/download?token=bbdbba87-82d5-4001-8dfe-76e84aee9f40&file=10945_11_STX6_Syntaxin_6.txt.gz
10948_14_PLD3_PLD3	PLD3	https://download.decode.is/s3/download?token=bbdbba87-82d5-4001-8dfe-76e84aee9f40&file=10948_14_PLD3_PLD3.txt.gz
10953_14_CLEC2A_CLC2A	CLEC2A	https://download.decode.is/s3/download?token=bbdbba87-82d5-4001-8dfe-76e84aee9f40&file=10953_14_CLEC2A_CLC2A.txt.gz
10955_4_CLEC10A_CLC10	CLEC10A	https://download.decode.is/s3/download?token=bbdbba87-82d5-4001-8dfe-76e84aee9f40&file=10955_4_CLEC10A_CLC10.txt.gz
10959_125_BET1L_BET1L	BET1L	https://download.decode.is/s3/download?token=bbdbba87-82d5-4001-8dfe-76e84aee9f40&file=10959_125_BET1L_BET1L.txt.gz
10974_20_SPINK7_ISK7	SPINK7	https://download.decode.is/s3/download?token=bbdbba87-82d5-4001-8dfe-76e84aee9f40&file=10974_20_SPINK7_ISK7.txt.gz
10975_59_MUCL1_MUCL1	MUCL1	https://download.decode.is/s3/download?token=bbdbba87-82d5-4001-8dfe-76e84aee9f40&file=10975_59_MUCL1_MUCL1.txt.gz
10977_55_UCMA_UCMA	UCMA	https://download.decode.is/s3/download?token=bbdbba87-82d5-4001-8dfe-76e84aee9f40&file=10977_55_UCMA_UCMA.txt.gz
10981_56_NRG3_NRG3	NRG3	https://download.decode.is/s3/download?token=bbdbba87-82d5-4001-8dfe-76e84aee9f40&file=10981_56_NRG3_NRG3.txt.gz
10990_21_LRRK2_LRRK2	LRRK2	https://download.decode.is/s3/download?token=bbdbba87-82d5-4001-8dfe-76e84aee9f40&file=10990_21_LRRK2_LRRK2.txt.gz
11067_13_BGLAP_Osteocalcin	BGLAP	https://download.decode.is/s3/download?token=bbdbba87-82d5-4001-8dfe-76e84aee9f40&file=11067_13_BGLAP_Osteocalcin.txt.gz
11071_1_IL5_IL_5	IL5	https://download.decode.is/s3/download?token=bbdbba87-82d5-4001-8dfe-76e84aee9f40&file=11071_1_IL5_IL_5.txt.gz
11094_104_CLC_LPPL	CLC	https://download.decode.is/s3/download?token=bbdbba87-82d5-4001-8dfe-76e84aee9f40&file=11094_104_CLC_LPPL.txt.gz
11096_57_N6AMT1_HEMK2	N6AMT1	https://download.decode.is/s3/download?token=bbdbba87-82d5-4001-8dfe-76e84aee9f40&file=11096_57_N6AMT1_HEMK2.txt.gz
11098_1_PDXK_PDXK	PDXK	https://download.decode.is/s3/download?token=bbdbba87-82d5-4001-8dfe-76e84aee9f40&file=11098_1_PDXK_PDXK.txt.gz
11101_18_TLR4_TLR4	TLR4	https://download.decode.is/s3/download?token=bbdbba87-82d5-4001-8dfe-76e84aee9f40&file=11101_18_TLR4_TLR4.txt.gz
11102_22_REG4_REG4	REG4	https://download.decode.is/s3/download?token=bbdbba87-82d5-4001-8dfe-76e84aee9f40&file=11102_22_REG4_REG4.txt.gz
11103_24_HSPB1_HSP_27	HSPB1	https://download.decode.is/s3/download?token=bbdbba87-82d5-4001-8dfe-76e84aee9f40&file=11103_24_HSPB1_HSP_27.txt.gz
11104_13_CHI3L1_YKL_40	CHI3L1	https://download.decode.is/s3/download?token=bbdbba87-82d5-4001-8dfe-76e84aee9f40&file=11104_13_CHI3L1_YKL_40.txt.gz
11107_25_TENM3_TEN3	TENM3	https://download.decode.is/s3/download?token=bbdbba87-82d5-4001-8dfe-76e84aee9f40&file=11107_25_TENM3_TEN3.txt.gz
11109_56_SVEP1_SVEP1	SVEP1	https://download.decode.is/s3/download?token=bbdbba87-82d5-4001-8dfe-76e84aee9f40&file=11109_56_SVEP1_SVEP1.txt.gz
11110_4_TMEM119_TM119	TMEM119	https://download.decode.is/s3/download?token=bbdbba87-82d5-4001-8dfe-76e84aee9f40&file=11110_4_TMEM119_TM119.txt.gz
11116_16_C11orf87_CK087	C11orf87	https://download.decode.is/s3/download?token=bbdbba87-82d5-4001-8dfe-76e84aee9f40&file=11116_16_C11orf87_CK087.txt.gz
11117_2_SPATA20_SPT20	SPATA20	https://download.decode.is/s3/download?token=bbdbba87-82d5-4001-8dfe-76e84aee9f40&file=11117_2_SPATA20_SPT20.txt.gz
11118_107_RAB17_RAB17	RAB17	https://download.decode.is/s3/download?token=bbdbba87-82d5-4001-8dfe-76e84aee9f40&file=11118_107_RAB17_RAB17.txt.gz
11120_49_NAT14_NAT14	NAT14	https://download.decode.is/s3/download?token=bbdbba87-82d5-4001-8dfe-76e84aee9f40&file=11120_49_NAT14_NAT14.txt.gz
11128_29_TMEM132C_T132C	TMEM132C	https://download.decode.is/s3/download?token=bbdbba87-82d5-4001-8dfe-76e84aee9f40&file=11128_29_TMEM132C_T132C.txt.gz
11129_66_BMP15_BMP15	BMP15	https://download.decode.is/s3/download?token=bbdbba87-82d5-4001-8dfe-76e84aee9f40&file=11129_66_BMP15_BMP15.txt.gz
11130_158_CACNB4_CACB4	CACNB4	https://download.decode.is/s3/download?token=bbdbba87-82d5-4001-8dfe-76e84aee9f40&file=11130_158_CACNB4_CACB4.txt.gz
11134_30_MTRF1L_RF1ML	MTRF1L	https://download.decode.is/s3/download?token=bbdbba87-82d5-4001-8dfe-76e84aee9f40&file=11134_30_MTRF1L_RF1ML.txt.gz
11135_5_MRPL55_RM55	MRPL55	https://download.decode.is/s3/download?token=bbdbba87-82d5-4001-8dfe-76e84aee9f40&file=11135_5_MRPL55_RM55.txt.gz
11137_43_CSF2RB_IL3RB	CSF2RB	https://download.decode.is/s3/download?token=bbdbba87-82d5-4001-8dfe-76e84aee9f40&file=11137_43_CSF2RB_IL3RB.txt.gz
11138_16_RUNX3_RUNX3	RUNX3	https://download.decode.is/s3/download?token=bbdbba87-82d5-4001-8dfe-76e84aee9f40&file=11138_16_RUNX3_RUNX3.txt.gz
11140_56_COL1A1_CO1A1	COL1A1	https://download.decode.is/s3/download?token=bbdbba87-82d5-4001-8dfe-76e84aee9f40&file=11140_56_COL1A1_CO1A1.txt.gz
11142_11_ANGPTL1_ANGL1	ANGPTL1	https://download.decode.is/s3/download?token=bbdbba87-82d5-4001-8dfe-76e84aee9f40&file=11142_11_ANGPTL1_ANGL1.txt.gz
11143_32_OLFM3_NOE3	OLFM3	https://download.decode.is/s3/download?token=bbdbba87-82d5-4001-8dfe-76e84aee9f40&file=11143_32_OLFM3_NOE3.txt.gz
11145_72_KIAA1549L_K154L	KIAA1549L	https://download.decode.is/s3/download?token=bbdbba87-82d5-4001-8dfe-76e84aee9f40&file=11145_72_KIAA1549L_K154L.txt.gz
11146_4_TBX22_TBX22	TBX22	https://download.decode.is/s3/download?token=bbdbba87-82d5-4001-8dfe-76e84aee9f40&file=11146_4_TBX22_TBX22.txt.gz
11149_3_TLR1_TLR1	TLR1	https://download.decode.is/s3/download?token=bbdbba87-82d5-4001-8dfe-76e84aee9f40&file=11149_3_TLR1_TLR1.txt.gz
11152_46_KLK13_kallikrein_13	KLK13	https://download.decode.is/s3/download?token=bbdbba87-82d5-4001-8dfe-76e84aee9f40&file=11152_46_KLK13_kallikrein_13.txt.gz
11154_3_NFE2L1_NF2L1	NFE2L1	https://download.decode.is/s3/download?token=bbdbba87-82d5-4001-8dfe-76e84aee9f40&file=11154_3_NFE2L1_NF2L1.txt.gz
11155_16_COL6A5_CO6A5	COL6A5	https://download.decode.is/s3/download?token=bbdbba87-82d5-4001-8dfe-76e84aee9f40&file=11155_16_COL6A5_CO6A5.txt.gz
11160_56_RNF122_RN122	RNF122	https://download.decode.is/s3/download?token=bbdbba87-82d5-4001-8dfe-76e84aee9f40&file=11160_56_RNF122_RN122.txt.gz
11162_37_EQTN_EQTN	EQTN	https://download.decode.is/s3/download?token=bbdbba87-82d5-4001-8dfe-76e84aee9f40&file=11162_37_EQTN_EQTN.txt.gz
11163_7_FAM162B_F162B	FAM162B	https://download.decode.is/s3/download?token=bbdbba87-82d5-4001-8dfe-76e84aee9f40&file=11163_7_FAM162B_F162B.txt.gz
11164_7_TENM2_TEN2	TENM2	https://download.decode.is/s3/download?token=bbdbba87-82d5-4001-8dfe-76e84aee9f40&file=11164_7_TENM2_TEN2.txt.gz
11167_6_MTMR1_MTMR1	MTMR1	https://download.decode.is/s3/download?token=bbdbba87-82d5-4001-8dfe-76e84aee9f40&file=11167_6_MTMR1_MTMR1.txt.gz
11168_3_MEGF10_MEG10	MEGF10	https://download.decode.is/s3/download?token=bbdbba87-82d5-4001-8dfe-76e84aee9f40&file=11168_3_MEGF10_MEG10.txt.gz
11173_29_MILR1_MILR1	MILR1	https://download.decode.is/s3/download?token=bbdbba87-82d5-4001-8dfe-76e84aee9f40&file=11173_29_MILR1_MILR1.txt.gz
11174_8_THSD7A_THS7A	THSD7A	https://download.decode.is/s3/download?token=bbdbba87-82d5-4001-8dfe-76e84aee9f40&file=11174_8_THSD7A_THS7A.txt.gz
11177_16_KRT5_K2C5	KRT5	https://download.decode.is/s3/download?token=bbdbba87-82d5-4001-8dfe-76e84aee9f40&file=11177_16_KRT5_K2C5.txt.gz
11178_21_SVEP1_SVEP1	SVEP1	https://download.decode.is/s3/download?token=bbdbba87-82d5-4001-8dfe-76e84aee9f40&file=11178_21_SVEP1_SVEP1.txt.gz
11179_7_TSSK1B_TSSK1	TSSK1B	https://download.decode.is/s3/download?token=bbdbba87-82d5-4001-8dfe-76e84aee9f40&file=11179_7_TSSK1B_TSSK1.txt.gz
11180_17_SMARCC1_SMRC1	SMARCC1	https://download.decode.is/s3/download?token=bbdbba87-82d5-4001-8dfe-76e84aee9f40&file=11180_17_SMARCC1_SMRC1.txt.gz
11185_145_GCH1_GCH1	GCH1	https://download.decode.is/s3/download?token=bbdbba87-82d5-4001-8dfe-76e84aee9f40&file=11185_145_GCH1_GCH1.txt.gz
11187_11_CLEC12A_CL12A	CLEC12A	https://download.decode.is/s3/download?token=bbdbba87-82d5-4001-8dfe-76e84aee9f40&file=11187_11_CLEC12A_CL12A.txt.gz
11192_168_TINAGL1_TINAL	TINAGL1	https://download.decode.is/s3/download?token=bbdbba87-82d5-4001-8dfe-76e84aee9f40&file=11192_168_TINAGL1_TINAL.txt.gz
11196_31_COL6A3_Collagen_alpha_3_VI_	COL6A3	https://download.decode.is/s3/download?token=bbdbba87-82d5-4001-8dfe-76e84aee9f40&file=11196_31_COL6A3_Collagen_alpha_3_VI_.txt.gz
11198_37_CREB3L1_CR3L1	CREB3L1	https://download.decode.is/s3/download?token=bbdbba87-82d5-4001-8dfe-76e84aee9f40&file=11198_37_CREB3L1_CR3L1.txt.gz
11201_19_PUS1_TRUA	PUS1	https://download.decode.is/s3/download?token=bbdbba87-82d5-4001-8dfe-76e84aee9f40&file=11201_19_PUS1_TRUA.txt.gz
11202_70_TBX5_TBX5	TBX5	https://download.decode.is/s3/download?token=bbdbba87-82d5-4001-8dfe-76e84aee9f40&file=11202_70_TBX5_TBX5.txt.gz
11205_10_ITGB7_Integrin_beta_7	ITGB7	https://download.decode.is/s3/download?token=bbdbba87-82d5-4001-8dfe-76e84aee9f40&file=11205_10_ITGB7_Integrin_beta_7.txt.gz
11207_3_MSR1_Macrophage_scavenger_receptor	MSR1	https://download.decode.is/s3/download?token=bbdbba87-82d5-4001-8dfe-76e84aee9f40&file=11207_3_MSR1_Macrophage_scavenger_receptor.txt.gz
11208_15_NAGPA_NAGPA	NAGPA	https://download.decode.is/s3/download?token=bbdbba87-82d5-4001-8dfe-76e84aee9f40&file=11208_15_NAGPA_NAGPA.txt.gz
11211_7_TBCE_TBCE	TBCE	https://download.decode.is/s3/download?token=bbdbba87-82d5-4001-8dfe-76e84aee9f40&file=11211_7_TBCE_TBCE.txt.gz
11212_7_TXNDC5_TXND5	TXNDC5	https://download.decode.is/s3/download?token=bbdbba87-82d5-4001-8dfe-76e84aee9f40&file=11212_7_TXNDC5_TXND5.txt.gz
11214_40_DNAJB9_DNJB9	DNAJB9	https://download.decode.is/s3/download?token=bbdbba87-82d5-4001-8dfe-76e84aee9f40&file=11214_40_DNAJB9_DNJB9.txt.gz
11215_6_CDH15_CAD15	CDH15	https://download.decode.is/s3/download?token=bbdbba87-82d5-4001-8dfe-76e84aee9f40&file=11215_6_CDH15_CAD15.txt.gz
11218_84_TPMT_TPMT	TPMT	https://download.decode.is/s3/download?token=bbdbba87-82d5-4001-8dfe-76e84aee9f40&file=11218_84_TPMT_TPMT.txt.gz
11219_95_FGFBP3_FGFP3	FGFBP3	https://download.decode.is/s3/download?token=bbdbba87-82d5-4001-8dfe-76e84aee9f40&file=11219_95_FGFBP3_FGFP3.txt.gz
11223_1_TMEM154_TM154	TMEM154	https://download.decode.is/s3/download?token=bbdbba87-82d5-4001-8dfe-76e84aee9f40&file=11223_1_TMEM154_TM154.txt.gz
11226_16_UBE3A_UBE3A	UBE3A	https://download.decode.is/s3/download?token=bbdbba87-82d5-4001-8dfe-76e84aee9f40&file=11226_16_UBE3A_UBE3A.txt.gz
11228_37_RIC3_RIC3	RIC3	https://download.decode.is/s3/download?token=bbdbba87-82d5-4001-8dfe-76e84aee9f40&file=11228_37_RIC3_RIC3.txt.gz
11229_16_ERN1_ERN1	ERN1	https://download.decode.is/s3/download?token=bbdbba87-82d5-4001-8dfe-76e84aee9f40&file=11229_16_ERN1_ERN1.txt.gz
11237_49_PCOLCE_PCOC1	PCOLCE	https://download.decode.is/s3/download?token=bbdbba87-82d5-4001-8dfe-76e84aee9f40&file=11237_49_PCOLCE_PCOC1.txt.gz
11239_49_TMPRSS6_TMPS6	TMPRSS6	https://download.decode.is/s3/download?token=bbdbba87-82d5-4001-8dfe-76e84aee9f40&file=11239_49_TMPRSS6_TMPS6.txt.gz
11241_8_ASL_ARLY	ASL	https://download.decode.is/s3/download?token=bbdbba87-82d5-4001-8dfe-76e84aee9f40&file=11241_8_ASL_ARLY.txt.gz
11242_33_TGM1_TGM1	TGM1	https://download.decode.is/s3/download?token=bbdbba87-82d5-4001-8dfe-76e84aee9f40&file=11242_33_TGM1_TGM1.txt.gz
11243_90_ADGRF1_GPR110	ADGRF1	https://download.decode.is/s3/download?token=bbdbba87-82d5-4001-8dfe-76e84aee9f40&file=11243_90_ADGRF1_GPR110.txt.gz
11247_20_NAGS_NAGS	NAGS	https://download.decode.is/s3/download?token=bbdbba87-82d5-4001-8dfe-76e84aee9f40&file=11247_20_NAGS_NAGS.txt.gz
11248_43_UROS_HEM4	UROS	https://download.decode.is/s3/download?token=bbdbba87-82d5-4001-8dfe-76e84aee9f40&file=11248_43_UROS_HEM4.txt.gz
11252_30_LRCH4_LRCH4	LRCH4	https://download.decode.is/s3/download?token=bbdbba87-82d5-4001-8dfe-76e84aee9f40&file=11252_30_LRCH4_LRCH4.txt.gz
11254_13_PAPLN_PPN	PAPLN	https://download.decode.is/s3/download?token=bbdbba87-82d5-4001-8dfe-76e84aee9f40&file=11254_13_PAPLN_PPN.txt.gz
11257_1_QDPR_DHPR	QDPR	https://download.decode.is/s3/download?token=bbdbba87-82d5-4001-8dfe-76e84aee9f40&file=11257_1_QDPR_DHPR.txt.gz
11258_41_MADCAM1_MAdCAM_1	MADCAM1	https://download.decode.is/s3/download?token=bbdbba87-82d5-4001-8dfe-76e84aee9f40&file=11258_41_MADCAM1_MAdCAM_1.txt.gz
11260_47_SUN5_SPA4L	SUN5	https://download.decode.is/s3/download?token=bbdbba87-82d5-4001-8dfe-76e84aee9f40&file=11260_47_SUN5_SPA4L.txt.gz
11262_39_TRABD_TRABD	TRABD	https://download.decode.is/s3/download?token=bbdbba87-82d5-4001-8dfe-76e84aee9f40&file=11262_39_TRABD_TRABD.txt.gz
11263_57_CASQ1_CASQ1	CASQ1	https://download.decode.is/s3/download?token=bbdbba87-82d5-4001-8dfe-76e84aee9f40&file=11263_57_CASQ1_CASQ1.txt.gz
11264_33_XDH_XDH	XDH	https://download.decode.is/s3/download?token=bbdbba87-82d5-4001-8dfe-76e84aee9f40&file=11264_33_XDH_XDH.txt.gz
11265_8_ALDH1A1_Retinal_dehydrogenase_1	ALDH1A1	https://download.decode.is/s3/download?token=bbdbba87-82d5-4001-8dfe-76e84aee9f40&file=11265_8_ALDH1A1_Retinal_dehydrogenase_1.txt.gz
11266_8_SELPLG_SELPL	SELPLG	https://download.decode.is/s3/download?token=bbdbba87-82d5-4001-8dfe-76e84aee9f40&file=11266_8_SELPLG_SELPL.txt.gz
11270_17_CHCHD10_CHC10	CHCHD10	https://download.decode.is/s3/download?token=bbdbba87-82d5-4001-8dfe-76e84aee9f40&file=11270_17_CHCHD10_CHC10.txt.gz
11273_176_GSTT2B_GSTT2	GSTT2B	https://download.decode.is/s3/download?token=bbdbba87-82d5-4001-8dfe-76e84aee9f40&file=11273_176_GSTT2B_GSTT2.txt.gz
11275_94_LRP1B_LRP1B	LRP1B	https://download.decode.is/s3/download?token=bbdbba87-82d5-4001-8dfe-76e84aee9f40&file=11275_94_LRP1B_LRP1B.txt.gz
11277_23_ATF6_ATF6A	ATF6	https://download.decode.is/s3/download?token=bbdbba87-82d5-4001-8dfe-76e84aee9f40&file=11277_23_ATF6_ATF6A.txt.gz
11278_4_COL11A2_COL11A2	COL11A2	https://download.decode.is/s3/download?token=bbdbba87-82d5-4001-8dfe-76e84aee9f40&file=11278_4_COL11A2_COL11A2.txt.gz
11280_6_GAD1_DCE1	GAD1	https://download.decode.is/s3/download?token=bbdbba87-82d5-4001-8dfe-76e84aee9f40&file=11280_6_GAD1_DCE1.txt.gz
11281_6_GRB7_GRB7	GRB7	https://download.decode.is/s3/download?token=bbdbba87-82d5-4001-8dfe-76e84aee9f40&file=11281_6_GRB7_GRB7.txt.gz
11283_13_DCAF5_DCAF5	DCAF5	https://download.decode.is/s3/download?token=bbdbba87-82d5-4001-8dfe-76e84aee9f40&file=11283_13_DCAF5_DCAF5.txt.gz
11287_14_CYB5A_Cytochrome_b5	CYB5A	https://download.decode.is/s3/download?token=bbdbba87-82d5-4001-8dfe-76e84aee9f40&file=11287_14_CYB5A_Cytochrome_b5.txt.gz
11288_26_NT5C2_5NTC	NT5C2	https://download.decode.is/s3/download?token=bbdbba87-82d5-4001-8dfe-76e84aee9f40&file=11288_26_NT5C2_5NTC.txt.gz
11292_13_SCARA3_SCAR3	SCARA3	https://download.decode.is/s3/download?token=bbdbba87-82d5-4001-8dfe-76e84aee9f40&file=11292_13_SCARA3_SCAR3.txt.gz
11293_14_LRRN1_LRRN1	LRRN1	https://download.decode.is/s3/download?token=bbdbba87-82d5-4001-8dfe-76e84aee9f40&file=11293_14_LRRN1_LRRN1.txt.gz
11300_32_SORT1_SORT	SORT1	https://download.decode.is/s3/download?token=bbdbba87-82d5-4001-8dfe-76e84aee9f40&file=11300_32_SORT1_SORT.txt.gz
11302_237_TNR_TENR	TNR	https://download.decode.is/s3/download?token=bbdbba87-82d5-4001-8dfe-76e84aee9f40&file=11302_237_TNR_TENR.txt.gz
11303_7_SAMHD1_SAMH1	SAMHD1	https://download.decode.is/s3/download?token=bbdbba87-82d5-4001-8dfe-76e84aee9f40&file=11303_7_SAMHD1_SAMH1.txt.gz
11307_33_WWP1_WWP1	WWP1	https://download.decode.is/s3/download?token=bbdbba87-82d5-4001-8dfe-76e84aee9f40&file=11307_33_WWP1_WWP1.txt.gz
11308_8_CREB3L4_CR3L4	CREB3L4	https://download.decode.is/s3/download?token=bbdbba87-82d5-4001-8dfe-76e84aee9f40&file=11308_8_CREB3L4_CR3L4.txt.gz
11311_79_RAG1_RAG_1	RAG1	https://download.decode.is/s3/download?token=bbdbba87-82d5-4001-8dfe-76e84aee9f40&file=11311_79_RAG1_RAG_1.txt.gz
11312_40_PMS2_PMS2	PMS2	https://download.decode.is/s3/download?token=bbdbba87-82d5-4001-8dfe-76e84aee9f40&file=11312_40_PMS2_PMS2.txt.gz
11313_100_PCBD1_PHS	PCBD1	https://download.decode.is/s3/download?token=bbdbba87-82d5-4001-8dfe-76e84aee9f40&file=11313_100_PCBD1_PHS.txt.gz
11315_148_PPM1D_PPM1D	PPM1D	https://download.decode.is/s3/download?token=bbdbba87-82d5-4001-8dfe-76e84aee9f40&file=11315_148_PPM1D_PPM1D.txt.gz
11320_29_CHFR_CHFR	CHFR	https://download.decode.is/s3/download?token=bbdbba87-82d5-4001-8dfe-76e84aee9f40&file=11320_29_CHFR_CHFR.txt.gz
11325_8_BTG2_BTG2	BTG2	https://download.decode.is/s3/download?token=bbdbba87-82d5-4001-8dfe-76e84aee9f40&file=11325_8_BTG2_BTG2.txt.gz
11327_56_CLK2_CLK2	CLK2	https://download.decode.is/s3/download?token=bbdbba87-82d5-4001-8dfe-76e84aee9f40&file=11327_56_CLK2_CLK2.txt.gz
11330_15_CSNK2B_CSK2B	CSNK2B	https://download.decode.is/s3/download?token=bbdbba87-82d5-4001-8dfe-76e84aee9f40&file=11330_15_CSNK2B_CSK2B.txt.gz
11333_82_ARHGAP25_RHG25	ARHGAP25	https://download.decode.is/s3/download?token=bbdbba87-82d5-4001-8dfe-76e84aee9f40&file=11333_82_ARHGAP25_RHG25.txt.gz
11336_9_FANCF_FANCF	FANCF	https://download.decode.is/s3/download?token=bbdbba87-82d5-4001-8dfe-76e84aee9f40&file=11336_9_FANCF_FANCF.txt.gz
11347_9_TALDO1_Transaldolase	TALDO1	https://download.decode.is/s3/download?token=bbdbba87-82d5-4001-8dfe-76e84aee9f40&file=11347_9_TALDO1_Transaldolase.txt.gz
11348_132_P4HA2_P4HA2	P4HA2	https://download.decode.is/s3/download?token=bbdbba87-82d5-4001-8dfe-76e84aee9f40&file=11348_132_P4HA2_P4HA2.txt.gz
11350_30_STUB1_CHIP	STUB1	https://download.decode.is/s3/download?token=bbdbba87-82d5-4001-8dfe-76e84aee9f40&file=11350_30_STUB1_CHIP.txt.gz
11351_233_NHEJ1_NHEJ1	NHEJ1	https://download.decode.is/s3/download?token=bbdbba87-82d5-4001-8dfe-76e84aee9f40&file=11351_233_NHEJ1_NHEJ1.txt.gz
11354_21_PLCB1_Phospholipase_C_beta_1	PLCB1	https://download.decode.is/s3/download?token=bbdbba87-82d5-4001-8dfe-76e84aee9f40&file=11354_21_PLCB1_Phospholipase_C_beta_1.txt.gz
11358_15_GRB10_GRB10	GRB10	https://download.decode.is/s3/download?token=bbdbba87-82d5-4001-8dfe-76e84aee9f40&file=11358_15_GRB10_GRB10.txt.gz
11360_39_RRM1_RRM1	RRM1	https://download.decode.is/s3/download?token=bbdbba87-82d5-4001-8dfe-76e84aee9f40&file=11360_39_RRM1_RRM1.txt.gz
11363_58_AQP4_AQP4	AQP4	https://download.decode.is/s3/download?token=bbdbba87-82d5-4001-8dfe-76e84aee9f40&file=11363_58_AQP4_AQP4.txt.gz
11369_23_ADH5_ADHX	ADH5	https://download.decode.is/s3/download?token=bbdbba87-82d5-4001-8dfe-76e84aee9f40&file=11369_23_ADH5_ADHX.txt.gz
11370_20_INPP5E_INP5E	INPP5E	https://download.decode.is/s3/download?token=bbdbba87-82d5-4001-8dfe-76e84aee9f40&file=11370_20_INPP5E_INP5E.txt.gz
11371_1_GPR101_GP101	GPR101	https://download.decode.is/s3/download?token=bbdbba87-82d5-4001-8dfe-76e84aee9f40&file=11371_1_GPR101_GP101.txt.gz
11372_2_ZNF18_ZNF18	ZNF18	https://download.decode.is/s3/download?token=bbdbba87-82d5-4001-8dfe-76e84aee9f40&file=11372_2_ZNF18_ZNF18.txt.gz
11377_19_ADH7_ADH7	ADH7	https://download.decode.is/s3/download?token=bbdbba87-82d5-4001-8dfe-76e84aee9f40&file=11377_19_ADH7_ADH7.txt.gz
11378_37_SYK_KSYK	SYK	https://download.decode.is/s3/download?token=bbdbba87-82d5-4001-8dfe-76e84aee9f40&file=11378_37_SYK_KSYK.txt.gz
11380_84_RBM24_RBM24	RBM24	https://download.decode.is/s3/download?token=bbdbba87-82d5-4001-8dfe-76e84aee9f40&file=11380_84_RBM24_RBM24.txt.gz
11383_41_KRT7_Keratin_7	KRT7	https://download.decode.is/s3/download?token=bbdbba87-82d5-4001-8dfe-76e84aee9f40&file=11383_41_KRT7_Keratin_7.txt.gz
11387_3_ATF6B_ATF6B	ATF6B	https://download.decode.is/s3/download?token=bbdbba87-82d5-4001-8dfe-76e84aee9f40&file=11387_3_ATF6B_ATF6B.txt.gz
11388_75_WFDC2_HE4	WFDC2	https://download.decode.is/s3/download?token=bbdbba87-82d5-4001-8dfe-76e84aee9f40&file=11388_75_WFDC2_HE4.txt.gz
11390_24_CA8_Carbonic_Anhydrase_VIII	CA8	https://download.decode.is/s3/download?token=bbdbba87-82d5-4001-8dfe-76e84aee9f40&file=11390_24_CA8_Carbonic_Anhydrase_VIII.txt.gz
11391_69_MVK_MVK	MVK	https://download.decode.is/s3/download?token=bbdbba87-82d5-4001-8dfe-76e84aee9f40&file=11391_69_MVK_MVK.txt.gz
11396_39_DNAI1_DNAI1	DNAI1	https://download.decode.is/s3/download?token=bbdbba87-82d5-4001-8dfe-76e84aee9f40&file=11396_39_DNAI1_DNAI1.txt.gz
11401_181_RNF146_RN146	RNF146	https://download.decode.is/s3/download?token=bbdbba87-82d5-4001-8dfe-76e84aee9f40&file=11401_181_RNF146_RN146.txt.gz
11402_17_KMT2C_KMT2C	KMT2C	https://download.decode.is/s3/download?token=bbdbba87-82d5-4001-8dfe-76e84aee9f40&file=11402_17_KMT2C_KMT2C.txt.gz
11405_150_CARD9_CARD9	CARD9	https://download.decode.is/s3/download?token=bbdbba87-82d5-4001-8dfe-76e84aee9f40&file=11405_150_CARD9_CARD9.txt.gz
11406_82_ACAD8_ACAD8	ACAD8	https://download.decode.is/s3/download?token=bbdbba87-82d5-4001-8dfe-76e84aee9f40&file=11406_82_ACAD8_ACAD8.txt.gz
11407_57_PLSCR3_PLS3	PLSCR3	https://download.decode.is/s3/download?token=bbdbba87-82d5-4001-8dfe-76e84aee9f40&file=11407_57_PLSCR3_PLS3.txt.gz
11416_23_FBXL4_FBXL4	FBXL4	https://download.decode.is/s3/download?token=bbdbba87-82d5-4001-8dfe-76e84aee9f40&file=11416_23_FBXL4_FBXL4.txt.gz
11421_10_EHD4_EHD4	EHD4	https://download.decode.is/s3/download?token=bbdbba87-82d5-4001-8dfe-76e84aee9f40&file=11421_10_EHD4_EHD4.txt.gz
11424_4_FAH_FAAA	FAH	https://download.decode.is/s3/download?token=bbdbba87-82d5-4001-8dfe-76e84aee9f40&file=11424_4_FAH_FAAA.txt.gz
11425_31_RUFY1_RUFY1	RUFY1	https://download.decode.is/s3/download?token=bbdbba87-82d5-4001-8dfe-76e84aee9f40&file=11425_31_RUFY1_RUFY1.txt.gz
11429_80_HNRNPC_hnRNP_C1_C2	HNRNPC	https://download.decode.is/s3/download?token=bbdbba87-82d5-4001-8dfe-76e84aee9f40&file=11429_80_HNRNPC_hnRNP_C1_C2.txt.gz
11430_49_DTX1_DTX1	DTX1	https://download.decode.is/s3/download?token=bbdbba87-82d5-4001-8dfe-76e84aee9f40&file=11430_49_DTX1_DTX1.txt.gz
11431_235_RECQL_RECQ1	RECQL	https://download.decode.is/s3/download?token=bbdbba87-82d5-4001-8dfe-76e84aee9f40&file=11431_235_RECQL_RECQ1.txt.gz
11432_11_PQBP1_PQBP1	PQBP1	https://download.decode.is/s3/download?token=bbdbba87-82d5-4001-8dfe-76e84aee9f40&file=11432_11_PQBP1_PQBP1.txt.gz
11433_11_TCTN2_TECT2	TCTN2	https://download.decode.is/s3/download?token=bbdbba87-82d5-4001-8dfe-76e84aee9f40&file=11433_11_TCTN2_TECT2.txt.gz
11439_88_RHPN2_RHPN2	RHPN2	https://download.decode.is/s3/download?token=bbdbba87-82d5-4001-8dfe-76e84aee9f40&file=11439_88_RHPN2_RHPN2.txt.gz
11440_58_SOCS3_SOCS_3	SOCS3	https://download.decode.is/s3/download?token=bbdbba87-82d5-4001-8dfe-76e84aee9f40&file=11440_58_SOCS3_SOCS_3.txt.gz
11441_11_PYGL_PYGL	PYGL	https://download.decode.is/s3/download?token=bbdbba87-82d5-4001-8dfe-76e84aee9f40&file=11441_11_PYGL_PYGL.txt.gz
11444_49_POLR3F_RPC6	POLR3F	https://download.decode.is/s3/download?token=bbdbba87-82d5-4001-8dfe-76e84aee9f40&file=11444_49_POLR3F_RPC6.txt.gz
11448_34_GALK1_GALK1	GALK1	https://download.decode.is/s3/download?token=bbdbba87-82d5-4001-8dfe-76e84aee9f40&file=11448_34_GALK1_GALK1.txt.gz
11454_87_EIF3G_EIF3G	EIF3G	https://download.decode.is/s3/download?token=bbdbba87-82d5-4001-8dfe-76e84aee9f40&file=11454_87_EIF3G_EIF3G.txt.gz
11456_2_MAGEB10_MAGBA	MAGEB10	https://download.decode.is/s3/download?token=bbdbba87-82d5-4001-8dfe-76e84aee9f40&file=11456_2_MAGEB10_MAGBA.txt.gz
11457_53_GALE_GALE	GALE	https://download.decode.is/s3/download?token=bbdbba87-82d5-4001-8dfe-76e84aee9f40&file=11457_53_GALE_GALE.txt.gz
11459_81_ELL_ELL	ELL	https://download.decode.is/s3/download?token=bbdbba87-82d5-4001-8dfe-76e84aee9f40&file=11459_81_ELL_ELL.txt.gz
11464_9_RELB_RELB	RELB	https://download.decode.is/s3/download?token=bbdbba87-82d5-4001-8dfe-76e84aee9f40&file=11464_9_RELB_RELB.txt.gz
11465_4_GPR135_GP135	GPR135	https://download.decode.is/s3/download?token=bbdbba87-82d5-4001-8dfe-76e84aee9f40&file=11465_4_GPR135_GP135.txt.gz
11468_15_RBM19_RBM19	RBM19	https://download.decode.is/s3/download?token=bbdbba87-82d5-4001-8dfe-76e84aee9f40&file=11468_15_RBM19_RBM19.txt.gz
11480_1_ALDH3A1_Aldehyde_dehydrogenase__class_3	ALDH3A1	https://download.decode.is/s3/download?token=bbdbba87-82d5-4001-8dfe-76e84aee9f40&file=11480_1_ALDH3A1_Aldehyde_dehydrogenase__class_3.txt.gz
11481_25_HAVCR2_TIMD3	HAVCR2	https://download.decode.is/s3/download?token=bbdbba87-82d5-4001-8dfe-76e84aee9f40&file=11481_25_HAVCR2_TIMD3.txt.gz
11490_42_UBL4A_UBL4A	UBL4A	https://download.decode.is/s3/download?token=bbdbba87-82d5-4001-8dfe-76e84aee9f40&file=11490_42_UBL4A_UBL4A.txt.gz
11510_31_APOL1_Apo_L1	APOL1	https://download.decode.is/s3/download?token=bbdbba87-82d5-4001-8dfe-76e84aee9f40&file=11510_31_APOL1_Apo_L1.txt.gz
11513_92_CD38_CD38	CD38	https://download.decode.is/s3/download?token=bbdbba87-82d5-4001-8dfe-76e84aee9f40&file=11513_92_CD38_CD38.txt.gz
11514_196_CD59_CD59	CD59	https://download.decode.is/s3/download?token=bbdbba87-82d5-4001-8dfe-76e84aee9f40&file=11514_196_CD59_CD59.txt.gz
11516_7_FABP1_FABPL	FABP1	https://download.decode.is/s3/download?token=bbdbba87-82d5-4001-8dfe-76e84aee9f40&file=11516_7_FABP1_FABPL.txt.gz
11530_37_HMBS_HEM3	HMBS	https://download.decode.is/s3/download?token=bbdbba87-82d5-4001-8dfe-76e84aee9f40&file=11530_37_HMBS_HEM3.txt.gz
11534_6_LRIT3_LRIT3	LRIT3	https://download.decode.is/s3/download?token=bbdbba87-82d5-4001-8dfe-76e84aee9f40&file=11534_6_LRIT3_LRIT3.txt.gz
11536_9_MYSM1_MYSM1	MYSM1	https://download.decode.is/s3/download?token=bbdbba87-82d5-4001-8dfe-76e84aee9f40&file=11536_9_MYSM1_MYSM1.txt.gz
11537_12_TFR2_TFR2	TFR2	https://download.decode.is/s3/download?token=bbdbba87-82d5-4001-8dfe-76e84aee9f40&file=11537_12_TFR2_TFR2.txt.gz
11540_37_FOXO3_FOXO3A	FOXO3	https://download.decode.is/s3/download?token=bbdbba87-82d5-4001-8dfe-76e84aee9f40&file=11540_37_FOXO3_FOXO3A.txt.gz
11542_11_TMEM230_TM230	TMEM230	https://download.decode.is/s3/download?token=bbdbba87-82d5-4001-8dfe-76e84aee9f40&file=11542_11_TMEM230_TM230.txt.gz
11543_84_LIMA1_LIMA1	LIMA1	https://download.decode.is/s3/download?token=bbdbba87-82d5-4001-8dfe-76e84aee9f40&file=11543_84_LIMA1_LIMA1.txt.gz
11546_7_CYGB_CYGB	CYGB	https://download.decode.is/s3/download?token=bbdbba87-82d5-4001-8dfe-76e84aee9f40&file=11546_7_CYGB_CYGB.txt.gz
11547_84_MUSK_MUSK	MUSK	https://download.decode.is/s3/download?token=bbdbba87-82d5-4001-8dfe-76e84aee9f40&file=11547_84_MUSK_MUSK.txt.gz
11549_6_ISL1_ISL1	ISL1	https://download.decode.is/s3/download?token=bbdbba87-82d5-4001-8dfe-76e84aee9f40&file=11549_6_ISL1_ISL1.txt.gz
11551_16_HMG20B_HM20B	HMG20B	https://download.decode.is/s3/download?token=bbdbba87-82d5-4001-8dfe-76e84aee9f40&file=11551_16_HMG20B_HM20B.txt.gz
11556_19_ARFGAP1_ARFG1	ARFGAP1	https://download.decode.is/s3/download?token=bbdbba87-82d5-4001-8dfe-76e84aee9f40&file=11556_19_ARFGAP1_ARFG1.txt.gz
11557_3_SMURF1_SMUF1	SMURF1	https://download.decode.is/s3/download?token=bbdbba87-82d5-4001-8dfe-76e84aee9f40&file=11557_3_SMURF1_SMUF1.txt.gz
11560_76_NFATC4_NFAC4	NFATC4	https://download.decode.is/s3/download?token=bbdbba87-82d5-4001-8dfe-76e84aee9f40&file=11560_76_NFATC4_NFAC4.txt.gz
11563_51_SYTL4_SYTL4	SYTL4	https://download.decode.is/s3/download?token=bbdbba87-82d5-4001-8dfe-76e84aee9f40&file=11563_51_SYTL4_SYTL4.txt.gz
11565_58_ZNF23_ZNF23	ZNF23	https://download.decode.is/s3/download?token=bbdbba87-82d5-4001-8dfe-76e84aee9f40&file=11565_58_ZNF23_ZNF23.txt.gz
11567_23_ZNF10_ZNF10	ZNF10	https://download.decode.is/s3/download?token=bbdbba87-82d5-4001-8dfe-76e84aee9f40&file=11567_23_ZNF10_ZNF10.txt.gz
11568_2_FKBP1B_FKB1B	FKBP1B	https://download.decode.is/s3/download?token=bbdbba87-82d5-4001-8dfe-76e84aee9f40&file=11568_2_FKBP1B_FKB1B.txt.gz
11570_94_BCAP29_BAP29	BCAP29	https://download.decode.is/s3/download?token=bbdbba87-82d5-4001-8dfe-76e84aee9f40&file=11570_94_BCAP29_BAP29.txt.gz
11571_75_KLRC3_NKG2E	KLRC3	https://download.decode.is/s3/download?token=bbdbba87-82d5-4001-8dfe-76e84aee9f40&file=11571_75_KLRC3_NKG2E.txt.gz
11572_4_DNM2_DYN2	DNM2	https://download.decode.is/s3/download?token=bbdbba87-82d5-4001-8dfe-76e84aee9f40&file=11572_4_DNM2_DYN2.txt.gz
11573_3_SRSF6_SRSF6	SRSF6	https://download.decode.is/s3/download?token=bbdbba87-82d5-4001-8dfe-76e84aee9f40&file=11573_3_SRSF6_SRSF6.txt.gz
11587_5_MGA_MGAP	MGA	https://download.decode.is/s3/download?token=bbdbba87-82d5-4001-8dfe-76e84aee9f40&file=11587_5_MGA_MGAP.txt.gz
11591_43_PRC1_PRC1	PRC1	https://download.decode.is/s3/download?token=bbdbba87-82d5-4001-8dfe-76e84aee9f40&file=11591_43_PRC1_PRC1.txt.gz
11592_1_ELAVL1_ELAV1	ELAVL1	https://download.decode.is/s3/download?token=bbdbba87-82d5-4001-8dfe-76e84aee9f40&file=11592_1_ELAVL1_ELAV1.txt.gz
11593_21_CXCL9_MIG	CXCL9	https://download.decode.is/s3/download?token=bbdbba87-82d5-4001-8dfe-76e84aee9f40&file=11593_21_CXCL9_MIG.txt.gz
11596_47_ZNF75D_ZN75D	ZNF75D	https://download.decode.is/s3/download?token=bbdbba87-82d5-4001-8dfe-76e84aee9f40&file=11596_47_ZNF75D_ZN75D.txt.gz
11601_26_DHX8_DHX8	DHX8	https://download.decode.is/s3/download?token=bbdbba87-82d5-4001-8dfe-76e84aee9f40&file=11601_26_DHX8_DHX8.txt.gz
11608_5_MAP1LC3B_MLP3B	MAP1LC3B	https://download.decode.is/s3/download?token=bbdbba87-82d5-4001-8dfe-76e84aee9f40&file=11608_5_MAP1LC3B_MLP3B.txt.gz
11615_16_DAPP1_DAPP1	DAPP1	https://download.decode.is/s3/download?token=bbdbba87-82d5-4001-8dfe-76e84aee9f40&file=11615_16_DAPP1_DAPP1.txt.gz
11617_1_ITGAL_LFA_1_alpha_L_chain	ITGAL	https://download.decode.is/s3/download?token=bbdbba87-82d5-4001-8dfe-76e84aee9f40&file=11617_1_ITGAL_LFA_1_alpha_L_chain.txt.gz
11618_83_MYB_MYB	MYB	https://download.decode.is/s3/download?token=bbdbba87-82d5-4001-8dfe-76e84aee9f40&file=11618_83_MYB_MYB.txt.gz
11633_89_AHSA1_AHSA1	AHSA1	https://download.decode.is/s3/download?token=bbdbba87-82d5-4001-8dfe-76e84aee9f40&file=11633_89_AHSA1_AHSA1.txt.gz
11638_42_B3GALT2_B3GT2	B3GALT2	https://download.decode.is/s3/download?token=bbdbba87-82d5-4001-8dfe-76e84aee9f40&file=11638_42_B3GALT2_B3GT2.txt.gz
11643_73_DTX3L_DTX3L	DTX3L	https://download.decode.is/s3/download?token=bbdbba87-82d5-4001-8dfe-76e84aee9f40&file=11643_73_DTX3L_DTX3L.txt.gz
11645_9_P4HA1_P4HA1	P4HA1	https://download.decode.is/s3/download?token=bbdbba87-82d5-4001-8dfe-76e84aee9f40&file=11645_9_P4HA1_P4HA1.txt.gz
11646_4_CHST9_Carbohydrate_sulfotransferase_9	CHST9	https://download.decode.is/s3/download?token=bbdbba87-82d5-4001-8dfe-76e84aee9f40&file=11646_4_CHST9_Carbohydrate_sulfotransferase_9.txt.gz
11647_6_FZD10_Frizzled_10	FZD10	https://download.decode.is/s3/download?token=bbdbba87-82d5-4001-8dfe-76e84aee9f40&file=11647_6_FZD10_Frizzled_10.txt.gz
11649_3_SMAP1_SMAP1	SMAP1	https://download.decode.is/s3/download?token=bbdbba87-82d5-4001-8dfe-76e84aee9f40&file=11649_3_SMAP1_SMAP1.txt.gz
11654_77_NRSN1_NRSN1	NRSN1	https://download.decode.is/s3/download?token=bbdbba87-82d5-4001-8dfe-76e84aee9f40&file=11654_77_NRSN1_NRSN1.txt.gz
11656_110_EVL_EVL	EVL	https://download.decode.is/s3/download?token=bbdbba87-82d5-4001-8dfe-76e84aee9f40&file=11656_110_EVL_EVL.txt.gz
11657_86_SOCS7_SOCS7	SOCS7	https://download.decode.is/s3/download?token=bbdbba87-82d5-4001-8dfe-76e84aee9f40&file=11657_86_SOCS7_SOCS7.txt.gz
11659_31_CLINT1_EPN4	CLINT1	https://download.decode.is/s3/download?token=bbdbba87-82d5-4001-8dfe-76e84aee9f40&file=11659_31_CLINT1_EPN4.txt.gz
11666_72_RGS8_RGS8	RGS8	https://download.decode.is/s3/download?token=bbdbba87-82d5-4001-8dfe-76e84aee9f40&file=11666_72_RGS8_RGS8.txt.gz
11667_29_TNS2_TENC1	TNS2	https://download.decode.is/s3/download?token=bbdbba87-82d5-4001-8dfe-76e84aee9f40&file=11667_29_TNS2_TENC1.txt.gz
11671_19_BRPF1_BRPF1	BRPF1	https://download.decode.is/s3/download?token=bbdbba87-82d5-4001-8dfe-76e84aee9f40&file=11671_19_BRPF1_BRPF1.txt.gz
11672_17_KIF16B_KI16B	KIF16B	https://download.decode.is/s3/download?token=bbdbba87-82d5-4001-8dfe-76e84aee9f40&file=11672_17_KIF16B_KI16B.txt.gz
11678_105_GJD2_CXD2	GJD2	https://download.decode.is/s3/download?token=bbdbba87-82d5-4001-8dfe-76e84aee9f40&file=11678_105_GJD2_CXD2.txt.gz
11681_8_AGFG1_NUPL	AGFG1	https://download.decode.is/s3/download?token=bbdbba87-82d5-4001-8dfe-76e84aee9f40&file=11681_8_AGFG1_NUPL.txt.gz
11682_7_TXNIP_TXNIP	TXNIP	https://download.decode.is/s3/download?token=bbdbba87-82d5-4001-8dfe-76e84aee9f40&file=11682_7_TXNIP_TXNIP.txt.gz
11683_19_GGA3_GGA3	GGA3	https://download.decode.is/s3/download?token=bbdbba87-82d5-4001-8dfe-76e84aee9f40&file=11683_19_GGA3_GGA3.txt.gz
11690_47_ANAPC7_APC7	ANAPC7	https://download.decode.is/s3/download?token=bbdbba87-82d5-4001-8dfe-76e84aee9f40&file=11690_47_ANAPC7_APC7.txt.gz
11692_21_SHC4_SHC4	SHC4	https://download.decode.is/s3/download?token=bbdbba87-82d5-4001-8dfe-76e84aee9f40&file=11692_21_SHC4_SHC4.txt.gz
11696_7_CRABP2_RABP2	CRABP2	https://download.decode.is/s3/download?token=bbdbba87-82d5-4001-8dfe-76e84aee9f40&file=11696_7_CRABP2_RABP2.txt.gz
11708_2_LCN1_LCN1	LCN1	https://download.decode.is/s3/download?token=bbdbba87-82d5-4001-8dfe-76e84aee9f40&file=11708_2_LCN1_LCN1.txt.gz
11709_29_CPT1B_CPT1B	CPT1B	https://download.decode.is/s3/download?token=bbdbba87-82d5-4001-8dfe-76e84aee9f40&file=11709_29_CPT1B_CPT1B.txt.gz
11825_27_PPARGC1A_PRGC1	PPARGC1A	https://download.decode.is/s3/download?token=bbdbba87-82d5-4001-8dfe-76e84aee9f40&file=11825_27_PPARGC1A_PRGC1.txt.gz
11838_130_PIEZO1_FA38A	PIEZO1	https://download.decode.is/s3/download?token=bbdbba87-82d5-4001-8dfe-76e84aee9f40&file=11838_130_PIEZO1_FA38A.txt.gz
11872_9_PCDHGB1_PCDGD	PCDHGB1	https://download.decode.is/s3/download?token=bbdbba87-82d5-4001-8dfe-76e84aee9f40&file=11872_9_PCDHGB1_PCDGD.txt.gz
11910_27_DLX4_DLX4	DLX4	https://download.decode.is/s3/download?token=bbdbba87-82d5-4001-8dfe-76e84aee9f40&file=11910_27_DLX4_DLX4.txt.gz
11926_23_AAGAB_P34	AAGAB	https://download.decode.is/s3/download?token=bbdbba87-82d5-4001-8dfe-76e84aee9f40&file=11926_23_AAGAB_P34.txt.gz
11934_9_INTS3_INT3	INTS3	https://download.decode.is/s3/download?token=bbdbba87-82d5-4001-8dfe-76e84aee9f40&file=11934_9_INTS3_INT3.txt.gz
11952_1_IGDCC3_IGDC3	IGDCC3	https://download.decode.is/s3/download?token=bbdbba87-82d5-4001-8dfe-76e84aee9f40&file=11952_1_IGDCC3_IGDC3.txt.gz
11955_1_ARHGAP1_RHG01	ARHGAP1	https://download.decode.is/s3/download?token=bbdbba87-82d5-4001-8dfe-76e84aee9f40&file=11955_1_ARHGAP1_RHG01.txt.gz
11967_23_CRABP1_RABP1	CRABP1	https://download.decode.is/s3/download?token=bbdbba87-82d5-4001-8dfe-76e84aee9f40&file=11967_23_CRABP1_RABP1.txt.gz
11969_5_S100A2_S100A2	S100A2	https://download.decode.is/s3/download?token=bbdbba87-82d5-4001-8dfe-76e84aee9f40&file=11969_5_S100A2_S100A2.txt.gz
11988_24_PTPRH_PTPRH	PTPRH	https://download.decode.is/s3/download?token=bbdbba87-82d5-4001-8dfe-76e84aee9f40&file=11988_24_PTPRH_PTPRH.txt.gz
11989_35_EMC1_EMC1	EMC1	https://download.decode.is/s3/download?token=bbdbba87-82d5-4001-8dfe-76e84aee9f40&file=11989_35_EMC1_EMC1.txt.gz
12001_7_TJP1_ZO1	TJP1	https://download.decode.is/s3/download?token=bbdbba87-82d5-4001-8dfe-76e84aee9f40&file=12001_7_TJP1_ZO1.txt.gz
12008_3_CD7_CD7	CD7	https://download.decode.is/s3/download?token=bbdbba87-82d5-4001-8dfe-76e84aee9f40&file=12008_3_CD7_CD7.txt.gz
12014_19_PTS_PTPS	PTS	https://download.decode.is/s3/download?token=bbdbba87-82d5-4001-8dfe-76e84aee9f40&file=12014_19_PTS_PTPS.txt.gz
12018_84_TPK1_TPK1	TPK1	https://download.decode.is/s3/download?token=bbdbba87-82d5-4001-8dfe-76e84aee9f40&file=12018_84_TPK1_TPK1.txt.gz
12020_39_BPGM_PMGE	BPGM	https://download.decode.is/s3/download?token=bbdbba87-82d5-4001-8dfe-76e84aee9f40&file=12020_39_BPGM_PMGE.txt.gz
12022_12_SMAD4_SMAD4	SMAD4	https://download.decode.is/s3/download?token=bbdbba87-82d5-4001-8dfe-76e84aee9f40&file=12022_12_SMAD4_SMAD4.txt.gz
12030_82_DES_Desmin	DES	https://download.decode.is/s3/download?token=bbdbba87-82d5-4001-8dfe-76e84aee9f40&file=12030_82_DES_Desmin.txt.gz
12033_3_BUB1_BUB1	BUB1	https://download.decode.is/s3/download?token=bbdbba87-82d5-4001-8dfe-76e84aee9f40&file=12033_3_BUB1_BUB1.txt.gz
12041_33_HSPA1L_HS71L	HSPA1L	https://download.decode.is/s3/download?token=bbdbba87-82d5-4001-8dfe-76e84aee9f40&file=12041_33_HSPA1L_HS71L.txt.gz
12046_51_TARDBP_TADBP	TARDBP	https://download.decode.is/s3/download?token=bbdbba87-82d5-4001-8dfe-76e84aee9f40&file=12046_51_TARDBP_TADBP.txt.gz
12329_21_RPS6KA1_KS6A1	RPS6KA1	https://download.decode.is/s3/download?token=bbdbba87-82d5-4001-8dfe-76e84aee9f40&file=12329_21_RPS6KA1_KS6A1.txt.gz
12332_7_EEF2K_EF2K	EEF2K	https://download.decode.is/s3/download?token=bbdbba87-82d5-4001-8dfe-76e84aee9f40&file=12332_7_EEF2K_EF2K.txt.gz
12333_87_RPIA_RPIA	RPIA	https://download.decode.is/s3/download?token=bbdbba87-82d5-4001-8dfe-76e84aee9f40&file=12333_87_RPIA_RPIA.txt.gz
12334_25_SHMT1_cSHMT	SHMT1	https://download.decode.is/s3/download?token=bbdbba87-82d5-4001-8dfe-76e84aee9f40&file=12334_25_SHMT1_cSHMT.txt.gz
12338_27_EGFLAM_EGFLA	EGFLAM	https://download.decode.is/s3/download?token=bbdbba87-82d5-4001-8dfe-76e84aee9f40&file=12338_27_EGFLAM_EGFLA.txt.gz
12341_8_DUSP6_DUS6	DUSP6	https://download.decode.is/s3/download?token=bbdbba87-82d5-4001-8dfe-76e84aee9f40&file=12341_8_DUSP6_DUS6.txt.gz
12345_4_ANAPC10_APC10	ANAPC10	https://download.decode.is/s3/download?token=bbdbba87-82d5-4001-8dfe-76e84aee9f40&file=12345_4_ANAPC10_APC10.txt.gz
12347_29_CCM2_CCM2	CCM2	https://download.decode.is/s3/download?token=bbdbba87-82d5-4001-8dfe-76e84aee9f40&file=12347_29_CCM2_CCM2.txt.gz
12350_86_ETS2_ETS2	ETS2	https://download.decode.is/s3/download?token=bbdbba87-82d5-4001-8dfe-76e84aee9f40&file=12350_86_ETS2_ETS2.txt.gz
12355_223_MRRF_RRFM	MRRF	https://download.decode.is/s3/download?token=bbdbba87-82d5-4001-8dfe-76e84aee9f40&file=12355_223_MRRF_RRFM.txt.gz
12357_41_SNAP29_SNP29	SNAP29	https://download.decode.is/s3/download?token=bbdbba87-82d5-4001-8dfe-76e84aee9f40&file=12357_41_SNAP29_SNP29.txt.gz
12363_70_TRIB2_TRIB2	TRIB2	https://download.decode.is/s3/download?token=bbdbba87-82d5-4001-8dfe-76e84aee9f40&file=12363_70_TRIB2_TRIB2.txt.gz
12366_16_CRYGD_CRGD	CRYGD	https://download.decode.is/s3/download?token=bbdbba87-82d5-4001-8dfe-76e84aee9f40&file=12366_16_CRYGD_CRGD.txt.gz
12370_30_APOF_Apo_F	APOF	https://download.decode.is/s3/download?token=bbdbba87-82d5-4001-8dfe-76e84aee9f40&file=12370_30_APOF_Apo_F.txt.gz
12376_85_CDKN2D_p19_INK4d	CDKN2D	https://download.decode.is/s3/download?token=bbdbba87-82d5-4001-8dfe-76e84aee9f40&file=12376_85_CDKN2D_p19_INK4d.txt.gz
12378_71_TAPBP_TPSN	TAPBP	https://download.decode.is/s3/download?token=bbdbba87-82d5-4001-8dfe-76e84aee9f40&file=12378_71_TAPBP_TPSN.txt.gz
12381_26_CBR1_CBR1	CBR1	https://download.decode.is/s3/download?token=bbdbba87-82d5-4001-8dfe-76e84aee9f40&file=12381_26_CBR1_CBR1.txt.gz
12384_92_COPS7B_CSN7B	COPS7B	https://download.decode.is/s3/download?token=bbdbba87-82d5-4001-8dfe-76e84aee9f40&file=12384_92_COPS7B_CSN7B.txt.gz
12385_4_CAPN3_CAN3	CAPN3	https://download.decode.is/s3/download?token=bbdbba87-82d5-4001-8dfe-76e84aee9f40&file=12385_4_CAPN3_CAN3.txt.gz
12386_11_RNPEP_AMPB	RNPEP	https://download.decode.is/s3/download?token=bbdbba87-82d5-4001-8dfe-76e84aee9f40&file=12386_11_RNPEP_AMPB.txt.gz
12391_27_PDZD7_PDZD7	PDZD7	https://download.decode.is/s3/download?token=bbdbba87-82d5-4001-8dfe-76e84aee9f40&file=12391_27_PDZD7_PDZD7.txt.gz
12392_30_ARL1_ARL1	ARL1	https://download.decode.is/s3/download?token=bbdbba87-82d5-4001-8dfe-76e84aee9f40&file=12392_30_ARL1_ARL1.txt.gz
12396_19_HIBCH_HIBCH	HIBCH	https://download.decode.is/s3/download?token=bbdbba87-82d5-4001-8dfe-76e84aee9f40&file=12396_19_HIBCH_HIBCH.txt.gz
12399_194_CCDC50_CCD50	CCDC50	https://download.decode.is/s3/download?token=bbdbba87-82d5-4001-8dfe-76e84aee9f40&file=12399_194_CCDC50_CCD50.txt.gz
12400_25_UBE2T_UBE2T	UBE2T	https://download.decode.is/s3/download?token=bbdbba87-82d5-4001-8dfe-76e84aee9f40&file=12400_25_UBE2T_UBE2T.txt.gz
12401_3_STAMBPL1_STALP	STAMBPL1	https://download.decode.is/s3/download?token=bbdbba87-82d5-4001-8dfe-76e84aee9f40&file=12401_3_STAMBPL1_STALP.txt.gz
12403_30_RAB39B_RB39B	RAB39B	https://download.decode.is/s3/download?token=bbdbba87-82d5-4001-8dfe-76e84aee9f40&file=12403_30_RAB39B_RB39B.txt.gz
12408_333_RAB22A_RB22A	RAB22A	https://download.decode.is/s3/download?token=bbdbba87-82d5-4001-8dfe-76e84aee9f40&file=12408_333_RAB22A_RB22A.txt.gz
12411_60_MAX_MAX	MAX	https://download.decode.is/s3/download?token=bbdbba87-82d5-4001-8dfe-76e84aee9f40&file=12411_60_MAX_MAX.txt.gz
12415_122_EDF1_EDF1	EDF1	https://download.decode.is/s3/download?token=bbdbba87-82d5-4001-8dfe-76e84aee9f40&file=12415_122_EDF1_EDF1.txt.gz
12417_46_TPRKB_TPRKB	TPRKB	https://download.decode.is/s3/download?token=bbdbba87-82d5-4001-8dfe-76e84aee9f40&file=12417_46_TPRKB_TPRKB.txt.gz
12420_10_GPD1L_GPD1L	GPD1L	https://download.decode.is/s3/download?token=bbdbba87-82d5-4001-8dfe-76e84aee9f40&file=12420_10_GPD1L_GPD1L.txt.gz
12423_38_A1CF_A1CF	A1CF	https://download.decode.is/s3/download?token=bbdbba87-82d5-4001-8dfe-76e84aee9f40&file=12423_38_A1CF_A1CF.txt.gz
12425_104_ARF6_ARF6	ARF6	https://download.decode.is/s3/download?token=bbdbba87-82d5-4001-8dfe-76e84aee9f40&file=12425_104_ARF6_ARF6.txt.gz
12427_8_CDC25B_MPIP2	CDC25B	https://download.decode.is/s3/download?token=bbdbba87-82d5-4001-8dfe-76e84aee9f40&file=12427_8_CDC25B_MPIP2.txt.gz
12430_78_PAIP1_PAIP1	PAIP1	https://download.decode.is/s3/download?token=bbdbba87-82d5-4001-8dfe-76e84aee9f40&file=12430_78_PAIP1_PAIP1.txt.gz
12431_13_PELO_PELO	PELO	https://download.decode.is/s3/download?token=bbdbba87-82d5-4001-8dfe-76e84aee9f40&file=12431_13_PELO_PELO.txt.gz
12432_23_CACYBP_CYBP	CACYBP	https://download.decode.is/s3/download?token=bbdbba87-82d5-4001-8dfe-76e84aee9f40&file=12432_23_CACYBP_CYBP.txt.gz
12433_8_ARL11_ARL11	ARL11	https://download.decode.is/s3/download?token=bbdbba87-82d5-4001-8dfe-76e84aee9f40&file=12433_8_ARL11_ARL11.txt.gz
12436_84_GSTO1_GST_omega_1	GSTO1	https://download.decode.is/s3/download?token=bbdbba87-82d5-4001-8dfe-76e84aee9f40&file=12436_84_GSTO1_GST_omega_1.txt.gz
12437_18_ULK3_ULK3	ULK3	https://download.decode.is/s3/download?token=bbdbba87-82d5-4001-8dfe-76e84aee9f40&file=12437_18_ULK3_ULK3.txt.gz
12439_67_IRF9_ISGF3	IRF9	https://download.decode.is/s3/download?token=bbdbba87-82d5-4001-8dfe-76e84aee9f40&file=12439_67_IRF9_ISGF3.txt.gz
12442_4_RHOD_RHOD	RHOD	https://download.decode.is/s3/download?token=bbdbba87-82d5-4001-8dfe-76e84aee9f40&file=12442_4_RHOD_RHOD.txt.gz
12445_50_ANKRD27_ANR27	ANKRD27	https://download.decode.is/s3/download?token=bbdbba87-82d5-4001-8dfe-76e84aee9f40&file=12445_50_ANKRD27_ANR27.txt.gz
12449_16_PPIH_PPIH	PPIH	https://download.decode.is/s3/download?token=bbdbba87-82d5-4001-8dfe-76e84aee9f40&file=12449_16_PPIH_PPIH.txt.gz
12450_42_PMVK_PMVK	PMVK	https://download.decode.is/s3/download?token=bbdbba87-82d5-4001-8dfe-76e84aee9f40&file=12450_42_PMVK_PMVK.txt.gz
12451_62_BACH1_BACH1	BACH1	https://download.decode.is/s3/download?token=bbdbba87-82d5-4001-8dfe-76e84aee9f40&file=12451_62_BACH1_BACH1.txt.gz
12455_48_MYNN_MYNN	MYNN	https://download.decode.is/s3/download?token=bbdbba87-82d5-4001-8dfe-76e84aee9f40&file=12455_48_MYNN_MYNN.txt.gz
12456_5_PFKFB3_F263	PFKFB3	https://download.decode.is/s3/download?token=bbdbba87-82d5-4001-8dfe-76e84aee9f40&file=12456_5_PFKFB3_F263.txt.gz
12457_10_ADI1_MTND	ADI1	https://download.decode.is/s3/download?token=bbdbba87-82d5-4001-8dfe-76e84aee9f40&file=12457_10_ADI1_MTND.txt.gz
12458_79_CHP1_CHP1	CHP1	https://download.decode.is/s3/download?token=bbdbba87-82d5-4001-8dfe-76e84aee9f40&file=12458_79_CHP1_CHP1.txt.gz
12459_13_PLEKHA1_PKHA1	PLEKHA1	https://download.decode.is/s3/download?token=bbdbba87-82d5-4001-8dfe-76e84aee9f40&file=12459_13_PLEKHA1_PKHA1.txt.gz
12460_18_PSMA7_PSA7	PSMA7	https://download.decode.is/s3/download?token=bbdbba87-82d5-4001-8dfe-76e84aee9f40&file=12460_18_PSMA7_PSA7.txt.gz
12461_8_SIRT5_SIRT5	SIRT5	https://download.decode.is/s3/download?token=bbdbba87-82d5-4001-8dfe-76e84aee9f40&file=12461_8_SIRT5_SIRT5.txt.gz
12462_20_SETMAR_SETMR	SETMAR	https://download.decode.is/s3/download?token=bbdbba87-82d5-4001-8dfe-76e84aee9f40&file=12462_20_SETMAR_SETMR.txt.gz
12463_7_KLHL13_KLH13	KLHL13	https://download.decode.is/s3/download?token=bbdbba87-82d5-4001-8dfe-76e84aee9f40&file=12463_7_KLHL13_KLH13.txt.gz
12469_19_MAPRE1_MARE1	MAPRE1	https://download.decode.is/s3/download?token=bbdbba87-82d5-4001-8dfe-76e84aee9f40&file=12469_19_MAPRE1_MARE1.txt.gz
12471_47_STAU1_STAU1	STAU1	https://download.decode.is/s3/download?token=bbdbba87-82d5-4001-8dfe-76e84aee9f40&file=12471_47_STAU1_STAU1.txt.gz
12473_48_KCTD5_KCTD5	KCTD5	https://download.decode.is/s3/download?token=bbdbba87-82d5-4001-8dfe-76e84aee9f40&file=12473_48_KCTD5_KCTD5.txt.gz
12475_48_CLIC5_CLIC5	CLIC5	https://download.decode.is/s3/download?token=bbdbba87-82d5-4001-8dfe-76e84aee9f40&file=12475_48_CLIC5_CLIC5.txt.gz
12478_15_RPL30_RL30	RPL30	https://download.decode.is/s3/download?token=bbdbba87-82d5-4001-8dfe-76e84aee9f40&file=12478_15_RPL30_RL30.txt.gz
12479_50_PRKAR1B_KAP1	PRKAR1B	https://download.decode.is/s3/download?token=bbdbba87-82d5-4001-8dfe-76e84aee9f40&file=12479_50_PRKAR1B_KAP1.txt.gz
12480_9_OTUD5_OTUD5	OTUD5	https://download.decode.is/s3/download?token=bbdbba87-82d5-4001-8dfe-76e84aee9f40&file=12480_9_OTUD5_OTUD5.txt.gz
12482_5_BPTF_BPTF	BPTF	https://download.decode.is/s3/download?token=bbdbba87-82d5-4001-8dfe-76e84aee9f40&file=12482_5_BPTF_BPTF.txt.gz
12484_67_PITPNB_PIPNB	PITPNB	https://download.decode.is/s3/download?token=bbdbba87-82d5-4001-8dfe-76e84aee9f40&file=12484_67_PITPNB_PIPNB.txt.gz
12486_8_GLRX2_GLRX2	GLRX2	https://download.decode.is/s3/download?token=bbdbba87-82d5-4001-8dfe-76e84aee9f40&file=12486_8_GLRX2_GLRX2.txt.gz
12488_9_MCTS1_MCTS1	MCTS1	https://download.decode.is/s3/download?token=bbdbba87-82d5-4001-8dfe-76e84aee9f40&file=12488_9_MCTS1_MCTS1.txt.gz
12490_92_LAMTOR3_LTOR3	LAMTOR3	https://download.decode.is/s3/download?token=bbdbba87-82d5-4001-8dfe-76e84aee9f40&file=12490_92_LAMTOR3_LTOR3.txt.gz
12493_42_OTUB2_OTUB2	OTUB2	https://download.decode.is/s3/download?token=bbdbba87-82d5-4001-8dfe-76e84aee9f40&file=12493_42_OTUB2_OTUB2.txt.gz
12494_99_GABARAPL2_GBRL2	GABARAPL2	https://download.decode.is/s3/download?token=bbdbba87-82d5-4001-8dfe-76e84aee9f40&file=12494_99_GABARAPL2_GBRL2.txt.gz
12497_29_NUDT16L1_SDOS	NUDT16L1	https://download.decode.is/s3/download?token=bbdbba87-82d5-4001-8dfe-76e84aee9f40&file=12497_29_NUDT16L1_SDOS.txt.gz
12498_12_TAX1BP3_TX1B3	TAX1BP3	https://download.decode.is/s3/download?token=bbdbba87-82d5-4001-8dfe-76e84aee9f40&file=12498_12_TAX1BP3_TX1B3.txt.gz
12499_108_SH3GL2_SH3G2	SH3GL2	https://download.decode.is/s3/download?token=bbdbba87-82d5-4001-8dfe-76e84aee9f40&file=12499_108_SH3GL2_SH3G2.txt.gz
12500_88_UBA2_SAE2	UBA2	https://download.decode.is/s3/download?token=bbdbba87-82d5-4001-8dfe-76e84aee9f40&file=12500_88_UBA2_SAE2.txt.gz
12501_10_TBCA_TBCA	TBCA	https://download.decode.is/s3/download?token=bbdbba87-82d5-4001-8dfe-76e84aee9f40&file=12501_10_TBCA_TBCA.txt.gz
12503_5_GPR68_SPR1	GPR68	https://download.decode.is/s3/download?token=bbdbba87-82d5-4001-8dfe-76e84aee9f40&file=12503_5_GPR68_SPR1.txt.gz
12504_26_LMOD1_LMOD1	LMOD1	https://download.decode.is/s3/download?token=bbdbba87-82d5-4001-8dfe-76e84aee9f40&file=12504_26_LMOD1_LMOD1.txt.gz
12507_16_ITPKC_IP3KC	ITPKC	https://download.decode.is/s3/download?token=bbdbba87-82d5-4001-8dfe-76e84aee9f40&file=12507_16_ITPKC_IP3KC.txt.gz
12509_115_COMMD1_COMD1	COMMD1	https://download.decode.is/s3/download?token=bbdbba87-82d5-4001-8dfe-76e84aee9f40&file=12509_115_COMMD1_COMD1.txt.gz
12510_3_STAP1_STAP1	STAP1	https://download.decode.is/s3/download?token=bbdbba87-82d5-4001-8dfe-76e84aee9f40&file=12510_3_STAP1_STAP1.txt.gz
12511_83_SLC41A2_S41A2	SLC41A2	https://download.decode.is/s3/download?token=bbdbba87-82d5-4001-8dfe-76e84aee9f40&file=12511_83_SLC41A2_S41A2.txt.gz
12513_8_GLTP_GLTP	GLTP	https://download.decode.is/s3/download?token=bbdbba87-82d5-4001-8dfe-76e84aee9f40&file=12513_8_GLTP_GLTP.txt.gz
12514_16_METTL1_METTL1	METTL1	https://download.decode.is/s3/download?token=bbdbba87-82d5-4001-8dfe-76e84aee9f40&file=12514_16_METTL1_METTL1.txt.gz
12515_45_UCK2_UCK2	UCK2	https://download.decode.is/s3/download?token=bbdbba87-82d5-4001-8dfe-76e84aee9f40&file=12515_45_UCK2_UCK2.txt.gz
12516_13_TEAD4_TEAD4	TEAD4	https://download.decode.is/s3/download?token=bbdbba87-82d5-4001-8dfe-76e84aee9f40&file=12516_13_TEAD4_TEAD4.txt.gz
12517_52_PDCD5_TFAR19	PDCD5	https://download.decode.is/s3/download?token=bbdbba87-82d5-4001-8dfe-76e84aee9f40&file=12517_52_PDCD5_TFAR19.txt.gz
12521_3_CDKN2C_CDN2C	CDKN2C	https://download.decode.is/s3/download?token=bbdbba87-82d5-4001-8dfe-76e84aee9f40&file=12521_3_CDKN2C_CDN2C.txt.gz
12522_6_RAD23B_RD23B	RAD23B	https://download.decode.is/s3/download?token=bbdbba87-82d5-4001-8dfe-76e84aee9f40&file=12522_6_RAD23B_RD23B.txt.gz
12524_18_SAT2_SAT2	SAT2	https://download.decode.is/s3/download?token=bbdbba87-82d5-4001-8dfe-76e84aee9f40&file=12524_18_SAT2_SAT2.txt.gz
12527_50_THRA_THA	THRA	https://download.decode.is/s3/download?token=bbdbba87-82d5-4001-8dfe-76e84aee9f40&file=12527_50_THRA_THA.txt.gz
12528_40_WRNIP1_WRIP1	WRNIP1	https://download.decode.is/s3/download?token=bbdbba87-82d5-4001-8dfe-76e84aee9f40&file=12528_40_WRNIP1_WRIP1.txt.gz
12529_32_FKBP6_FKBP6	FKBP6	https://download.decode.is/s3/download?token=bbdbba87-82d5-4001-8dfe-76e84aee9f40&file=12529_32_FKBP6_FKBP6.txt.gz
12530_14_CKS1B_CKS_1	CKS1B	https://download.decode.is/s3/download?token=bbdbba87-82d5-4001-8dfe-76e84aee9f40&file=12530_14_CKS1B_CKS_1.txt.gz
12533_135_CYTH2_CYH2	CYTH2	https://download.decode.is/s3/download?token=bbdbba87-82d5-4001-8dfe-76e84aee9f40&file=12533_135_CYTH2_CYH2.txt.gz
12534_10_CALCOCO2_CACO2	CALCOCO2	https://download.decode.is/s3/download?token=bbdbba87-82d5-4001-8dfe-76e84aee9f40&file=12534_10_CALCOCO2_CACO2.txt.gz
12537_88_PURA_PURA	PURA	https://download.decode.is/s3/download?token=bbdbba87-82d5-4001-8dfe-76e84aee9f40&file=12537_88_PURA_PURA.txt.gz
12538_19_RGS7_RGS7	RGS7	https://download.decode.is/s3/download?token=bbdbba87-82d5-4001-8dfe-76e84aee9f40&file=12538_19_RGS7_RGS7.txt.gz
12540_25_RHOG_RHOG	RHOG	https://download.decode.is/s3/download?token=bbdbba87-82d5-4001-8dfe-76e84aee9f40&file=12540_25_RHOG_RHOG.txt.gz
12546_1_SMTN_SMTN	SMTN	https://download.decode.is/s3/download?token=bbdbba87-82d5-4001-8dfe-76e84aee9f40&file=12546_1_SMTN_SMTN.txt.gz
12549_33_HPGDS_PTGD2	HPGDS	https://download.decode.is/s3/download?token=bbdbba87-82d5-4001-8dfe-76e84aee9f40&file=12549_33_HPGDS_PTGD2.txt.gz
12551_3_ITCH_ITCH	ITCH	https://download.decode.is/s3/download?token=bbdbba87-82d5-4001-8dfe-76e84aee9f40&file=12551_3_ITCH_ITCH.txt.gz
12553_5_VRK1_VRK1	VRK1	https://download.decode.is/s3/download?token=bbdbba87-82d5-4001-8dfe-76e84aee9f40&file=12553_5_VRK1_VRK1.txt.gz
12556_7_UBE2C_UBE2C	UBE2C	https://download.decode.is/s3/download?token=bbdbba87-82d5-4001-8dfe-76e84aee9f40&file=12556_7_UBE2C_UBE2C.txt.gz
12558_3_UBASH3B_UBS3B	UBASH3B	https://download.decode.is/s3/download?token=bbdbba87-82d5-4001-8dfe-76e84aee9f40&file=12558_3_UBASH3B_UBS3B.txt.gz
12560_9_NT5C_NT5C	NT5C	https://download.decode.is/s3/download?token=bbdbba87-82d5-4001-8dfe-76e84aee9f40&file=12560_9_NT5C_NT5C.txt.gz
12562_1_PKN1_PKN1	PKN1	https://download.decode.is/s3/download?token=bbdbba87-82d5-4001-8dfe-76e84aee9f40&file=12562_1_PKN1_PKN1.txt.gz
12563_2_TNFAIP8_TFIP8	TNFAIP8	https://download.decode.is/s3/download?token=bbdbba87-82d5-4001-8dfe-76e84aee9f40&file=12563_2_TNFAIP8_TFIP8.txt.gz
12571_14_ARL3_ARL3	ARL3	https://download.decode.is/s3/download?token=bbdbba87-82d5-4001-8dfe-76e84aee9f40&file=12571_14_ARL3_ARL3.txt.gz
12572_236_EFS_EFS	EFS	https://download.decode.is/s3/download?token=bbdbba87-82d5-4001-8dfe-76e84aee9f40&file=12572_236_EFS_EFS.txt.gz
12573_80_TRIM3_TRIM3	TRIM3	https://download.decode.is/s3/download?token=bbdbba87-82d5-4001-8dfe-76e84aee9f40&file=12573_80_TRIM3_TRIM3.txt.gz
12575_30_MTHFD1_C1TC	MTHFD1	https://download.decode.is/s3/download?token=bbdbba87-82d5-4001-8dfe-76e84aee9f40&file=12575_30_MTHFD1_C1TC.txt.gz
12576_21_MAGEA3_MAGE_3	MAGEA3	https://download.decode.is/s3/download?token=bbdbba87-82d5-4001-8dfe-76e84aee9f40&file=12576_21_MAGEA3_MAGE_3.txt.gz
12577_100_FEN1_FLAP_endonuclease_1	FEN1	https://download.decode.is/s3/download?token=bbdbba87-82d5-4001-8dfe-76e84aee9f40&file=12577_100_FEN1_FLAP_endonuclease_1.txt.gz
12580_7_PSMB5_PSB5	PSMB5	https://download.decode.is/s3/download?token=bbdbba87-82d5-4001-8dfe-76e84aee9f40&file=12580_7_PSMB5_PSB5.txt.gz
12581_39_IMPA2_IMPA2	IMPA2	https://download.decode.is/s3/download?token=bbdbba87-82d5-4001-8dfe-76e84aee9f40&file=12581_39_IMPA2_IMPA2.txt.gz
12583_77_ARAF_ARAF	ARAF	https://download.decode.is/s3/download?token=bbdbba87-82d5-4001-8dfe-76e84aee9f40&file=12583_77_ARAF_ARAF.txt.gz
12585_39_ERCC1_ERCC1	ERCC1	https://download.decode.is/s3/download?token=bbdbba87-82d5-4001-8dfe-76e84aee9f40&file=12585_39_ERCC1_ERCC1.txt.gz
12587_65_ARL2_ARL2	ARL2	https://download.decode.is/s3/download?token=bbdbba87-82d5-4001-8dfe-76e84aee9f40&file=12587_65_ARL2_ARL2.txt.gz
12591_27_OPHN1_Oligophrenin_1	OPHN1	https://download.decode.is/s3/download?token=bbdbba87-82d5-4001-8dfe-76e84aee9f40&file=12591_27_OPHN1_Oligophrenin_1.txt.gz
12593_33_PDRG1_PDRG1	PDRG1	https://download.decode.is/s3/download?token=bbdbba87-82d5-4001-8dfe-76e84aee9f40&file=12593_33_PDRG1_PDRG1.txt.gz
12594_5_GCA_GRAN	GCA	https://download.decode.is/s3/download?token=bbdbba87-82d5-4001-8dfe-76e84aee9f40&file=12594_5_GCA_GRAN.txt.gz
12603_87_PABPC4_PABP4	PABPC4	https://download.decode.is/s3/download?token=bbdbba87-82d5-4001-8dfe-76e84aee9f40&file=12603_87_PABPC4_PABP4.txt.gz
12604_16_SCMH1_SCMH1	SCMH1	https://download.decode.is/s3/download?token=bbdbba87-82d5-4001-8dfe-76e84aee9f40&file=12604_16_SCMH1_SCMH1.txt.gz
12605_1_EXOSC3_Exosome_component_3	EXOSC3	https://download.decode.is/s3/download?token=bbdbba87-82d5-4001-8dfe-76e84aee9f40&file=12605_1_EXOSC3_Exosome_component_3.txt.gz
12612_37_PSMB1_PSB1	PSMB1	https://download.decode.is/s3/download?token=bbdbba87-82d5-4001-8dfe-76e84aee9f40&file=12612_37_PSMB1_PSB1.txt.gz
12616_45_NRBP1_NRBP	NRBP1	https://download.decode.is/s3/download?token=bbdbba87-82d5-4001-8dfe-76e84aee9f40&file=12616_45_NRBP1_NRBP.txt.gz
12618_50_AKR1C1_Aldo_keto_reductase_1C1	AKR1C1	https://download.decode.is/s3/download?token=bbdbba87-82d5-4001-8dfe-76e84aee9f40&file=12618_50_AKR1C1_Aldo_keto_reductase_1C1.txt.gz
12621_55_PPP2R1A_PP2AAA	PPP2R1A	https://download.decode.is/s3/download?token=bbdbba87-82d5-4001-8dfe-76e84aee9f40&file=12621_55_PPP2R1A_PP2AAA.txt.gz
12623_84_JARID2_JARD2	JARID2	https://download.decode.is/s3/download?token=bbdbba87-82d5-4001-8dfe-76e84aee9f40&file=12623_84_JARID2_JARD2.txt.gz
12630_8_ARFIP2_ARFP2	ARFIP2	https://download.decode.is/s3/download?token=bbdbba87-82d5-4001-8dfe-76e84aee9f40&file=12630_8_ARFIP2_ARFP2.txt.gz
12632_14_NAT1_ARY1	NAT1	https://download.decode.is/s3/download?token=bbdbba87-82d5-4001-8dfe-76e84aee9f40&file=12632_14_NAT1_ARY1.txt.gz
12633_3_PTPN9_PTN9	PTPN9	https://download.decode.is/s3/download?token=bbdbba87-82d5-4001-8dfe-76e84aee9f40&file=12633_3_PTPN9_PTN9.txt.gz
12634_79_BCAR3_BCAR3	BCAR3	https://download.decode.is/s3/download?token=bbdbba87-82d5-4001-8dfe-76e84aee9f40&file=12634_79_BCAR3_BCAR3.txt.gz
12635_9_TRDMT1_TRDMT	TRDMT1	https://download.decode.is/s3/download?token=bbdbba87-82d5-4001-8dfe-76e84aee9f40&file=12635_9_TRDMT1_TRDMT.txt.gz
12636_113_SMYD2_SMYD2	SMYD2	https://download.decode.is/s3/download?token=bbdbba87-82d5-4001-8dfe-76e84aee9f40&file=12636_113_SMYD2_SMYD2.txt.gz
12637_7_CRAT_CACP	CRAT	https://download.decode.is/s3/download?token=bbdbba87-82d5-4001-8dfe-76e84aee9f40&file=12637_7_CRAT_CACP.txt.gz
12641_3_INPP5B_I5P2	INPP5B	https://download.decode.is/s3/download?token=bbdbba87-82d5-4001-8dfe-76e84aee9f40&file=12641_3_INPP5B_I5P2.txt.gz
12650_43_GNAI3_GNAI3	GNAI3	https://download.decode.is/s3/download?token=bbdbba87-82d5-4001-8dfe-76e84aee9f40&file=12650_43_GNAI3_GNAI3.txt.gz
12651_21_PDK2_PDK2	PDK2	https://download.decode.is/s3/download?token=bbdbba87-82d5-4001-8dfe-76e84aee9f40&file=12651_21_PDK2_PDK2.txt.gz
12653_13_CSNK1G2_CSNK1G2	CSNK1G2	https://download.decode.is/s3/download?token=bbdbba87-82d5-4001-8dfe-76e84aee9f40&file=12653_13_CSNK1G2_CSNK1G2.txt.gz
12655_30_NAPB_SNAB	NAPB	https://download.decode.is/s3/download?token=bbdbba87-82d5-4001-8dfe-76e84aee9f40&file=12655_30_NAPB_SNAB.txt.gz
12656_1_KLC1_KLC1	KLC1	https://download.decode.is/s3/download?token=bbdbba87-82d5-4001-8dfe-76e84aee9f40&file=12656_1_KLC1_KLC1.txt.gz
12658_72_PANK3_PANK3	PANK3	https://download.decode.is/s3/download?token=bbdbba87-82d5-4001-8dfe-76e84aee9f40&file=12658_72_PANK3_PANK3.txt.gz
12659_13_OLA1_GTPB9	OLA1	https://download.decode.is/s3/download?token=bbdbba87-82d5-4001-8dfe-76e84aee9f40&file=12659_13_OLA1_GTPB9.txt.gz
12662_82_ECH1_ECH1	ECH1	https://download.decode.is/s3/download?token=bbdbba87-82d5-4001-8dfe-76e84aee9f40&file=12662_82_ECH1_ECH1.txt.gz
12663_1_TST_THTR	TST	https://download.decode.is/s3/download?token=bbdbba87-82d5-4001-8dfe-76e84aee9f40&file=12663_1_TST_THTR.txt.gz
12664_19_PTPN13_PTN13	PTPN13	https://download.decode.is/s3/download?token=bbdbba87-82d5-4001-8dfe-76e84aee9f40&file=12664_19_PTPN13_PTN13.txt.gz
12667_2_GDA_GUAD	GDA	https://download.decode.is/s3/download?token=bbdbba87-82d5-4001-8dfe-76e84aee9f40&file=12667_2_GDA_GUAD.txt.gz
12668_7_VPS4B_VPS4B	VPS4B	https://download.decode.is/s3/download?token=bbdbba87-82d5-4001-8dfe-76e84aee9f40&file=12668_7_VPS4B_VPS4B.txt.gz
12669_30_HECW1_HECW1	HECW1	https://download.decode.is/s3/download?token=bbdbba87-82d5-4001-8dfe-76e84aee9f40&file=12669_30_HECW1_HECW1.txt.gz
12671_35_SULT1B1_ST1B1	SULT1B1	https://download.decode.is/s3/download?token=bbdbba87-82d5-4001-8dfe-76e84aee9f40&file=12671_35_SULT1B1_ST1B1.txt.gz
12676_1_PACSIN1_PACN1	PACSIN1	https://download.decode.is/s3/download?token=bbdbba87-82d5-4001-8dfe-76e84aee9f40&file=12676_1_PACSIN1_PACN1.txt.gz
12677_164_FLII_FLII	FLII	https://download.decode.is/s3/download?token=bbdbba87-82d5-4001-8dfe-76e84aee9f40&file=12677_164_FLII_FLII.txt.gz
12681_63_USP21_UBP21	USP21	https://download.decode.is/s3/download?token=bbdbba87-82d5-4001-8dfe-76e84aee9f40&file=12681_63_USP21_UBP21.txt.gz
12683_156_DPYSL5_DPYL5	DPYSL5	https://download.decode.is/s3/download?token=bbdbba87-82d5-4001-8dfe-76e84aee9f40&file=12683_156_DPYSL5_DPYL5.txt.gz
12684_5_SCIN_ADSV	SCIN	https://download.decode.is/s3/download?token=bbdbba87-82d5-4001-8dfe-76e84aee9f40&file=12684_5_SCIN_ADSV.txt.gz
12685_57_HOMER2_HOME2	HOMER2	https://download.decode.is/s3/download?token=bbdbba87-82d5-4001-8dfe-76e84aee9f40&file=12685_57_HOMER2_HOME2.txt.gz
12687_2_DECR1_DECR	DECR1	https://download.decode.is/s3/download?token=bbdbba87-82d5-4001-8dfe-76e84aee9f40&file=12687_2_DECR1_DECR.txt.gz
12688_115_RPS6KA6_KS6A6	RPS6KA6	https://download.decode.is/s3/download?token=bbdbba87-82d5-4001-8dfe-76e84aee9f40&file=12688_115_RPS6KA6_KS6A6.txt.gz
12689_56_ARPC1B_ARC1B	ARPC1B	https://download.decode.is/s3/download?token=bbdbba87-82d5-4001-8dfe-76e84aee9f40&file=12689_56_ARPC1B_ARC1B.txt.gz
12692_56_DOT1L_DOT1L	DOT1L	https://download.decode.is/s3/download?token=bbdbba87-82d5-4001-8dfe-76e84aee9f40&file=12692_56_DOT1L_DOT1L.txt.gz
12693_2_SH3BGRL_SH3L1	SH3BGRL	https://download.decode.is/s3/download?token=bbdbba87-82d5-4001-8dfe-76e84aee9f40&file=12693_2_SH3BGRL_SH3L1.txt.gz
12698_72_KPNA4_IMA4	KPNA4	https://download.decode.is/s3/download?token=bbdbba87-82d5-4001-8dfe-76e84aee9f40&file=12698_72_KPNA4_IMA4.txt.gz
12700_9_ACLY_ACLY	ACLY	https://download.decode.is/s3/download?token=bbdbba87-82d5-4001-8dfe-76e84aee9f40&file=12700_9_ACLY_ACLY.txt.gz
12701_1_EIF1B_EIF1B	EIF1B	https://download.decode.is/s3/download?token=bbdbba87-82d5-4001-8dfe-76e84aee9f40&file=12701_1_EIF1B_EIF1B.txt.gz
12702_13_PELI2_PELI2	PELI2	https://download.decode.is/s3/download?token=bbdbba87-82d5-4001-8dfe-76e84aee9f40&file=12702_13_PELI2_PELI2.txt.gz
12704_26_SH2D3C_SH2D3	SH2D3C	https://download.decode.is/s3/download?token=bbdbba87-82d5-4001-8dfe-76e84aee9f40&file=12704_26_SH2D3C_SH2D3.txt.gz
12705_9_HERC1_HERC1	HERC1	https://download.decode.is/s3/download?token=bbdbba87-82d5-4001-8dfe-76e84aee9f40&file=12705_9_HERC1_HERC1.txt.gz
12706_2_CDC42BPA_MRCKA	CDC42BPA	https://download.decode.is/s3/download?token=bbdbba87-82d5-4001-8dfe-76e84aee9f40&file=12706_2_CDC42BPA_MRCKA.txt.gz
12707_26_DPYSL3_DPYL3	DPYSL3	https://download.decode.is/s3/download?token=bbdbba87-82d5-4001-8dfe-76e84aee9f40&file=12707_26_DPYSL3_DPYL3.txt.gz
12708_91_L3MBTL2_LMBL2	L3MBTL2	https://download.decode.is/s3/download?token=bbdbba87-82d5-4001-8dfe-76e84aee9f40&file=12708_91_L3MBTL2_LMBL2.txt.gz
12712_9_HMG20A_HM20A	HMG20A	https://download.decode.is/s3/download?token=bbdbba87-82d5-4001-8dfe-76e84aee9f40&file=12712_9_HMG20A_HM20A.txt.gz
12713_365_RGS19_RGS19	RGS19	https://download.decode.is/s3/download?token=bbdbba87-82d5-4001-8dfe-76e84aee9f40&file=12713_365_RGS19_RGS19.txt.gz
12714_38_AP1G2_AP1G2	AP1G2	https://download.decode.is/s3/download?token=bbdbba87-82d5-4001-8dfe-76e84aee9f40&file=12714_38_AP1G2_AP1G2.txt.gz
12715_30_DCP1B_DCP1B	DCP1B	https://download.decode.is/s3/download?token=bbdbba87-82d5-4001-8dfe-76e84aee9f40&file=12715_30_DCP1B_DCP1B.txt.gz
12716_3_ZNF175_ZN175	ZNF175	https://download.decode.is/s3/download?token=bbdbba87-82d5-4001-8dfe-76e84aee9f40&file=12716_3_ZNF175_ZN175.txt.gz
12717_65_TOX3_TOX3	TOX3	https://download.decode.is/s3/download?token=bbdbba87-82d5-4001-8dfe-76e84aee9f40&file=12717_65_TOX3_TOX3.txt.gz
12720_71_UBQLN4_UBQL4	UBQLN4	https://download.decode.is/s3/download?token=bbdbba87-82d5-4001-8dfe-76e84aee9f40&file=12720_71_UBQLN4_UBQL4.txt.gz
12721_4_TAX1BP1_TAXB1	TAX1BP1	https://download.decode.is/s3/download?token=bbdbba87-82d5-4001-8dfe-76e84aee9f40&file=12721_4_TAX1BP1_TAXB1.txt.gz
12724_81_CIRBP_CIRBP	CIRBP	https://download.decode.is/s3/download?token=bbdbba87-82d5-4001-8dfe-76e84aee9f40&file=12724_81_CIRBP_CIRBP.txt.gz
12727_7_PTGFRN_FPRP	PTGFRN	https://download.decode.is/s3/download?token=bbdbba87-82d5-4001-8dfe-76e84aee9f40&file=12727_7_PTGFRN_FPRP.txt.gz
12730_3_NDC80_KNTC2	NDC80	https://download.decode.is/s3/download?token=bbdbba87-82d5-4001-8dfe-76e84aee9f40&file=12730_3_NDC80_KNTC2.txt.gz
12731_12_PLEKHA7_PKHA7	PLEKHA7	https://download.decode.is/s3/download?token=bbdbba87-82d5-4001-8dfe-76e84aee9f40&file=12731_12_PLEKHA7_PKHA7.txt.gz
12732_13_MPP7_MPP7	MPP7	https://download.decode.is/s3/download?token=bbdbba87-82d5-4001-8dfe-76e84aee9f40&file=12732_13_MPP7_MPP7.txt.gz
12738_43_NISCH_NISCH	NISCH	https://download.decode.is/s3/download?token=bbdbba87-82d5-4001-8dfe-76e84aee9f40&file=12738_43_NISCH_NISCH.txt.gz
12740_55_FEV_FEV	FEV	https://download.decode.is/s3/download?token=bbdbba87-82d5-4001-8dfe-76e84aee9f40&file=12740_55_FEV_FEV.txt.gz
12743_18_BAG5_BAG5	BAG5	https://download.decode.is/s3/download?token=bbdbba87-82d5-4001-8dfe-76e84aee9f40&file=12743_18_BAG5_BAG5.txt.gz
12747_89_RBM3_RBM3	RBM3	https://download.decode.is/s3/download?token=bbdbba87-82d5-4001-8dfe-76e84aee9f40&file=12747_89_RBM3_RBM3.txt.gz
12748_6_BRDT_BRDT	BRDT	https://download.decode.is/s3/download?token=bbdbba87-82d5-4001-8dfe-76e84aee9f40&file=12748_6_BRDT_BRDT.txt.gz
12750_9_ITGB2_LFA_1_beta_2	ITGB2	https://download.decode.is/s3/download?token=bbdbba87-82d5-4001-8dfe-76e84aee9f40&file=12750_9_ITGB2_LFA_1_beta_2.txt.gz
12754_14_CSDC2_CSDC2	CSDC2	https://download.decode.is/s3/download?token=bbdbba87-82d5-4001-8dfe-76e84aee9f40&file=12754_14_CSDC2_CSDC2.txt.gz
12756_3_BACH2_BACH2	BACH2	https://download.decode.is/s3/download?token=bbdbba87-82d5-4001-8dfe-76e84aee9f40&file=12756_3_BACH2_BACH2.txt.gz
12758_47_GRID2_GRID2	GRID2	https://download.decode.is/s3/download?token=bbdbba87-82d5-4001-8dfe-76e84aee9f40&file=12758_47_GRID2_GRID2.txt.gz
12759_47_ILF3_DRBP76	ILF3	https://download.decode.is/s3/download?token=bbdbba87-82d5-4001-8dfe-76e84aee9f40&file=12759_47_ILF3_DRBP76.txt.gz
12760_34_ZNF774_ZN774	ZNF774	https://download.decode.is/s3/download?token=bbdbba87-82d5-4001-8dfe-76e84aee9f40&file=12760_34_ZNF774_ZN774.txt.gz
12761_12_APBB2_APBB2	APBB2	https://download.decode.is/s3/download?token=bbdbba87-82d5-4001-8dfe-76e84aee9f40&file=12761_12_APBB2_APBB2.txt.gz
12763_69_ZNF334_ZN334	ZNF334	https://download.decode.is/s3/download?token=bbdbba87-82d5-4001-8dfe-76e84aee9f40&file=12763_69_ZNF334_ZN334.txt.gz
12764_3_ELMO1_ELMO1	ELMO1	https://download.decode.is/s3/download?token=bbdbba87-82d5-4001-8dfe-76e84aee9f40&file=12764_3_ELMO1_ELMO1.txt.gz
12768_3_PPP1R3B_PPR3B	PPP1R3B	https://download.decode.is/s3/download?token=bbdbba87-82d5-4001-8dfe-76e84aee9f40&file=12768_3_PPP1R3B_PPR3B.txt.gz
12775_6_HMGB3_HMGB3	HMGB3	https://download.decode.is/s3/download?token=bbdbba87-82d5-4001-8dfe-76e84aee9f40&file=12775_6_HMGB3_HMGB3.txt.gz
12781_2_TARBP2_TRBP2	TARBP2	https://download.decode.is/s3/download?token=bbdbba87-82d5-4001-8dfe-76e84aee9f40&file=12781_2_TARBP2_TRBP2.txt.gz
12783_29_HNRNPM_HNRPM	HNRNPM	https://download.decode.is/s3/download?token=bbdbba87-82d5-4001-8dfe-76e84aee9f40&file=12783_29_HNRNPM_HNRPM.txt.gz
12784_10_APBB3_APBB3	APBB3	https://download.decode.is/s3/download?token=bbdbba87-82d5-4001-8dfe-76e84aee9f40&file=12784_10_APBB3_APBB3.txt.gz
12786_61_GPCPD1_GDE5	GPCPD1	https://download.decode.is/s3/download?token=bbdbba87-82d5-4001-8dfe-76e84aee9f40&file=12786_61_GPCPD1_GDE5.txt.gz
12790_10_CCDC51_CCD51	CCDC51	https://download.decode.is/s3/download?token=bbdbba87-82d5-4001-8dfe-76e84aee9f40&file=12790_10_CCDC51_CCD51.txt.gz
12793_4_PIWIL1_PIWL1	PIWIL1	https://download.decode.is/s3/download?token=bbdbba87-82d5-4001-8dfe-76e84aee9f40&file=12793_4_PIWIL1_PIWL1.txt.gz
12794_6_NLRP4_NALP4	NLRP4	https://download.decode.is/s3/download?token=bbdbba87-82d5-4001-8dfe-76e84aee9f40&file=12794_6_NLRP4_NALP4.txt.gz
12795_2_ZNF566_ZN566	ZNF566	https://download.decode.is/s3/download?token=bbdbba87-82d5-4001-8dfe-76e84aee9f40&file=12795_2_ZNF566_ZN566.txt.gz
12798_46_SLC4A8_S4A8	SLC4A8	https://download.decode.is/s3/download?token=bbdbba87-82d5-4001-8dfe-76e84aee9f40&file=12798_46_SLC4A8_S4A8.txt.gz
12800_5_TPPP2_TPPP2	TPPP2	https://download.decode.is/s3/download?token=bbdbba87-82d5-4001-8dfe-76e84aee9f40&file=12800_5_TPPP2_TPPP2.txt.gz
12807_89_ARHGAP30_RHG30	ARHGAP30	https://download.decode.is/s3/download?token=bbdbba87-82d5-4001-8dfe-76e84aee9f40&file=12807_89_ARHGAP30_RHG30.txt.gz
12811_55_ZNF415_ZN415	ZNF415	https://download.decode.is/s3/download?token=bbdbba87-82d5-4001-8dfe-76e84aee9f40&file=12811_55_ZNF415_ZN415.txt.gz
12812_25_ACYP2_ACYP2	ACYP2	https://download.decode.is/s3/download?token=bbdbba87-82d5-4001-8dfe-76e84aee9f40&file=12812_25_ACYP2_ACYP2.txt.gz
12813_18_EHBP1_EHBP1	EHBP1	https://download.decode.is/s3/download?token=bbdbba87-82d5-4001-8dfe-76e84aee9f40&file=12813_18_EHBP1_EHBP1.txt.gz
12814_17_RNPC3_RBM40	RNPC3	https://download.decode.is/s3/download?token=bbdbba87-82d5-4001-8dfe-76e84aee9f40&file=12814_17_RNPC3_RBM40.txt.gz
12817_1_GEM_GEM	GEM	https://download.decode.is/s3/download?token=bbdbba87-82d5-4001-8dfe-76e84aee9f40&file=12817_1_GEM_GEM.txt.gz
12818_159_SLC14A2_UT2	SLC14A2	https://download.decode.is/s3/download?token=bbdbba87-82d5-4001-8dfe-76e84aee9f40&file=12818_159_SLC14A2_UT2.txt.gz
12820_1_GRAP_GRAP	GRAP	https://download.decode.is/s3/download?token=bbdbba87-82d5-4001-8dfe-76e84aee9f40&file=12820_1_GRAP_GRAP.txt.gz
12826_5_SLC5A5_SC5A5	SLC5A5	https://download.decode.is/s3/download?token=bbdbba87-82d5-4001-8dfe-76e84aee9f40&file=12826_5_SLC5A5_SC5A5.txt.gz
12827_37_RGS3_RGS3	RGS3	https://download.decode.is/s3/download?token=bbdbba87-82d5-4001-8dfe-76e84aee9f40&file=12827_37_RGS3_RGS3.txt.gz
12831_21_TESC_TESC	TESC	https://download.decode.is/s3/download?token=bbdbba87-82d5-4001-8dfe-76e84aee9f40&file=12831_21_TESC_TESC.txt.gz
12842_43_STX10_STX10	STX10	https://download.decode.is/s3/download?token=bbdbba87-82d5-4001-8dfe-76e84aee9f40&file=12842_43_STX10_STX10.txt.gz
12845_18_SNX17_SNX17	SNX17	https://download.decode.is/s3/download?token=bbdbba87-82d5-4001-8dfe-76e84aee9f40&file=12845_18_SNX17_SNX17.txt.gz
12848_9_ARHGEF2_ARHG2	ARHGEF2	https://download.decode.is/s3/download?token=bbdbba87-82d5-4001-8dfe-76e84aee9f40&file=12848_9_ARHGEF2_ARHG2.txt.gz
12851_5_POLM_DPOLM	POLM	https://download.decode.is/s3/download?token=bbdbba87-82d5-4001-8dfe-76e84aee9f40&file=12851_5_POLM_DPOLM.txt.gz
12855_16_CASS4_CT032	CASS4	https://download.decode.is/s3/download?token=bbdbba87-82d5-4001-8dfe-76e84aee9f40&file=12855_16_CASS4_CT032.txt.gz
12856_14_TMEM237_TM237	TMEM237	https://download.decode.is/s3/download?token=bbdbba87-82d5-4001-8dfe-76e84aee9f40&file=12856_14_TMEM237_TM237.txt.gz
12859_33_ECI2_PECI	ECI2	https://download.decode.is/s3/download?token=bbdbba87-82d5-4001-8dfe-76e84aee9f40&file=12859_33_ECI2_PECI.txt.gz
12860_7_ARPP21_cAMP_regulated_phosphoprotein_21	ARPP21	https://download.decode.is/s3/download?token=bbdbba87-82d5-4001-8dfe-76e84aee9f40&file=12860_7_ARPP21_cAMP_regulated_phosphoprotein_21.txt.gz
12862_14_NEDD9_CASL	NEDD9	https://download.decode.is/s3/download?token=bbdbba87-82d5-4001-8dfe-76e84aee9f40&file=12862_14_NEDD9_CASL.txt.gz
12864_9_NIPAL4_NIPA4	NIPAL4	https://download.decode.is/s3/download?token=bbdbba87-82d5-4001-8dfe-76e84aee9f40&file=12864_9_NIPAL4_NIPA4.txt.gz
12867_40_DYNLT3_DYLT3	DYNLT3	https://download.decode.is/s3/download?token=bbdbba87-82d5-4001-8dfe-76e84aee9f40&file=12867_40_DYNLT3_DYLT3.txt.gz
12869_68_DDX6_DDX6	DDX6	https://download.decode.is/s3/download?token=bbdbba87-82d5-4001-8dfe-76e84aee9f40&file=12869_68_DDX6_DDX6.txt.gz
12873_11_SPN_LEUK	SPN	https://download.decode.is/s3/download?token=bbdbba87-82d5-4001-8dfe-76e84aee9f40&file=12873_11_SPN_LEUK.txt.gz
12881_17_RDH16_RDH16	RDH16	https://download.decode.is/s3/download?token=bbdbba87-82d5-4001-8dfe-76e84aee9f40&file=12881_17_RDH16_RDH16.txt.gz
12891_1_MICALL2_MILK2	MICALL2	https://download.decode.is/s3/download?token=bbdbba87-82d5-4001-8dfe-76e84aee9f40&file=12891_1_MICALL2_MILK2.txt.gz
12892_10_SYTL1_SYTL1	SYTL1	https://download.decode.is/s3/download?token=bbdbba87-82d5-4001-8dfe-76e84aee9f40&file=12892_10_SYTL1_SYTL1.txt.gz
12894_3_PAXIP1_PAXI1	PAXIP1	https://download.decode.is/s3/download?token=bbdbba87-82d5-4001-8dfe-76e84aee9f40&file=12894_3_PAXIP1_PAXI1.txt.gz
12895_28_DGKB_DGKB	DGKB	https://download.decode.is/s3/download?token=bbdbba87-82d5-4001-8dfe-76e84aee9f40&file=12895_28_DGKB_DGKB.txt.gz
12904_180_CUBN_cubilin	CUBN	https://download.decode.is/s3/download?token=bbdbba87-82d5-4001-8dfe-76e84aee9f40&file=12904_180_CUBN_cubilin.txt.gz
12923_51_KRT17_Keratin_17	KRT17	https://download.decode.is/s3/download?token=bbdbba87-82d5-4001-8dfe-76e84aee9f40&file=12923_51_KRT17_Keratin_17.txt.gz
12925_105_AXIN2_AXIN2	AXIN2	https://download.decode.is/s3/download?token=bbdbba87-82d5-4001-8dfe-76e84aee9f40&file=12925_105_AXIN2_AXIN2.txt.gz
12931_16_NR3C2_MCR	NR3C2	https://download.decode.is/s3/download?token=bbdbba87-82d5-4001-8dfe-76e84aee9f40&file=12931_16_NR3C2_MCR.txt.gz
12933_17_ENOX1_ENOX1	ENOX1	https://download.decode.is/s3/download?token=bbdbba87-82d5-4001-8dfe-76e84aee9f40&file=12933_17_ENOX1_ENOX1.txt.gz
12934_1_HERC5_HERC5	HERC5	https://download.decode.is/s3/download?token=bbdbba87-82d5-4001-8dfe-76e84aee9f40&file=12934_1_HERC5_HERC5.txt.gz
12936_38_RLBP1_RLBP1	RLBP1	https://download.decode.is/s3/download?token=bbdbba87-82d5-4001-8dfe-76e84aee9f40&file=12936_38_RLBP1_RLBP1.txt.gz
12939_1_POLR1C_RPAC1	POLR1C	https://download.decode.is/s3/download?token=bbdbba87-82d5-4001-8dfe-76e84aee9f40&file=12939_1_POLR1C_RPAC1.txt.gz
12940_35_ALDH3B1_AL3B1	ALDH3B1	https://download.decode.is/s3/download?token=bbdbba87-82d5-4001-8dfe-76e84aee9f40&file=12940_35_ALDH3B1_AL3B1.txt.gz
12945_33_RAB18_RAB18	RAB18	https://download.decode.is/s3/download?token=bbdbba87-82d5-4001-8dfe-76e84aee9f40&file=12945_33_RAB18_RAB18.txt.gz
12954_71_PPARA_PPARa	PPARA	https://download.decode.is/s3/download?token=bbdbba87-82d5-4001-8dfe-76e84aee9f40&file=12954_71_PPARA_PPARa.txt.gz
12957_62_UQCRB_UCR6	UQCRB	https://download.decode.is/s3/download?token=bbdbba87-82d5-4001-8dfe-76e84aee9f40&file=12957_62_UQCRB_UCR6.txt.gz
12960_9_GCK_HXK4	GCK	https://download.decode.is/s3/download?token=bbdbba87-82d5-4001-8dfe-76e84aee9f40&file=12960_9_GCK_HXK4.txt.gz
12968_2_CSRP2_CSRP2	CSRP2	https://download.decode.is/s3/download?token=bbdbba87-82d5-4001-8dfe-76e84aee9f40&file=12968_2_CSRP2_CSRP2.txt.gz
12970_35_STAU2_STAU2	STAU2	https://download.decode.is/s3/download?token=bbdbba87-82d5-4001-8dfe-76e84aee9f40&file=12970_35_STAU2_STAU2.txt.gz
12975_11_KRT20_Keratin_20	KRT20	https://download.decode.is/s3/download?token=bbdbba87-82d5-4001-8dfe-76e84aee9f40&file=12975_11_KRT20_Keratin_20.txt.gz
12976_49_SORBS3_Vinexin_b	SORBS3	https://download.decode.is/s3/download?token=bbdbba87-82d5-4001-8dfe-76e84aee9f40&file=12976_49_SORBS3_Vinexin_b.txt.gz
12986_12_LIN7C_LIN7C	LIN7C	https://download.decode.is/s3/download?token=bbdbba87-82d5-4001-8dfe-76e84aee9f40&file=12986_12_LIN7C_LIN7C.txt.gz
12991_49_CUL9_CUL9	CUL9	https://download.decode.is/s3/download?token=bbdbba87-82d5-4001-8dfe-76e84aee9f40&file=12991_49_CUL9_CUL9.txt.gz
12993_21_NPLOC4_NPL4	NPLOC4	https://download.decode.is/s3/download?token=bbdbba87-82d5-4001-8dfe-76e84aee9f40&file=12993_21_NPLOC4_NPL4.txt.gz
13007_66_LCN10_LCN10	LCN10	https://download.decode.is/s3/download?token=bbdbba87-82d5-4001-8dfe-76e84aee9f40&file=13007_66_LCN10_LCN10.txt.gz
13011_20_RPS10_RS10	RPS10	https://download.decode.is/s3/download?token=bbdbba87-82d5-4001-8dfe-76e84aee9f40&file=13011_20_RPS10_RS10.txt.gz
13022_20_TP53I11_P5I11	TP53I11	https://download.decode.is/s3/download?token=bbdbba87-82d5-4001-8dfe-76e84aee9f40&file=13022_20_TP53I11_P5I11.txt.gz
13025_4_FRS2_FRS2	FRS2	https://download.decode.is/s3/download?token=bbdbba87-82d5-4001-8dfe-76e84aee9f40&file=13025_4_FRS2_FRS2.txt.gz
13027_20_CBX7_CBX7	CBX7	https://download.decode.is/s3/download?token=bbdbba87-82d5-4001-8dfe-76e84aee9f40&file=13027_20_CBX7_CBX7.txt.gz
13032_1_BECN1_BECN1	BECN1	https://download.decode.is/s3/download?token=bbdbba87-82d5-4001-8dfe-76e84aee9f40&file=13032_1_BECN1_BECN1.txt.gz
13039_1_PPP1R8_PP1R8	PPP1R8	https://download.decode.is/s3/download?token=bbdbba87-82d5-4001-8dfe-76e84aee9f40&file=13039_1_PPP1R8_PP1R8.txt.gz
13041_47_TRAF4_TRAF4	TRAF4	https://download.decode.is/s3/download?token=bbdbba87-82d5-4001-8dfe-76e84aee9f40&file=13041_47_TRAF4_TRAF4.txt.gz
13042_7_KCNA10_KCA10	KCNA10	https://download.decode.is/s3/download?token=bbdbba87-82d5-4001-8dfe-76e84aee9f40&file=13042_7_KCNA10_KCA10.txt.gz
13043_157_ATAD2_ATAD2	ATAD2	https://download.decode.is/s3/download?token=bbdbba87-82d5-4001-8dfe-76e84aee9f40&file=13043_157_ATAD2_ATAD2.txt.gz
13044_5_TSG101_TS101	TSG101	https://download.decode.is/s3/download?token=bbdbba87-82d5-4001-8dfe-76e84aee9f40&file=13044_5_TSG101_TS101.txt.gz
13053_6_SLC6A14_S6A14	SLC6A14	https://download.decode.is/s3/download?token=bbdbba87-82d5-4001-8dfe-76e84aee9f40&file=13053_6_SLC6A14_S6A14.txt.gz
13055_53_PSD_PSD1	PSD	https://download.decode.is/s3/download?token=bbdbba87-82d5-4001-8dfe-76e84aee9f40&file=13055_53_PSD_PSD1.txt.gz
13056_18_SLC6A16_S6A16	SLC6A16	https://download.decode.is/s3/download?token=bbdbba87-82d5-4001-8dfe-76e84aee9f40&file=13056_18_SLC6A16_S6A16.txt.gz
13059_33_RFK_RIFK	RFK	https://download.decode.is/s3/download?token=bbdbba87-82d5-4001-8dfe-76e84aee9f40&file=13059_33_RFK_RIFK.txt.gz
13066_42_EDC4_EDC4	EDC4	https://download.decode.is/s3/download?token=bbdbba87-82d5-4001-8dfe-76e84aee9f40&file=13066_42_EDC4_EDC4.txt.gz
13067_5_PRKG1_KGP1B	PRKG1	https://download.decode.is/s3/download?token=bbdbba87-82d5-4001-8dfe-76e84aee9f40&file=13067_5_PRKG1_KGP1B.txt.gz
13068_139_CCS_CCS	CCS	https://download.decode.is/s3/download?token=bbdbba87-82d5-4001-8dfe-76e84aee9f40&file=13068_139_CCS_CCS.txt.gz
13073_14_ANP32A_AN32A	ANP32A	https://download.decode.is/s3/download?token=bbdbba87-82d5-4001-8dfe-76e84aee9f40&file=13073_14_ANP32A_AN32A.txt.gz
13076_4_FXR1_FXR1	FXR1	https://download.decode.is/s3/download?token=bbdbba87-82d5-4001-8dfe-76e84aee9f40&file=13076_4_FXR1_FXR1.txt.gz
13078_3_CETN2_CETN2	CETN2	https://download.decode.is/s3/download?token=bbdbba87-82d5-4001-8dfe-76e84aee9f40&file=13078_3_CETN2_CETN2.txt.gz
13082_9_UNC45A_UN45A	UNC45A	https://download.decode.is/s3/download?token=bbdbba87-82d5-4001-8dfe-76e84aee9f40&file=13082_9_UNC45A_UN45A.txt.gz
13085_18_GLP1R_GLP1R	GLP1R	https://download.decode.is/s3/download?token=bbdbba87-82d5-4001-8dfe-76e84aee9f40&file=13085_18_GLP1R_GLP1R.txt.gz
13088_397_BTC_BTC	BTC	https://download.decode.is/s3/download?token=bbdbba87-82d5-4001-8dfe-76e84aee9f40&file=13088_397_BTC_BTC.txt.gz
13089_6_HIF1A_HIF_1a	HIF1A	https://download.decode.is/s3/download?token=bbdbba87-82d5-4001-8dfe-76e84aee9f40&file=13089_6_HIF1A_HIF_1a.txt.gz
13090_17_S100A6_S100A6	S100A6	https://download.decode.is/s3/download?token=bbdbba87-82d5-4001-8dfe-76e84aee9f40&file=13090_17_S100A6_S100A6.txt.gz
13093_6_SECTM1_SECTM1	SECTM1	https://download.decode.is/s3/download?token=bbdbba87-82d5-4001-8dfe-76e84aee9f40&file=13093_6_SECTM1_SECTM1.txt.gz
13094_75_RSPO3_RSPO3	RSPO3	https://download.decode.is/s3/download?token=bbdbba87-82d5-4001-8dfe-76e84aee9f40&file=13094_75_RSPO3_RSPO3.txt.gz
13095_51_REG1A_PSP	REG1A	https://download.decode.is/s3/download?token=bbdbba87-82d5-4001-8dfe-76e84aee9f40&file=13095_51_REG1A_PSP.txt.gz
13097_11_BCL2L2_Apoptosis_regulator_Bcl_W	BCL2L2	https://download.decode.is/s3/download?token=bbdbba87-82d5-4001-8dfe-76e84aee9f40&file=13097_11_BCL2L2_Apoptosis_regulator_Bcl_W.txt.gz
13101_60_SOST_SOST	SOST	https://download.decode.is/s3/download?token=bbdbba87-82d5-4001-8dfe-76e84aee9f40&file=13101_60_SOST_SOST.txt.gz
13102_1_FAM3D_FAM3D	FAM3D	https://download.decode.is/s3/download?token=bbdbba87-82d5-4001-8dfe-76e84aee9f40&file=13102_1_FAM3D_FAM3D.txt.gz
13105_7_SNAP25_SNP25	SNAP25	https://download.decode.is/s3/download?token=bbdbba87-82d5-4001-8dfe-76e84aee9f40&file=13105_7_SNAP25_SNP25.txt.gz
13107_9_LYPD3_LYPD3	LYPD3	https://download.decode.is/s3/download?token=bbdbba87-82d5-4001-8dfe-76e84aee9f40&file=13107_9_LYPD3_LYPD3.txt.gz
13109_82_NEGR1_NEGR1	NEGR1	https://download.decode.is/s3/download?token=bbdbba87-82d5-4001-8dfe-76e84aee9f40&file=13109_82_NEGR1_NEGR1.txt.gz
13111_79_BCL6_BCL6	BCL6	https://download.decode.is/s3/download?token=bbdbba87-82d5-4001-8dfe-76e84aee9f40&file=13111_79_BCL6_BCL6.txt.gz
13112_179_FSTL1_FSTL1	FSTL1	https://download.decode.is/s3/download?token=bbdbba87-82d5-4001-8dfe-76e84aee9f40&file=13112_179_FSTL1_FSTL1.txt.gz
13113_7_SPP1_Osteopontin	SPP1	https://download.decode.is/s3/download?token=bbdbba87-82d5-4001-8dfe-76e84aee9f40&file=13113_7_SPP1_Osteopontin.txt.gz
13114_50_LUM_Lumican	LUM	https://download.decode.is/s3/download?token=bbdbba87-82d5-4001-8dfe-76e84aee9f40&file=13114_50_LUM_Lumican.txt.gz
13116_25_CD177_CD177	CD177	https://download.decode.is/s3/download?token=bbdbba87-82d5-4001-8dfe-76e84aee9f40&file=13116_25_CD177_CD177.txt.gz
13118_5_SMOC1_SMOC1	SMOC1	https://download.decode.is/s3/download?token=bbdbba87-82d5-4001-8dfe-76e84aee9f40&file=13118_5_SMOC1_SMOC1.txt.gz
13119_26_SERPINA10_protein_Z_inhibitor	SERPINA10	https://download.decode.is/s3/download?token=bbdbba87-82d5-4001-8dfe-76e84aee9f40&file=13119_26_SERPINA10_protein_Z_inhibitor.txt.gz
13122_19_FLRT2_FLRT2	FLRT2	https://download.decode.is/s3/download?token=bbdbba87-82d5-4001-8dfe-76e84aee9f40&file=13122_19_FLRT2_FLRT2.txt.gz
13123_3_FLRT3_FLRT3	FLRT3	https://download.decode.is/s3/download?token=bbdbba87-82d5-4001-8dfe-76e84aee9f40&file=13123_3_FLRT3_FLRT3.txt.gz
13124_20_ISLR2_ISLR2	ISLR2	https://download.decode.is/s3/download?token=bbdbba87-82d5-4001-8dfe-76e84aee9f40&file=13124_20_ISLR2_ISLR2.txt.gz
13125_45_VTN_Vitronectin	VTN	https://download.decode.is/s3/download?token=bbdbba87-82d5-4001-8dfe-76e84aee9f40&file=13125_45_VTN_Vitronectin.txt.gz
13126_52_DSC2_DSC2	DSC2	https://download.decode.is/s3/download?token=bbdbba87-82d5-4001-8dfe-76e84aee9f40&file=13126_52_DSC2_DSC2.txt.gz
13131_5_HK1_HXK1	HK1	https://download.decode.is/s3/download?token=bbdbba87-82d5-4001-8dfe-76e84aee9f40&file=13131_5_HK1_HXK1.txt.gz
13132_14_SEMA5A_SEM5A	SEMA5A	https://download.decode.is/s3/download?token=bbdbba87-82d5-4001-8dfe-76e84aee9f40&file=13132_14_SEMA5A_SEM5A.txt.gz
13133_73_LTBP4_LTBP4	LTBP4	https://download.decode.is/s3/download?token=bbdbba87-82d5-4001-8dfe-76e84aee9f40&file=13133_73_LTBP4_LTBP4.txt.gz
13228_75_MDM2_MDM2	MDM2	https://download.decode.is/s3/download?token=bbdbba87-82d5-4001-8dfe-76e84aee9f40&file=13228_75_MDM2_MDM2.txt.gz
13229_20_MDM4_MDM4	MDM4	https://download.decode.is/s3/download?token=bbdbba87-82d5-4001-8dfe-76e84aee9f40&file=13229_20_MDM4_MDM4.txt.gz
13231_90_IGHG4_IgG4__Kappa	IGHG4	https://download.decode.is/s3/download?token=bbdbba87-82d5-4001-8dfe-76e84aee9f40&file=13231_90_IGHG4_IgG4__Kappa.txt.gz
13236_25_WNT3A_WNT3A	WNT3A	https://download.decode.is/s3/download?token=bbdbba87-82d5-4001-8dfe-76e84aee9f40&file=13236_25_WNT3A_WNT3A.txt.gz
13242_134_SHANK3_SHAN3	SHANK3	https://download.decode.is/s3/download?token=bbdbba87-82d5-4001-8dfe-76e84aee9f40&file=13242_134_SHANK3_SHAN3.txt.gz
13268_45_WNT5A_WNT5A	WNT5A	https://download.decode.is/s3/download?token=bbdbba87-82d5-4001-8dfe-76e84aee9f40&file=13268_45_WNT5A_WNT5A.txt.gz
13374_4_DEFB113_DB113	DEFB113	https://download.decode.is/s3/download?token=bbdbba87-82d5-4001-8dfe-76e84aee9f40&file=13374_4_DEFB113_DB113.txt.gz
13377_3_CYB561D1_C56D1	CYB561D1	https://download.decode.is/s3/download?token=bbdbba87-82d5-4001-8dfe-76e84aee9f40&file=13377_3_CYB561D1_C56D1.txt.gz
13378_80_C5orf63_YD286	C5orf63	https://download.decode.is/s3/download?token=bbdbba87-82d5-4001-8dfe-76e84aee9f40&file=13378_80_C5orf63_YD286.txt.gz
13381_49_B4GALT1_B4GT1	B4GALT1	https://download.decode.is/s3/download?token=bbdbba87-82d5-4001-8dfe-76e84aee9f40&file=13381_49_B4GALT1_B4GT1.txt.gz
13386_248_RNF34_RNF34	RNF34	https://download.decode.is/s3/download?token=bbdbba87-82d5-4001-8dfe-76e84aee9f40&file=13386_248_RNF34_RNF34.txt.gz
13387_55_EHF_EHF	EHF	https://download.decode.is/s3/download?token=bbdbba87-82d5-4001-8dfe-76e84aee9f40&file=13387_55_EHF_EHF.txt.gz
13388_57_PCSK1_NEC1	PCSK1	https://download.decode.is/s3/download?token=bbdbba87-82d5-4001-8dfe-76e84aee9f40&file=13388_57_PCSK1_NEC1.txt.gz
13392_13_ATP1B1_AT1B1	ATP1B1	https://download.decode.is/s3/download?token=bbdbba87-82d5-4001-8dfe-76e84aee9f40&file=13392_13_ATP1B1_AT1B1.txt.gz
13397_88_DEFB4A_HBD_2	DEFB4A	https://download.decode.is/s3/download?token=bbdbba87-82d5-4001-8dfe-76e84aee9f40&file=13397_88_DEFB4A_HBD_2.txt.gz
13399_33_RELL1_RELL1	RELL1	https://download.decode.is/s3/download?token=bbdbba87-82d5-4001-8dfe-76e84aee9f40&file=13399_33_RELL1_RELL1.txt.gz
13405_61_SPINK2_ISK2	SPINK2	https://download.decode.is/s3/download?token=bbdbba87-82d5-4001-8dfe-76e84aee9f40&file=13405_61_SPINK2_ISK2.txt.gz
13416_8_TMEM132D_T132D	TMEM132D	https://download.decode.is/s3/download?token=bbdbba87-82d5-4001-8dfe-76e84aee9f40&file=13416_8_TMEM132D_T132D.txt.gz
13422_66_ENOX2_ENOX2	ENOX2	https://download.decode.is/s3/download?token=bbdbba87-82d5-4001-8dfe-76e84aee9f40&file=13422_66_ENOX2_ENOX2.txt.gz
13427_66_MAN1C1_MA1C1	MAN1C1	https://download.decode.is/s3/download?token=bbdbba87-82d5-4001-8dfe-76e84aee9f40&file=13427_66_MAN1C1_MA1C1.txt.gz
13429_3_WFDC10A_WF10A	WFDC10A	https://download.decode.is/s3/download?token=bbdbba87-82d5-4001-8dfe-76e84aee9f40&file=13429_3_WFDC10A_WF10A.txt.gz
13430_50_SLC14A1_UT1	SLC14A1	https://download.decode.is/s3/download?token=bbdbba87-82d5-4001-8dfe-76e84aee9f40&file=13430_50_SLC14A1_UT1.txt.gz
13434_172_PARVA_PARVA	PARVA	https://download.decode.is/s3/download?token=bbdbba87-82d5-4001-8dfe-76e84aee9f40&file=13434_172_PARVA_PARVA.txt.gz
13435_31_IL20RB_IL_20_Rb	IL20RB	https://download.decode.is/s3/download?token=bbdbba87-82d5-4001-8dfe-76e84aee9f40&file=13435_31_IL20RB_IL_20_Rb.txt.gz
13436_54_MAZ_MAZ	MAZ	https://download.decode.is/s3/download?token=bbdbba87-82d5-4001-8dfe-76e84aee9f40&file=13436_54_MAZ_MAZ.txt.gz
13438_115_CHRD_CHRD	CHRD	https://download.decode.is/s3/download?token=bbdbba87-82d5-4001-8dfe-76e84aee9f40&file=13438_115_CHRD_CHRD.txt.gz
13439_6_IQCF3_IQCF3	IQCF3	https://download.decode.is/s3/download?token=bbdbba87-82d5-4001-8dfe-76e84aee9f40&file=13439_6_IQCF3_IQCF3.txt.gz
13441_30_DIXDC1_DIXC1	DIXDC1	https://download.decode.is/s3/download?token=bbdbba87-82d5-4001-8dfe-76e84aee9f40&file=13441_30_DIXDC1_DIXC1.txt.gz
13447_42_SPRN_SPRN	SPRN	https://download.decode.is/s3/download?token=bbdbba87-82d5-4001-8dfe-76e84aee9f40&file=13447_42_SPRN_SPRN.txt.gz
13450_49_USP8_UBP8	USP8	https://download.decode.is/s3/download?token=bbdbba87-82d5-4001-8dfe-76e84aee9f40&file=13450_49_USP8_UBP8.txt.gz
13451_2_FNDC4_FNDC4	FNDC4	https://download.decode.is/s3/download?token=bbdbba87-82d5-4001-8dfe-76e84aee9f40&file=13451_2_FNDC4_FNDC4.txt.gz
13452_113_SMIM13_SIM13	SMIM13	https://download.decode.is/s3/download?token=bbdbba87-82d5-4001-8dfe-76e84aee9f40&file=13452_113_SMIM13_SIM13.txt.gz
13453_2_MRPL33_RM33	MRPL33	https://download.decode.is/s3/download?token=bbdbba87-82d5-4001-8dfe-76e84aee9f40&file=13453_2_MRPL33_RM33.txt.gz
13460_4_CHAD_CHAD	CHAD	https://download.decode.is/s3/download?token=bbdbba87-82d5-4001-8dfe-76e84aee9f40&file=13460_4_CHAD_CHAD.txt.gz
13463_1_PXDN_PXDN	PXDN	https://download.decode.is/s3/download?token=bbdbba87-82d5-4001-8dfe-76e84aee9f40&file=13463_1_PXDN_PXDN.txt.gz
13465_5_RCAN1_CCP1	RCAN1	https://download.decode.is/s3/download?token=bbdbba87-82d5-4001-8dfe-76e84aee9f40&file=13465_5_RCAN1_CCP1.txt.gz
13468_5_NEURL4_NEUL4	NEURL4	https://download.decode.is/s3/download?token=bbdbba87-82d5-4001-8dfe-76e84aee9f40&file=13468_5_NEURL4_NEUL4.txt.gz
13470_43_PTH1R_PTH1R	PTH1R	https://download.decode.is/s3/download?token=bbdbba87-82d5-4001-8dfe-76e84aee9f40&file=13470_43_PTH1R_PTH1R.txt.gz
13473_55_ITPKA_IP3KA	ITPKA	https://download.decode.is/s3/download?token=bbdbba87-82d5-4001-8dfe-76e84aee9f40&file=13473_55_ITPKA_IP3KA.txt.gz
13477_65_LTB4R_LT4R1	LTB4R	https://download.decode.is/s3/download?token=bbdbba87-82d5-4001-8dfe-76e84aee9f40&file=13477_65_LTB4R_LT4R1.txt.gz
13479_8_FAM171A2_F1712	FAM171A2	https://download.decode.is/s3/download?token=bbdbba87-82d5-4001-8dfe-76e84aee9f40&file=13479_8_FAM171A2_F1712.txt.gz
13481_24_TCEA2_TCEA2	TCEA2	https://download.decode.is/s3/download?token=bbdbba87-82d5-4001-8dfe-76e84aee9f40&file=13481_24_TCEA2_TCEA2.txt.gz
13482_14_CNOT1_CNOT1	CNOT1	https://download.decode.is/s3/download?token=bbdbba87-82d5-4001-8dfe-76e84aee9f40&file=13482_14_CNOT1_CNOT1.txt.gz
13484_69_COL1A1_CO1A1	COL1A1	https://download.decode.is/s3/download?token=bbdbba87-82d5-4001-8dfe-76e84aee9f40&file=13484_69_COL1A1_CO1A1.txt.gz
13485_20_TMEM87B_TM87B	TMEM87B	https://download.decode.is/s3/download?token=bbdbba87-82d5-4001-8dfe-76e84aee9f40&file=13485_20_TMEM87B_TM87B.txt.gz
13488_3_ARFIP1_ARFP1	ARFIP1	https://download.decode.is/s3/download?token=bbdbba87-82d5-4001-8dfe-76e84aee9f40&file=13488_3_ARFIP1_ARFP1.txt.gz
13491_40_PDE6D_PDE6D	PDE6D	https://download.decode.is/s3/download?token=bbdbba87-82d5-4001-8dfe-76e84aee9f40&file=13491_40_PDE6D_PDE6D.txt.gz
13493_5_GRID1_GRID1	GRID1	https://download.decode.is/s3/download?token=bbdbba87-82d5-4001-8dfe-76e84aee9f40&file=13493_5_GRID1_GRID1.txt.gz
13495_48_HCAR2_HCAR2	HCAR2	https://download.decode.is/s3/download?token=bbdbba87-82d5-4001-8dfe-76e84aee9f40&file=13495_48_HCAR2_HCAR2.txt.gz
13497_34_EIF3J_EIF3J	EIF3J	https://download.decode.is/s3/download?token=bbdbba87-82d5-4001-8dfe-76e84aee9f40&file=13497_34_EIF3J_EIF3J.txt.gz
13498_1_MIOX_MIOX	MIOX	https://download.decode.is/s3/download?token=bbdbba87-82d5-4001-8dfe-76e84aee9f40&file=13498_1_MIOX_MIOX.txt.gz
13499_30_F8_Coagulation_Factor_VIII	F8	https://download.decode.is/s3/download?token=bbdbba87-82d5-4001-8dfe-76e84aee9f40&file=13499_30_F8_Coagulation_Factor_VIII.txt.gz
13501_10_SLC35G2_S35G2	SLC35G2	https://download.decode.is/s3/download?token=bbdbba87-82d5-4001-8dfe-76e84aee9f40&file=13501_10_SLC35G2_S35G2.txt.gz
13502_2_SLC26A11_S2611	SLC26A11	https://download.decode.is/s3/download?token=bbdbba87-82d5-4001-8dfe-76e84aee9f40&file=13502_2_SLC26A11_S2611.txt.gz
13506_10_DUS2_DUS2L	DUS2	https://download.decode.is/s3/download?token=bbdbba87-82d5-4001-8dfe-76e84aee9f40&file=13506_10_DUS2_DUS2L.txt.gz
13507_51_TRADD_TRADD	TRADD	https://download.decode.is/s3/download?token=bbdbba87-82d5-4001-8dfe-76e84aee9f40&file=13507_51_TRADD_TRADD.txt.gz
13509_5_SCAMP5_SCAM5	SCAMP5	https://download.decode.is/s3/download?token=bbdbba87-82d5-4001-8dfe-76e84aee9f40&file=13509_5_SCAMP5_SCAM5.txt.gz
13510_7_ATP2A3_AT2A3	ATP2A3	https://download.decode.is/s3/download?token=bbdbba87-82d5-4001-8dfe-76e84aee9f40&file=13510_7_ATP2A3_AT2A3.txt.gz
13512_28_HNRNPR_HNRPR	HNRNPR	https://download.decode.is/s3/download?token=bbdbba87-82d5-4001-8dfe-76e84aee9f40&file=13512_28_HNRNPR_HNRPR.txt.gz
13513_174_PIAS3_PIAS3	PIAS3	https://download.decode.is/s3/download?token=bbdbba87-82d5-4001-8dfe-76e84aee9f40&file=13513_174_PIAS3_PIAS3.txt.gz
13514_121_RAB35_Rab_1C	RAB35	https://download.decode.is/s3/download?token=bbdbba87-82d5-4001-8dfe-76e84aee9f40&file=13514_121_RAB35_Rab_1C.txt.gz
13515_8_RPRD1A_RPR1A	RPRD1A	https://download.decode.is/s3/download?token=bbdbba87-82d5-4001-8dfe-76e84aee9f40&file=13515_8_RPRD1A_RPR1A.txt.gz
13516_46_EMC4_TMM85	EMC4	https://download.decode.is/s3/download?token=bbdbba87-82d5-4001-8dfe-76e84aee9f40&file=13516_46_EMC4_TMM85.txt.gz
13517_3_PTCHD3_PTHD3	PTCHD3	https://download.decode.is/s3/download?token=bbdbba87-82d5-4001-8dfe-76e84aee9f40&file=13517_3_PTCHD3_PTHD3.txt.gz
13518_5_ASAP2_ASAP2	ASAP2	https://download.decode.is/s3/download?token=bbdbba87-82d5-4001-8dfe-76e84aee9f40&file=13518_5_ASAP2_ASAP2.txt.gz
13519_112_ARHGEF25_ARHGP	ARHGEF25	https://download.decode.is/s3/download?token=bbdbba87-82d5-4001-8dfe-76e84aee9f40&file=13519_112_ARHGEF25_ARHGP.txt.gz
13524_25_HS6ST2_H6ST2	HS6ST2	https://download.decode.is/s3/download?token=bbdbba87-82d5-4001-8dfe-76e84aee9f40&file=13524_25_HS6ST2_H6ST2.txt.gz
13525_17_KCNG4_KCNG4	KCNG4	https://download.decode.is/s3/download?token=bbdbba87-82d5-4001-8dfe-76e84aee9f40&file=13525_17_KCNG4_KCNG4.txt.gz
13529_39_NAP1L2_NP1L2	NAP1L2	https://download.decode.is/s3/download?token=bbdbba87-82d5-4001-8dfe-76e84aee9f40&file=13529_39_NAP1L2_NP1L2.txt.gz
13530_5_UTS2R_UR2R	UTS2R	https://download.decode.is/s3/download?token=bbdbba87-82d5-4001-8dfe-76e84aee9f40&file=13530_5_UTS2R_UR2R.txt.gz
13532_25_CNEP1R1_NEPR1	CNEP1R1	https://download.decode.is/s3/download?token=bbdbba87-82d5-4001-8dfe-76e84aee9f40&file=13532_25_CNEP1R1_NEPR1.txt.gz
13534_20_MYOM2_MYOM2	MYOM2	https://download.decode.is/s3/download?token=bbdbba87-82d5-4001-8dfe-76e84aee9f40&file=13534_20_MYOM2_MYOM2.txt.gz
13536_56_POLI_POLI	POLI	https://download.decode.is/s3/download?token=bbdbba87-82d5-4001-8dfe-76e84aee9f40&file=13536_56_POLI_POLI.txt.gz
13539_131_KCNN1_KCNN1	KCNN1	https://download.decode.is/s3/download?token=bbdbba87-82d5-4001-8dfe-76e84aee9f40&file=13539_131_KCNN1_KCNN1.txt.gz
13540_1_GPR26_GPR26	GPR26	https://download.decode.is/s3/download?token=bbdbba87-82d5-4001-8dfe-76e84aee9f40&file=13540_1_GPR26_GPR26.txt.gz
13541_1_MYCT1_MYCT1	MYCT1	https://download.decode.is/s3/download?token=bbdbba87-82d5-4001-8dfe-76e84aee9f40&file=13541_1_MYCT1_MYCT1.txt.gz
13545_97_EIF1AD_EIF1A	EIF1AD	https://download.decode.is/s3/download?token=bbdbba87-82d5-4001-8dfe-76e84aee9f40&file=13545_97_EIF1AD_EIF1A.txt.gz
13549_15_ADAM29_ADA29	ADAM29	https://download.decode.is/s3/download?token=bbdbba87-82d5-4001-8dfe-76e84aee9f40&file=13549_15_ADAM29_ADA29.txt.gz
13552_7_SWAP70_SWP70	SWAP70	https://download.decode.is/s3/download?token=bbdbba87-82d5-4001-8dfe-76e84aee9f40&file=13552_7_SWAP70_SWP70.txt.gz
13554_78_REPIN1_REPI1	REPIN1	https://download.decode.is/s3/download?token=bbdbba87-82d5-4001-8dfe-76e84aee9f40&file=13554_78_REPIN1_REPI1.txt.gz
13561_5_HTR6_5HT6R	HTR6	https://download.decode.is/s3/download?token=bbdbba87-82d5-4001-8dfe-76e84aee9f40&file=13561_5_HTR6_5HT6R.txt.gz
13563_259_ACBD7_ACBD7	ACBD7	https://download.decode.is/s3/download?token=bbdbba87-82d5-4001-8dfe-76e84aee9f40&file=13563_259_ACBD7_ACBD7.txt.gz
13565_2_RBL2_p130	RBL2	https://download.decode.is/s3/download?token=bbdbba87-82d5-4001-8dfe-76e84aee9f40&file=13565_2_RBL2_p130.txt.gz
13566_2_SSU72_SSU72	SSU72	https://download.decode.is/s3/download?token=bbdbba87-82d5-4001-8dfe-76e84aee9f40&file=13566_2_SSU72_SSU72.txt.gz
13568_30_PSMD4_PSMD4	PSMD4	https://download.decode.is/s3/download?token=bbdbba87-82d5-4001-8dfe-76e84aee9f40&file=13568_30_PSMD4_PSMD4.txt.gz
13570_43_HDLBP_VIGLN	HDLBP	https://download.decode.is/s3/download?token=bbdbba87-82d5-4001-8dfe-76e84aee9f40&file=13570_43_HDLBP_VIGLN.txt.gz
13572_43_PSMD11_PSD11	PSMD11	https://download.decode.is/s3/download?token=bbdbba87-82d5-4001-8dfe-76e84aee9f40&file=13572_43_PSMD11_PSD11.txt.gz
13573_5_ARPC3_p21_ARC	ARPC3	https://download.decode.is/s3/download?token=bbdbba87-82d5-4001-8dfe-76e84aee9f40&file=13573_5_ARPC3_p21_ARC.txt.gz
13574_50_RND1_RND1	RND1	https://download.decode.is/s3/download?token=bbdbba87-82d5-4001-8dfe-76e84aee9f40&file=13574_50_RND1_RND1.txt.gz
13575_40_DVL2_DVL2	DVL2	https://download.decode.is/s3/download?token=bbdbba87-82d5-4001-8dfe-76e84aee9f40&file=13575_40_DVL2_DVL2.txt.gz
13580_2_UAP1_Sperm_associated_antigen_2	UAP1	https://download.decode.is/s3/download?token=bbdbba87-82d5-4001-8dfe-76e84aee9f40&file=13580_2_UAP1_Sperm_associated_antigen_2.txt.gz
13587_10_RACGAP1_RGAP1	RACGAP1	https://download.decode.is/s3/download?token=bbdbba87-82d5-4001-8dfe-76e84aee9f40&file=13587_10_RACGAP1_RGAP1.txt.gz
13588_11_ANXA9_ANXA9	ANXA9	https://download.decode.is/s3/download?token=bbdbba87-82d5-4001-8dfe-76e84aee9f40&file=13588_11_ANXA9_ANXA9.txt.gz
13589_10_APBB3_APBB3	APBB3	https://download.decode.is/s3/download?token=bbdbba87-82d5-4001-8dfe-76e84aee9f40&file=13589_10_APBB3_APBB3.txt.gz
13590_1_REXO2_ORN	REXO2	https://download.decode.is/s3/download?token=bbdbba87-82d5-4001-8dfe-76e84aee9f40&file=13590_1_REXO2_ORN.txt.gz
13591_31_PRIM1_PRI1	PRIM1	https://download.decode.is/s3/download?token=bbdbba87-82d5-4001-8dfe-76e84aee9f40&file=13591_31_PRIM1_PRI1.txt.gz
13595_20_THTPA_THTPA	THTPA	https://download.decode.is/s3/download?token=bbdbba87-82d5-4001-8dfe-76e84aee9f40&file=13595_20_THTPA_THTPA.txt.gz
13596_3_RAB27B_RB27B	RAB27B	https://download.decode.is/s3/download?token=bbdbba87-82d5-4001-8dfe-76e84aee9f40&file=13596_3_RAB27B_RB27B.txt.gz
13597_20_RAB31_RAB31	RAB31	https://download.decode.is/s3/download?token=bbdbba87-82d5-4001-8dfe-76e84aee9f40&file=13597_20_RAB31_RAB31.txt.gz
13599_15_RABEPK_RABEK	RABEPK	https://download.decode.is/s3/download?token=bbdbba87-82d5-4001-8dfe-76e84aee9f40&file=13599_15_RABEPK_RABEK.txt.gz
13603_7_RFESD_RFESD	RFESD	https://download.decode.is/s3/download?token=bbdbba87-82d5-4001-8dfe-76e84aee9f40&file=13603_7_RFESD_RFESD.txt.gz
13604_27_NEURL1_NEUL1	NEURL1	https://download.decode.is/s3/download?token=bbdbba87-82d5-4001-8dfe-76e84aee9f40&file=13604_27_NEURL1_NEUL1.txt.gz
13605_16_ANXA10_ANX10	ANXA10	https://download.decode.is/s3/download?token=bbdbba87-82d5-4001-8dfe-76e84aee9f40&file=13605_16_ANXA10_ANX10.txt.gz
13610_9_MAGEA10_MAGE_10	MAGEA10	https://download.decode.is/s3/download?token=bbdbba87-82d5-4001-8dfe-76e84aee9f40&file=13610_9_MAGEA10_MAGE_10.txt.gz
13613_23_AK5_Adenylate_kinase_isoenzyme_5	AK5	https://download.decode.is/s3/download?token=bbdbba87-82d5-4001-8dfe-76e84aee9f40&file=13613_23_AK5_Adenylate_kinase_isoenzyme_5.txt.gz
13614_6_CREBBP_CREB_binding_protein	CREBBP	https://download.decode.is/s3/download?token=bbdbba87-82d5-4001-8dfe-76e84aee9f40&file=13614_6_CREBBP_CREB_binding_protein.txt.gz
13618_15_MAD1L1_MD1L1	MAD1L1	https://download.decode.is/s3/download?token=bbdbba87-82d5-4001-8dfe-76e84aee9f40&file=13618_15_MAD1L1_MD1L1.txt.gz
13621_31_AP2A2_AP2A2	AP2A2	https://download.decode.is/s3/download?token=bbdbba87-82d5-4001-8dfe-76e84aee9f40&file=13621_31_AP2A2_AP2A2.txt.gz
13622_16_PPP2R5A_2A5A	PPP2R5A	https://download.decode.is/s3/download?token=bbdbba87-82d5-4001-8dfe-76e84aee9f40&file=13622_16_PPP2R5A_2A5A.txt.gz
13624_17_NADK_NADK	NADK	https://download.decode.is/s3/download?token=bbdbba87-82d5-4001-8dfe-76e84aee9f40&file=13624_17_NADK_NADK.txt.gz
13628_58_GRB14_GRB14	GRB14	https://download.decode.is/s3/download?token=bbdbba87-82d5-4001-8dfe-76e84aee9f40&file=13628_58_GRB14_GRB14.txt.gz
13629_25_ATG4B_ATG4B	ATG4B	https://download.decode.is/s3/download?token=bbdbba87-82d5-4001-8dfe-76e84aee9f40&file=13629_25_ATG4B_ATG4B.txt.gz
13631_1_RBBP5_RB_binding_protein_5	RBBP5	https://download.decode.is/s3/download?token=bbdbba87-82d5-4001-8dfe-76e84aee9f40&file=13631_1_RBBP5_RB_binding_protein_5.txt.gz
13632_10_ZYX_Zyxin	ZYX	https://download.decode.is/s3/download?token=bbdbba87-82d5-4001-8dfe-76e84aee9f40&file=13632_10_ZYX_Zyxin.txt.gz
13634_209_PIR_PIR	PIR	https://download.decode.is/s3/download?token=bbdbba87-82d5-4001-8dfe-76e84aee9f40&file=13634_209_PIR_PIR.txt.gz
13639_101_USO1_USO1	USO1	https://download.decode.is/s3/download?token=bbdbba87-82d5-4001-8dfe-76e84aee9f40&file=13639_101_USO1_USO1.txt.gz
13642_90_IFIT3_CIG49	IFIT3	https://download.decode.is/s3/download?token=bbdbba87-82d5-4001-8dfe-76e84aee9f40&file=13642_90_IFIT3_CIG49.txt.gz
13645_14_DHX38_PRP16	DHX38	https://download.decode.is/s3/download?token=bbdbba87-82d5-4001-8dfe-76e84aee9f40&file=13645_14_DHX38_PRP16.txt.gz
13650_11_KCNIP1_KCIP1	KCNIP1	https://download.decode.is/s3/download?token=bbdbba87-82d5-4001-8dfe-76e84aee9f40&file=13650_11_KCNIP1_KCIP1.txt.gz
13652_2_TOM1L1_TM1L1	TOM1L1	https://download.decode.is/s3/download?token=bbdbba87-82d5-4001-8dfe-76e84aee9f40&file=13652_2_TOM1L1_TM1L1.txt.gz
13653_335_MACROD1_MACD1	MACROD1	https://download.decode.is/s3/download?token=bbdbba87-82d5-4001-8dfe-76e84aee9f40&file=13653_335_MACROD1_MACD1.txt.gz
13654_1_ROCK2_ROCK2	ROCK2	https://download.decode.is/s3/download?token=bbdbba87-82d5-4001-8dfe-76e84aee9f40&file=13654_1_ROCK2_ROCK2.txt.gz
13657_2_PNKP_PNKP	PNKP	https://download.decode.is/s3/download?token=bbdbba87-82d5-4001-8dfe-76e84aee9f40&file=13657_2_PNKP_PNKP.txt.gz
13658_31_PDGFC_PDGF_CC	PDGFC	https://download.decode.is/s3/download?token=bbdbba87-82d5-4001-8dfe-76e84aee9f40&file=13658_31_PDGFC_PDGF_CC.txt.gz
13659_36_ATP13A1_AT131	ATP13A1	https://download.decode.is/s3/download?token=bbdbba87-82d5-4001-8dfe-76e84aee9f40&file=13659_36_ATP13A1_AT131.txt.gz
13665_35_PPP2R3A_PP2A__subunit_B	PPP2R3A	https://download.decode.is/s3/download?token=bbdbba87-82d5-4001-8dfe-76e84aee9f40&file=13665_35_PPP2R3A_PP2A__subunit_B.txt.gz
13666_222_CA10_Carbonic_Anhydrase_X	CA10	https://download.decode.is/s3/download?token=bbdbba87-82d5-4001-8dfe-76e84aee9f40&file=13666_222_CA10_Carbonic_Anhydrase_X.txt.gz
13669_6_FGFR3_FGFR_3	FGFR3	https://download.decode.is/s3/download?token=bbdbba87-82d5-4001-8dfe-76e84aee9f40&file=13669_6_FGFR3_FGFR_3.txt.gz
13671_40_ELANE_Elastase	ELANE	https://download.decode.is/s3/download?token=bbdbba87-82d5-4001-8dfe-76e84aee9f40&file=13671_40_ELANE_Elastase.txt.gz
13672_3_HSPA6_HSP76	HSPA6	https://download.decode.is/s3/download?token=bbdbba87-82d5-4001-8dfe-76e84aee9f40&file=13672_3_HSPA6_HSP76.txt.gz
13673_21_CCT7_TCPH	CCT7	https://download.decode.is/s3/download?token=bbdbba87-82d5-4001-8dfe-76e84aee9f40&file=13673_21_CCT7_TCPH.txt.gz
13676_46_INHBB_Inhibin_bB_chain	INHBB	https://download.decode.is/s3/download?token=bbdbba87-82d5-4001-8dfe-76e84aee9f40&file=13676_46_INHBB_Inhibin_bB_chain.txt.gz
13681_173_CSNK2A2_CSK22	CSNK2A2	https://download.decode.is/s3/download?token=bbdbba87-82d5-4001-8dfe-76e84aee9f40&file=13681_173_CSNK2A2_CSK22.txt.gz
13682_47_CSF1R_M_CSF_R	CSF1R	https://download.decode.is/s3/download?token=bbdbba87-82d5-4001-8dfe-76e84aee9f40&file=13682_47_CSF1R_M_CSF_R.txt.gz
13686_2_IL5RA_IL_5_Ra	IL5RA	https://download.decode.is/s3/download?token=bbdbba87-82d5-4001-8dfe-76e84aee9f40&file=13686_2_IL5RA_IL_5_Ra.txt.gz
13689_2_ODC1_Ornithine_decarboxylase	ODC1	https://download.decode.is/s3/download?token=bbdbba87-82d5-4001-8dfe-76e84aee9f40&file=13689_2_ODC1_Ornithine_decarboxylase.txt.gz
13691_10_SLC5A8_SC5A8	SLC5A8	https://download.decode.is/s3/download?token=bbdbba87-82d5-4001-8dfe-76e84aee9f40&file=13691_10_SLC5A8_SC5A8.txt.gz
13698_28_KIAA0319L_K319L	KIAA0319L	https://download.decode.is/s3/download?token=bbdbba87-82d5-4001-8dfe-76e84aee9f40&file=13698_28_KIAA0319L_K319L.txt.gz
13700_10_ANXA2_annexin_II	ANXA2	https://download.decode.is/s3/download?token=bbdbba87-82d5-4001-8dfe-76e84aee9f40&file=13700_10_ANXA2_annexin_II.txt.gz
13704_5_HMGCS2_HMCS2	HMGCS2	https://download.decode.is/s3/download?token=bbdbba87-82d5-4001-8dfe-76e84aee9f40&file=13704_5_HMGCS2_HMCS2.txt.gz
13711_10_CLTC_CLH1	CLTC	https://download.decode.is/s3/download?token=bbdbba87-82d5-4001-8dfe-76e84aee9f40&file=13711_10_CLTC_CLH1.txt.gz
13713_164_SEC22A_SC22A	SEC22A	https://download.decode.is/s3/download?token=bbdbba87-82d5-4001-8dfe-76e84aee9f40&file=13713_164_SEC22A_SC22A.txt.gz
13717_15_FCN2_FCN2	FCN2	https://download.decode.is/s3/download?token=bbdbba87-82d5-4001-8dfe-76e84aee9f40&file=13717_15_FCN2_FCN2.txt.gz
13719_19_PAK4_PAK4	PAK4	https://download.decode.is/s3/download?token=bbdbba87-82d5-4001-8dfe-76e84aee9f40&file=13719_19_PAK4_PAK4.txt.gz
13720_95_PRTN3_Proteinase_3	PRTN3	https://download.decode.is/s3/download?token=bbdbba87-82d5-4001-8dfe-76e84aee9f40&file=13720_95_PRTN3_Proteinase_3.txt.gz
13724_27_FGF19_FGF_19	FGF19	https://download.decode.is/s3/download?token=bbdbba87-82d5-4001-8dfe-76e84aee9f40&file=13724_27_FGF19_FGF_19.txt.gz
13727_44_SPOP_SPOP	SPOP	https://download.decode.is/s3/download?token=bbdbba87-82d5-4001-8dfe-76e84aee9f40&file=13727_44_SPOP_SPOP.txt.gz
13729_26_SFXN5_SFXN5	SFXN5	https://download.decode.is/s3/download?token=bbdbba87-82d5-4001-8dfe-76e84aee9f40&file=13729_26_SFXN5_SFXN5.txt.gz
13733_5_IL12B_IL_12_p40	IL12B	https://download.decode.is/s3/download?token=bbdbba87-82d5-4001-8dfe-76e84aee9f40&file=13733_5_IL12B_IL_12_p40.txt.gz
13738_8_INHBA_Inhibin_bA_chain	INHBA	https://download.decode.is/s3/download?token=bbdbba87-82d5-4001-8dfe-76e84aee9f40&file=13738_8_INHBA_Inhibin_bA_chain.txt.gz
13740_51_FRZB_sFRP_3	FRZB	https://download.decode.is/s3/download?token=bbdbba87-82d5-4001-8dfe-76e84aee9f40&file=13740_51_FRZB_sFRP_3.txt.gz
13744_37_IL3RA_IL_3_Ra	IL3RA	https://download.decode.is/s3/download?token=bbdbba87-82d5-4001-8dfe-76e84aee9f40&file=13744_37_IL3RA_IL_3_Ra.txt.gz
13745_10_PKD2_PKD2	PKD2	https://download.decode.is/s3/download?token=bbdbba87-82d5-4001-8dfe-76e84aee9f40&file=13745_10_PKD2_PKD2.txt.gz
13748_4_CCL8_MCP_2	CCL8	https://download.decode.is/s3/download?token=bbdbba87-82d5-4001-8dfe-76e84aee9f40&file=13748_4_CCL8_MCP_2.txt.gz
13926_1_RMI1_RMI1	RMI1	https://download.decode.is/s3/download?token=bbdbba87-82d5-4001-8dfe-76e84aee9f40&file=13926_1_RMI1_RMI1.txt.gz
13929_27_CROT_OCTC	CROT	https://download.decode.is/s3/download?token=bbdbba87-82d5-4001-8dfe-76e84aee9f40&file=13929_27_CROT_OCTC.txt.gz
13930_3_APOBEC3G_ABC3G	APOBEC3G	https://download.decode.is/s3/download?token=bbdbba87-82d5-4001-8dfe-76e84aee9f40&file=13930_3_APOBEC3G_ABC3G.txt.gz
13932_45_ARHGEF7_COOL_1	ARHGEF7	https://download.decode.is/s3/download?token=bbdbba87-82d5-4001-8dfe-76e84aee9f40&file=13932_45_ARHGEF7_COOL_1.txt.gz
13933_276_NAB1_NAB1	NAB1	https://download.decode.is/s3/download?token=bbdbba87-82d5-4001-8dfe-76e84aee9f40&file=13933_276_NAB1_NAB1.txt.gz
13934_3_MCF2L_MCF2L	MCF2L	https://download.decode.is/s3/download?token=bbdbba87-82d5-4001-8dfe-76e84aee9f40&file=13934_3_MCF2L_MCF2L.txt.gz
13936_24_PGK2_PGK2	PGK2	https://download.decode.is/s3/download?token=bbdbba87-82d5-4001-8dfe-76e84aee9f40&file=13936_24_PGK2_PGK2.txt.gz
13939_14_UGP2_UGPA1	UGP2	https://download.decode.is/s3/download?token=bbdbba87-82d5-4001-8dfe-76e84aee9f40&file=13939_14_UGP2_UGPA1.txt.gz
13941_82_FARS2_SYFM	FARS2	https://download.decode.is/s3/download?token=bbdbba87-82d5-4001-8dfe-76e84aee9f40&file=13941_82_FARS2_SYFM.txt.gz
13942_140_SPSB1_SPSB1	SPSB1	https://download.decode.is/s3/download?token=bbdbba87-82d5-4001-8dfe-76e84aee9f40&file=13942_140_SPSB1_SPSB1.txt.gz
13943_38_DPY30_DPY30	DPY30	https://download.decode.is/s3/download?token=bbdbba87-82d5-4001-8dfe-76e84aee9f40&file=13943_38_DPY30_DPY30.txt.gz
13944_3_SULT1A3_SULT_1A3	SULT1A3	https://download.decode.is/s3/download?token=bbdbba87-82d5-4001-8dfe-76e84aee9f40&file=13944_3_SULT1A3_SULT_1A3.txt.gz
13946_8_DDX23_DDX23	DDX23	https://download.decode.is/s3/download?token=bbdbba87-82d5-4001-8dfe-76e84aee9f40&file=13946_8_DDX23_DDX23.txt.gz
13947_371_NUDT12_NUD12	NUDT12	https://download.decode.is/s3/download?token=bbdbba87-82d5-4001-8dfe-76e84aee9f40&file=13947_371_NUDT12_NUD12.txt.gz
13948_50_GABBR2_GABR2	GABBR2	https://download.decode.is/s3/download?token=bbdbba87-82d5-4001-8dfe-76e84aee9f40&file=13948_50_GABBR2_GABR2.txt.gz
13955_33_DAPK1_DAPK1	DAPK1	https://download.decode.is/s3/download?token=bbdbba87-82d5-4001-8dfe-76e84aee9f40&file=13955_33_DAPK1_DAPK1.txt.gz
13959_7_LAP3_LAP	LAP3	https://download.decode.is/s3/download?token=bbdbba87-82d5-4001-8dfe-76e84aee9f40&file=13959_7_LAP3_LAP.txt.gz
13960_15_AGAP3_AGAP3	AGAP3	https://download.decode.is/s3/download?token=bbdbba87-82d5-4001-8dfe-76e84aee9f40&file=13960_15_AGAP3_AGAP3.txt.gz
13961_18_KIF3A_KIF3A	KIF3A	https://download.decode.is/s3/download?token=bbdbba87-82d5-4001-8dfe-76e84aee9f40&file=13961_18_KIF3A_KIF3A.txt.gz
13966_30_MYOM3_MYOM3	MYOM3	https://download.decode.is/s3/download?token=bbdbba87-82d5-4001-8dfe-76e84aee9f40&file=13966_30_MYOM3_MYOM3.txt.gz
13969_24_KPNA6_IMA7	KPNA6	https://download.decode.is/s3/download?token=bbdbba87-82d5-4001-8dfe-76e84aee9f40&file=13969_24_KPNA6_IMA7.txt.gz
13972_4_HSD17B14_DHB14	HSD17B14	https://download.decode.is/s3/download?token=bbdbba87-82d5-4001-8dfe-76e84aee9f40&file=13972_4_HSD17B14_DHB14.txt.gz
13973_62_TTL_TTL	TTL	https://download.decode.is/s3/download?token=bbdbba87-82d5-4001-8dfe-76e84aee9f40&file=13973_62_TTL_TTL.txt.gz
13975_56_PPFIA1_LIPA1	PPFIA1	https://download.decode.is/s3/download?token=bbdbba87-82d5-4001-8dfe-76e84aee9f40&file=13975_56_PPFIA1_LIPA1.txt.gz
13976_9_ARHGEF1_ARHG1	ARHGEF1	https://download.decode.is/s3/download?token=bbdbba87-82d5-4001-8dfe-76e84aee9f40&file=13976_9_ARHGEF1_ARHG1.txt.gz
13977_28_BARD1_BARD1	BARD1	https://download.decode.is/s3/download?token=bbdbba87-82d5-4001-8dfe-76e84aee9f40&file=13977_28_BARD1_BARD1.txt.gz
13982_33_RGS18_RGS18	RGS18	https://download.decode.is/s3/download?token=bbdbba87-82d5-4001-8dfe-76e84aee9f40&file=13982_33_RGS18_RGS18.txt.gz
13983_27_CRYZ_QOR	CRYZ	https://download.decode.is/s3/download?token=bbdbba87-82d5-4001-8dfe-76e84aee9f40&file=13983_27_CRYZ_QOR.txt.gz
13984_23_DDX25_DDX25	DDX25	https://download.decode.is/s3/download?token=bbdbba87-82d5-4001-8dfe-76e84aee9f40&file=13984_23_DDX25_DDX25.txt.gz
13985_12_SMURF2_SMUF2	SMURF2	https://download.decode.is/s3/download?token=bbdbba87-82d5-4001-8dfe-76e84aee9f40&file=13985_12_SMURF2_SMUF2.txt.gz
13988_67_NMRAL1_NMRL1	NMRAL1	https://download.decode.is/s3/download?token=bbdbba87-82d5-4001-8dfe-76e84aee9f40&file=13988_67_NMRAL1_NMRL1.txt.gz
13991_47_EIF4G3_IF4G3	EIF4G3	https://download.decode.is/s3/download?token=bbdbba87-82d5-4001-8dfe-76e84aee9f40&file=13991_47_EIF4G3_IF4G3.txt.gz
13992_12_NSF_NSF	NSF	https://download.decode.is/s3/download?token=bbdbba87-82d5-4001-8dfe-76e84aee9f40&file=13992_12_NSF_NSF.txt.gz
13993_20_EPB41L1_E41L1	EPB41L1	https://download.decode.is/s3/download?token=bbdbba87-82d5-4001-8dfe-76e84aee9f40&file=13993_20_EPB41L1_E41L1.txt.gz
13994_1_FBL_FBRL	FBL	https://download.decode.is/s3/download?token=bbdbba87-82d5-4001-8dfe-76e84aee9f40&file=13994_1_FBL_FBRL.txt.gz
14002_18_DOCK9_DOCK9	DOCK9	https://download.decode.is/s3/download?token=bbdbba87-82d5-4001-8dfe-76e84aee9f40&file=14002_18_DOCK9_DOCK9.txt.gz
14006_36_GNMT_GNMT	GNMT	https://download.decode.is/s3/download?token=bbdbba87-82d5-4001-8dfe-76e84aee9f40&file=14006_36_GNMT_GNMT.txt.gz
14007_22_PAPSS1_PAPS1	PAPSS1	https://download.decode.is/s3/download?token=bbdbba87-82d5-4001-8dfe-76e84aee9f40&file=14007_22_PAPSS1_PAPS1.txt.gz
14008_22_DCP1A_DCP1A	DCP1A	https://download.decode.is/s3/download?token=bbdbba87-82d5-4001-8dfe-76e84aee9f40&file=14008_22_DCP1A_DCP1A.txt.gz
14009_65_TNFAIP3_TNFAIP3	TNFAIP3	https://download.decode.is/s3/download?token=bbdbba87-82d5-4001-8dfe-76e84aee9f40&file=14009_65_TNFAIP3_TNFAIP3.txt.gz
14011_17_S100A11_S100A11	S100A11	https://download.decode.is/s3/download?token=bbdbba87-82d5-4001-8dfe-76e84aee9f40&file=14011_17_S100A11_S100A11.txt.gz
14012_17_DHX58_LGP2	DHX58	https://download.decode.is/s3/download?token=bbdbba87-82d5-4001-8dfe-76e84aee9f40&file=14012_17_DHX58_LGP2.txt.gz
14021_81_MED4_MED4	MED4	https://download.decode.is/s3/download?token=bbdbba87-82d5-4001-8dfe-76e84aee9f40&file=14021_81_MED4_MED4.txt.gz
14024_196_EDA_EDA	EDA	https://download.decode.is/s3/download?token=bbdbba87-82d5-4001-8dfe-76e84aee9f40&file=14024_196_EDA_EDA.txt.gz
14025_18_TNFRSF9_4_1BB	TNFRSF9	https://download.decode.is/s3/download?token=bbdbba87-82d5-4001-8dfe-76e84aee9f40&file=14025_18_TNFRSF9_4_1BB.txt.gz
14026_24_IL17F_IL_17F	IL17F	https://download.decode.is/s3/download?token=bbdbba87-82d5-4001-8dfe-76e84aee9f40&file=14026_24_IL17F_IL_17F.txt.gz
14028_22_PIK3C2A_P3C2A	PIK3C2A	https://download.decode.is/s3/download?token=bbdbba87-82d5-4001-8dfe-76e84aee9f40&file=14028_22_PIK3C2A_P3C2A.txt.gz
14029_42_COPS2_CSN2	COPS2	https://download.decode.is/s3/download?token=bbdbba87-82d5-4001-8dfe-76e84aee9f40&file=14029_42_COPS2_CSN2.txt.gz
14034_22_TACSTD2_GA733_1_protein	TACSTD2	https://download.decode.is/s3/download?token=bbdbba87-82d5-4001-8dfe-76e84aee9f40&file=14034_22_TACSTD2_GA733_1_protein.txt.gz
14039_33_KLK5_kallikrein_5	KLK5	https://download.decode.is/s3/download?token=bbdbba87-82d5-4001-8dfe-76e84aee9f40&file=14039_33_KLK5_kallikrein_5.txt.gz
14043_12_EEA1_EEA1	EEA1	https://download.decode.is/s3/download?token=bbdbba87-82d5-4001-8dfe-76e84aee9f40&file=14043_12_EEA1_EEA1.txt.gz
14045_12_NCOA2_NCOA2	NCOA2	https://download.decode.is/s3/download?token=bbdbba87-82d5-4001-8dfe-76e84aee9f40&file=14045_12_NCOA2_NCOA2.txt.gz
14047_78_BDNF_BDNF	BDNF	https://download.decode.is/s3/download?token=bbdbba87-82d5-4001-8dfe-76e84aee9f40&file=14047_78_BDNF_BDNF.txt.gz
14048_7_IL1RAP_IL_1_R_AcP	IL1RAP	https://download.decode.is/s3/download?token=bbdbba87-82d5-4001-8dfe-76e84aee9f40&file=14048_7_IL1RAP_IL_1_R_AcP.txt.gz
14054_17_IL15RA_IL_15_Ra	IL15RA	https://download.decode.is/s3/download?token=bbdbba87-82d5-4001-8dfe-76e84aee9f40&file=14054_17_IL15RA_IL_15_Ra.txt.gz
14056_4_CGA_Glycoprotein_hormones_a_chain	CGA	https://download.decode.is/s3/download?token=bbdbba87-82d5-4001-8dfe-76e84aee9f40&file=14056_4_CGA_Glycoprotein_hormones_a_chain.txt.gz
14060_67_NCF4_NCF4	NCF4	https://download.decode.is/s3/download?token=bbdbba87-82d5-4001-8dfe-76e84aee9f40&file=14060_67_NCF4_NCF4.txt.gz
14061_48_TNFSF11_sRANKL	TNFSF11	https://download.decode.is/s3/download?token=bbdbba87-82d5-4001-8dfe-76e84aee9f40&file=14061_48_TNFSF11_sRANKL.txt.gz
14063_17_OSM_OSM	OSM	https://download.decode.is/s3/download?token=bbdbba87-82d5-4001-8dfe-76e84aee9f40&file=14063_17_OSM_OSM.txt.gz
14066_49_MAGI2_MAGI2	MAGI2	https://download.decode.is/s3/download?token=bbdbba87-82d5-4001-8dfe-76e84aee9f40&file=14066_49_MAGI2_MAGI2.txt.gz
14067_6_PKP2_PKP2	PKP2	https://download.decode.is/s3/download?token=bbdbba87-82d5-4001-8dfe-76e84aee9f40&file=14067_6_PKP2_PKP2.txt.gz
14069_61_CA4_Carbonic_Anhydrase_IV	CA4	https://download.decode.is/s3/download?token=bbdbba87-82d5-4001-8dfe-76e84aee9f40&file=14069_61_CA4_Carbonic_Anhydrase_IV.txt.gz
14070_56_ITSN1_ITSN1	ITSN1	https://download.decode.is/s3/download?token=bbdbba87-82d5-4001-8dfe-76e84aee9f40&file=14070_56_ITSN1_ITSN1.txt.gz
14074_2_SHC2_SHC2	SHC2	https://download.decode.is/s3/download?token=bbdbba87-82d5-4001-8dfe-76e84aee9f40&file=14074_2_SHC2_SHC2.txt.gz
14076_74_CST4_Cystatin_S	CST4	https://download.decode.is/s3/download?token=bbdbba87-82d5-4001-8dfe-76e84aee9f40&file=14076_74_CST4_Cystatin_S.txt.gz
14079_14_IL18R1_IL_18_Ra	IL18R1	https://download.decode.is/s3/download?token=bbdbba87-82d5-4001-8dfe-76e84aee9f40&file=14079_14_IL18R1_IL_18_Ra.txt.gz
14082_56_TLN2_TLN2	TLN2	https://download.decode.is/s3/download?token=bbdbba87-82d5-4001-8dfe-76e84aee9f40&file=14082_56_TLN2_TLN2.txt.gz
14088_38_IGFBP6_IGFBP_6	IGFBP6	https://download.decode.is/s3/download?token=bbdbba87-82d5-4001-8dfe-76e84aee9f40&file=14088_38_IGFBP6_IGFBP_6.txt.gz
14090_23_DEF6_DEFI6	DEF6	https://download.decode.is/s3/download?token=bbdbba87-82d5-4001-8dfe-76e84aee9f40&file=14090_23_DEF6_DEFI6.txt.gz
14091_42_CBR3_Carbonyl_reductase_3	CBR3	https://download.decode.is/s3/download?token=bbdbba87-82d5-4001-8dfe-76e84aee9f40&file=14091_42_CBR3_Carbonyl_reductase_3.txt.gz
14093_10_FLT3LG_Flt3_ligand	FLT3LG	https://download.decode.is/s3/download?token=bbdbba87-82d5-4001-8dfe-76e84aee9f40&file=14093_10_FLT3LG_Flt3_ligand.txt.gz
14094_29_HBEGF_HB_EGF	HBEGF	https://download.decode.is/s3/download?token=bbdbba87-82d5-4001-8dfe-76e84aee9f40&file=14094_29_HBEGF_HB_EGF.txt.gz
14100_63_C1QC_C1QC	C1QC	https://download.decode.is/s3/download?token=bbdbba87-82d5-4001-8dfe-76e84aee9f40&file=14100_63_C1QC_C1QC.txt.gz
14101_2_CNTFR_CNTFR_alpha	CNTFR	https://download.decode.is/s3/download?token=bbdbba87-82d5-4001-8dfe-76e84aee9f40&file=14101_2_CNTFR_CNTFR_alpha.txt.gz
14106_46_RAP1GDS1_GDP_GTP_exchange_protein	RAP1GDS1	https://download.decode.is/s3/download?token=bbdbba87-82d5-4001-8dfe-76e84aee9f40&file=14106_46_RAP1GDS1_GDP_GTP_exchange_protein.txt.gz
14107_1_MTHFS_MTHFS	MTHFS	https://download.decode.is/s3/download?token=bbdbba87-82d5-4001-8dfe-76e84aee9f40&file=14107_1_MTHFS_MTHFS.txt.gz
14111_15_THBS2_TSP2	THBS2	https://download.decode.is/s3/download?token=bbdbba87-82d5-4001-8dfe-76e84aee9f40&file=14111_15_THBS2_TSP2.txt.gz
14112_40_RELT_RELT	RELT	https://download.decode.is/s3/download?token=bbdbba87-82d5-4001-8dfe-76e84aee9f40&file=14112_40_RELT_RELT.txt.gz
14114_18_PIANP_PIANP	PIANP	https://download.decode.is/s3/download?token=bbdbba87-82d5-4001-8dfe-76e84aee9f40&file=14114_18_PIANP_PIANP.txt.gz
14115_34_ADM_Adrenomedullin	ADM	https://download.decode.is/s3/download?token=bbdbba87-82d5-4001-8dfe-76e84aee9f40&file=14115_34_ADM_Adrenomedullin.txt.gz
14116_129_S100A4_S100A4	S100A4	https://download.decode.is/s3/download?token=bbdbba87-82d5-4001-8dfe-76e84aee9f40&file=14116_129_S100A4_S100A4.txt.gz
14120_2_RNF43_RNF43	RNF43	https://download.decode.is/s3/download?token=bbdbba87-82d5-4001-8dfe-76e84aee9f40&file=14120_2_RNF43_RNF43.txt.gz
14121_24_TNFRSF10D_TRAIL_R4	TNFRSF10D	https://download.decode.is/s3/download?token=bbdbba87-82d5-4001-8dfe-76e84aee9f40&file=14121_24_TNFRSF10D_TRAIL_R4.txt.gz
14122_132_ZNRF3_ZNRF3	ZNRF3	https://download.decode.is/s3/download?token=bbdbba87-82d5-4001-8dfe-76e84aee9f40&file=14122_132_ZNRF3_ZNRF3.txt.gz
14124_6_EFNA2_Ephrin_A2	EFNA2	https://download.decode.is/s3/download?token=bbdbba87-82d5-4001-8dfe-76e84aee9f40&file=14124_6_EFNA2_Ephrin_A2.txt.gz
14128_121_IFNA10_IFN10	IFNA10	https://download.decode.is/s3/download?token=bbdbba87-82d5-4001-8dfe-76e84aee9f40&file=14128_121_IFNA10_IFN10.txt.gz
14131_37_EFNB2_EFNB2	EFNB2	https://download.decode.is/s3/download?token=bbdbba87-82d5-4001-8dfe-76e84aee9f40&file=14131_37_EFNB2_EFNB2.txt.gz
14132_21_HHLA2_HHLA2	HHLA2	https://download.decode.is/s3/download?token=bbdbba87-82d5-4001-8dfe-76e84aee9f40&file=14132_21_HHLA2_HHLA2.txt.gz
14133_93_IL1R2_IL_1_sRII	IL1R2	https://download.decode.is/s3/download?token=bbdbba87-82d5-4001-8dfe-76e84aee9f40&file=14133_93_IL1R2_IL_1_sRII.txt.gz
14134_49_AMIGO2_AMGO2	AMIGO2	https://download.decode.is/s3/download?token=bbdbba87-82d5-4001-8dfe-76e84aee9f40&file=14134_49_AMIGO2_AMGO2.txt.gz
14135_3_RXFP1_RXFP1	RXFP1	https://download.decode.is/s3/download?token=bbdbba87-82d5-4001-8dfe-76e84aee9f40&file=14135_3_RXFP1_RXFP1.txt.gz
14136_234_CD93_C1QR1	CD93	https://download.decode.is/s3/download?token=bbdbba87-82d5-4001-8dfe-76e84aee9f40&file=14136_234_CD93_C1QR1.txt.gz
14149_9_IL36B_IL_1F8	IL36B	https://download.decode.is/s3/download?token=bbdbba87-82d5-4001-8dfe-76e84aee9f40&file=14149_9_IL36B_IL_1F8.txt.gz
14150_7_IL36A_IL_1F6	IL36A	https://download.decode.is/s3/download?token=bbdbba87-82d5-4001-8dfe-76e84aee9f40&file=14150_7_IL36A_IL_1F6.txt.gz
14151_4_ISG15_UCRP	ISG15	https://download.decode.is/s3/download?token=bbdbba87-82d5-4001-8dfe-76e84aee9f40&file=14151_4_ISG15_UCRP.txt.gz
14153_8_EFNA3_Ephrin_A3	EFNA3	https://download.decode.is/s3/download?token=bbdbba87-82d5-4001-8dfe-76e84aee9f40&file=14153_8_EFNA3_Ephrin_A3.txt.gz
14156_33_YWHAB_14_3_3_protein_beta_alpha	YWHAB	https://download.decode.is/s3/download?token=bbdbba87-82d5-4001-8dfe-76e84aee9f40&file=14156_33_YWHAB_14_3_3_protein_beta_alpha.txt.gz
14157_21_YWHAE_14_3_3E	YWHAE	https://download.decode.is/s3/download?token=bbdbba87-82d5-4001-8dfe-76e84aee9f40&file=14157_21_YWHAE_14_3_3E.txt.gz
14158_17_ANXA5_Annexin_V	ANXA5	https://download.decode.is/s3/download?token=bbdbba87-82d5-4001-8dfe-76e84aee9f40&file=14158_17_ANXA5_Annexin_V.txt.gz
14175_78_SCP2D1_SCP2D	SCP2D1	https://download.decode.is/s3/download?token=bbdbba87-82d5-4001-8dfe-76e84aee9f40&file=14175_78_SCP2D1_SCP2D.txt.gz
14192_31_PDCL2_PDCL2	PDCL2	https://download.decode.is/s3/download?token=bbdbba87-82d5-4001-8dfe-76e84aee9f40&file=14192_31_PDCL2_PDCL2.txt.gz
14197_2_PRDM1_PRDM1	PRDM1	https://download.decode.is/s3/download?token=bbdbba87-82d5-4001-8dfe-76e84aee9f40&file=14197_2_PRDM1_PRDM1.txt.gz
14203_3_ANXA7_ANXA7	ANXA7	https://download.decode.is/s3/download?token=bbdbba87-82d5-4001-8dfe-76e84aee9f40&file=14203_3_ANXA7_ANXA7.txt.gz
14204_55_FOXJ2_FOXJ2	FOXJ2	https://download.decode.is/s3/download?token=bbdbba87-82d5-4001-8dfe-76e84aee9f40&file=14204_55_FOXJ2_FOXJ2.txt.gz
14206_28_APBB1_APBB1	APBB1	https://download.decode.is/s3/download?token=bbdbba87-82d5-4001-8dfe-76e84aee9f40&file=14206_28_APBB1_APBB1.txt.gz
14208_3_RBP7_RET7	RBP7	https://download.decode.is/s3/download?token=bbdbba87-82d5-4001-8dfe-76e84aee9f40&file=14208_3_RBP7_RET7.txt.gz
14216_35_DDX46_DDX46	DDX46	https://download.decode.is/s3/download?token=bbdbba87-82d5-4001-8dfe-76e84aee9f40&file=14216_35_DDX46_DDX46.txt.gz
14226_120_BHMT2_BHMT2	BHMT2	https://download.decode.is/s3/download?token=bbdbba87-82d5-4001-8dfe-76e84aee9f40&file=14226_120_BHMT2_BHMT2.txt.gz
14227_21_MYL6B_MYL6B	MYL6B	https://download.decode.is/s3/download?token=bbdbba87-82d5-4001-8dfe-76e84aee9f40&file=14227_21_MYL6B_MYL6B.txt.gz
14229_5_MOCS3_MOCS3	MOCS3	https://download.decode.is/s3/download?token=bbdbba87-82d5-4001-8dfe-76e84aee9f40&file=14229_5_MOCS3_MOCS3.txt.gz
14245_195_SNX7_SNX7	SNX7	https://download.decode.is/s3/download?token=bbdbba87-82d5-4001-8dfe-76e84aee9f40&file=14245_195_SNX7_SNX7.txt.gz
14246_50_DOK2_DOK2	DOK2	https://download.decode.is/s3/download?token=bbdbba87-82d5-4001-8dfe-76e84aee9f40&file=14246_50_DOK2_DOK2.txt.gz
14249_68_MID2_TRIM1	MID2	https://download.decode.is/s3/download?token=bbdbba87-82d5-4001-8dfe-76e84aee9f40&file=14249_68_MID2_TRIM1.txt.gz
14250_115_BLMH_BLMH	BLMH	https://download.decode.is/s3/download?token=bbdbba87-82d5-4001-8dfe-76e84aee9f40&file=14250_115_BLMH_BLMH.txt.gz
14254_27_PTPN4_PTN4	PTPN4	https://download.decode.is/s3/download?token=bbdbba87-82d5-4001-8dfe-76e84aee9f40&file=14254_27_PTPN4_PTN4.txt.gz
14260_112_NET1_ARHG8	NET1	https://download.decode.is/s3/download?token=bbdbba87-82d5-4001-8dfe-76e84aee9f40&file=14260_112_NET1_ARHG8.txt.gz
14268_4_SRXN1_SRXN1	SRXN1	https://download.decode.is/s3/download?token=bbdbba87-82d5-4001-8dfe-76e84aee9f40&file=14268_4_SRXN1_SRXN1.txt.gz
14271_23_RAB6B_RAB6B	RAB6B	https://download.decode.is/s3/download?token=bbdbba87-82d5-4001-8dfe-76e84aee9f40&file=14271_23_RAB6B_RAB6B.txt.gz
14273_19_PREP_PPCE	PREP	https://download.decode.is/s3/download?token=bbdbba87-82d5-4001-8dfe-76e84aee9f40&file=14273_19_PREP_PPCE.txt.gz
14283_12_RAB14_RAB14	RAB14	https://download.decode.is/s3/download?token=bbdbba87-82d5-4001-8dfe-76e84aee9f40&file=14283_12_RAB14_RAB14.txt.gz
14286_2_NFATC1_NF_ATc1	NFATC1	https://download.decode.is/s3/download?token=bbdbba87-82d5-4001-8dfe-76e84aee9f40&file=14286_2_NFATC1_NF_ATc1.txt.gz
14287_6_RAB5C_RAB5C	RAB5C	https://download.decode.is/s3/download?token=bbdbba87-82d5-4001-8dfe-76e84aee9f40&file=14287_6_RAB5C_RAB5C.txt.gz
14294_61_MBD1_MBD1	MBD1	https://download.decode.is/s3/download?token=bbdbba87-82d5-4001-8dfe-76e84aee9f40&file=14294_61_MBD1_MBD1.txt.gz
14309_8_HNRNPH1_HNRH1	HNRNPH1	https://download.decode.is/s3/download?token=bbdbba87-82d5-4001-8dfe-76e84aee9f40&file=14309_8_HNRNPH1_HNRH1.txt.gz
14314_6_PPIL2_PPIL2	PPIL2	https://download.decode.is/s3/download?token=bbdbba87-82d5-4001-8dfe-76e84aee9f40&file=14314_6_PPIL2_PPIL2.txt.gz
14318_1_VPS29_VPS29	VPS29	https://download.decode.is/s3/download?token=bbdbba87-82d5-4001-8dfe-76e84aee9f40&file=14318_1_VPS29_VPS29.txt.gz
14326_4_UBE2E1_UB2E1	UBE2E1	https://download.decode.is/s3/download?token=bbdbba87-82d5-4001-8dfe-76e84aee9f40&file=14326_4_UBE2E1_UB2E1.txt.gz
14329_4_DIDO1_DIDO1	DIDO1	https://download.decode.is/s3/download?token=bbdbba87-82d5-4001-8dfe-76e84aee9f40&file=14329_4_DIDO1_DIDO1.txt.gz
14331_262_DYNLT1_DYLT1	DYNLT1	https://download.decode.is/s3/download?token=bbdbba87-82d5-4001-8dfe-76e84aee9f40&file=14331_262_DYNLT1_DYLT1.txt.gz
14334_3_RCVRN_RECO	RCVRN	https://download.decode.is/s3/download?token=bbdbba87-82d5-4001-8dfe-76e84aee9f40&file=14334_3_RCVRN_RECO.txt.gz
14337_1_TRAPPC3_TPPC3	TRAPPC3	https://download.decode.is/s3/download?token=bbdbba87-82d5-4001-8dfe-76e84aee9f40&file=14337_1_TRAPPC3_TPPC3.txt.gz
14583_49_MSTN_Myostatin	MSTN	https://download.decode.is/s3/download?token=bbdbba87-82d5-4001-8dfe-76e84aee9f40&file=14583_49_MSTN_Myostatin.txt.gz
14593_152_FAM210A_F210A	FAM210A	https://download.decode.is/s3/download?token=bbdbba87-82d5-4001-8dfe-76e84aee9f40&file=14593_152_FAM210A_F210A.txt.gz
14599_18_STAB1_STAB1	STAB1	https://download.decode.is/s3/download?token=bbdbba87-82d5-4001-8dfe-76e84aee9f40&file=14599_18_STAB1_STAB1.txt.gz
14603_51_KIAA0040_KIAA0040	KIAA0040	https://download.decode.is/s3/download?token=bbdbba87-82d5-4001-8dfe-76e84aee9f40&file=14603_51_KIAA0040_KIAA0040.txt.gz
14614_41_NCMAP_CA130	NCMAP	https://download.decode.is/s3/download?token=bbdbba87-82d5-4001-8dfe-76e84aee9f40&file=14614_41_NCMAP_CA130.txt.gz
14616_16_ZNF382_ZN382	ZNF382	https://download.decode.is/s3/download?token=bbdbba87-82d5-4001-8dfe-76e84aee9f40&file=14616_16_ZNF382_ZN382.txt.gz
14618_26_VOPP1_ECOP	VOPP1	https://download.decode.is/s3/download?token=bbdbba87-82d5-4001-8dfe-76e84aee9f40&file=14618_26_VOPP1_ECOP.txt.gz
14619_8_ZNF526_ZN526	ZNF526	https://download.decode.is/s3/download?token=bbdbba87-82d5-4001-8dfe-76e84aee9f40&file=14619_8_ZNF526_ZN526.txt.gz
14623_26_SUMO3_SUMO3	SUMO3	https://download.decode.is/s3/download?token=bbdbba87-82d5-4001-8dfe-76e84aee9f40&file=14623_26_SUMO3_SUMO3.txt.gz
14624_51_CTCF_CTCF	CTCF	https://download.decode.is/s3/download?token=bbdbba87-82d5-4001-8dfe-76e84aee9f40&file=14624_51_CTCF_CTCF.txt.gz
14628_72_FBXO3_FBX3	FBXO3	https://download.decode.is/s3/download?token=bbdbba87-82d5-4001-8dfe-76e84aee9f40&file=14628_72_FBXO3_FBX3.txt.gz
14631_22_DUSP16_DUS16	DUSP16	https://download.decode.is/s3/download?token=bbdbba87-82d5-4001-8dfe-76e84aee9f40&file=14631_22_DUSP16_DUS16.txt.gz
14633_26_TMEM185A_T185A	TMEM185A	https://download.decode.is/s3/download?token=bbdbba87-82d5-4001-8dfe-76e84aee9f40&file=14633_26_TMEM185A_T185A.txt.gz
14634_13_LHCGR_LSHR	LHCGR	https://download.decode.is/s3/download?token=bbdbba87-82d5-4001-8dfe-76e84aee9f40&file=14634_13_LHCGR_LSHR.txt.gz
14645_253_GSTA4_GSTA4	GSTA4	https://download.decode.is/s3/download?token=bbdbba87-82d5-4001-8dfe-76e84aee9f40&file=14645_253_GSTA4_GSTA4.txt.gz
14655_1_DNAJC17_DJC17	DNAJC17	https://download.decode.is/s3/download?token=bbdbba87-82d5-4001-8dfe-76e84aee9f40&file=14655_1_DNAJC17_DJC17.txt.gz
14662_6_MZF1_MZF1	MZF1	https://download.decode.is/s3/download?token=bbdbba87-82d5-4001-8dfe-76e84aee9f40&file=14662_6_MZF1_MZF1.txt.gz
14663_44_RNF8_RNF8	RNF8	https://download.decode.is/s3/download?token=bbdbba87-82d5-4001-8dfe-76e84aee9f40&file=14663_44_RNF8_RNF8.txt.gz
14670_1_SKIL_SKIL	SKIL	https://download.decode.is/s3/download?token=bbdbba87-82d5-4001-8dfe-76e84aee9f40&file=14670_1_SKIL_SKIL.txt.gz
14675_20_EIF4B_IF4B	EIF4B	https://download.decode.is/s3/download?token=bbdbba87-82d5-4001-8dfe-76e84aee9f40&file=14675_20_EIF4B_IF4B.txt.gz
14684_17_CAPN2_CAN2	CAPN2	https://download.decode.is/s3/download?token=bbdbba87-82d5-4001-8dfe-76e84aee9f40&file=14684_17_CAPN2_CAN2.txt.gz
14685_17_AKT2_PKB_beta	AKT2	https://download.decode.is/s3/download?token=bbdbba87-82d5-4001-8dfe-76e84aee9f40&file=14685_17_AKT2_PKB_beta.txt.gz
14687_6_PLIN3_M6PBP	PLIN3	https://download.decode.is/s3/download?token=bbdbba87-82d5-4001-8dfe-76e84aee9f40&file=14687_6_PLIN3_M6PBP.txt.gz
14689_3_SEC13_SEC13	SEC13	https://download.decode.is/s3/download?token=bbdbba87-82d5-4001-8dfe-76e84aee9f40&file=14689_3_SEC13_SEC13.txt.gz
14692_3_ZNF276_ZN276	ZNF276	https://download.decode.is/s3/download?token=bbdbba87-82d5-4001-8dfe-76e84aee9f40&file=14692_3_ZNF276_ZN276.txt.gz
14708_59_C8G_CO8G	C8G	https://download.decode.is/s3/download?token=bbdbba87-82d5-4001-8dfe-76e84aee9f40&file=14708_59_C8G_CO8G.txt.gz
14711_27_CST6_Cystatin_M	CST6	https://download.decode.is/s3/download?token=bbdbba87-82d5-4001-8dfe-76e84aee9f40&file=14711_27_CST6_Cystatin_M.txt.gz
14713_46_AZU1_Azurocidin	AZU1	https://download.decode.is/s3/download?token=bbdbba87-82d5-4001-8dfe-76e84aee9f40&file=14713_46_AZU1_Azurocidin.txt.gz
14747_9_CRLF1_CRLF1	CRLF1	https://download.decode.is/s3/download?token=bbdbba87-82d5-4001-8dfe-76e84aee9f40&file=14747_9_CRLF1_CRLF1.txt.gz
14748_31_ARHGAP5_RHG05	ARHGAP5	https://download.decode.is/s3/download?token=bbdbba87-82d5-4001-8dfe-76e84aee9f40&file=14748_31_ARHGAP5_RHG05.txt.gz
15295_81_IGF2_IGF_II	IGF2	https://download.decode.is/s3/download?token=bbdbba87-82d5-4001-8dfe-76e84aee9f40&file=15295_81_IGF2_IGF_II.txt.gz
15297_3_S100A3_S100A3	S100A3	https://download.decode.is/s3/download?token=bbdbba87-82d5-4001-8dfe-76e84aee9f40&file=15297_3_S100A3_S100A3.txt.gz
15300_66_CCDC134_CC134	CCDC134	https://download.decode.is/s3/download?token=bbdbba87-82d5-4001-8dfe-76e84aee9f40&file=15300_66_CCDC134_CC134.txt.gz
15304_1_REG3A_PAP1	REG3A	https://download.decode.is/s3/download?token=bbdbba87-82d5-4001-8dfe-76e84aee9f40&file=15304_1_REG3A_PAP1.txt.gz
15305_7_SCGN_Secretagogin	SCGN	https://download.decode.is/s3/download?token=bbdbba87-82d5-4001-8dfe-76e84aee9f40&file=15305_7_SCGN_Secretagogin.txt.gz
15308_108_VWC2_VWC2	VWC2	https://download.decode.is/s3/download?token=bbdbba87-82d5-4001-8dfe-76e84aee9f40&file=15308_108_VWC2_VWC2.txt.gz
15310_61_PRC1_PRC1	PRC1	https://download.decode.is/s3/download?token=bbdbba87-82d5-4001-8dfe-76e84aee9f40&file=15310_61_PRC1_PRC1.txt.gz
15312_14_AGO1_AGO1	AGO1	https://download.decode.is/s3/download?token=bbdbba87-82d5-4001-8dfe-76e84aee9f40&file=15312_14_AGO1_AGO1.txt.gz
15313_28_MAD2L1_MD2L1	MAD2L1	https://download.decode.is/s3/download?token=bbdbba87-82d5-4001-8dfe-76e84aee9f40&file=15313_28_MAD2L1_MD2L1.txt.gz
15315_64_CUTC_CUTC	CUTC	https://download.decode.is/s3/download?token=bbdbba87-82d5-4001-8dfe-76e84aee9f40&file=15315_64_CUTC_CUTC.txt.gz
15316_262_TXNL4B_TXN4B	TXNL4B	https://download.decode.is/s3/download?token=bbdbba87-82d5-4001-8dfe-76e84aee9f40&file=15316_262_TXNL4B_TXN4B.txt.gz
15318_75_S100A10_Calpactin_I_light_chain	S100A10	https://download.decode.is/s3/download?token=bbdbba87-82d5-4001-8dfe-76e84aee9f40&file=15318_75_S100A10_Calpactin_I_light_chain.txt.gz
15319_226_CCNA1_CCNA1	CCNA1	https://download.decode.is/s3/download?token=bbdbba87-82d5-4001-8dfe-76e84aee9f40&file=15319_226_CCNA1_CCNA1.txt.gz
15321_8_CPLX2_CPLX2	CPLX2	https://download.decode.is/s3/download?token=bbdbba87-82d5-4001-8dfe-76e84aee9f40&file=15321_8_CPLX2_CPLX2.txt.gz
15322_35_CRADD_CRADD	CRADD	https://download.decode.is/s3/download?token=bbdbba87-82d5-4001-8dfe-76e84aee9f40&file=15322_35_CRADD_CRADD.txt.gz
15324_58_FTL_Ferritin_light_chain	FTL	https://download.decode.is/s3/download?token=bbdbba87-82d5-4001-8dfe-76e84aee9f40&file=15324_58_FTL_Ferritin_light_chain.txt.gz
15326_64_GBP1_GBP1	GBP1	https://download.decode.is/s3/download?token=bbdbba87-82d5-4001-8dfe-76e84aee9f40&file=15326_64_GBP1_GBP1.txt.gz
15331_47_RBBP4_RBBP4	RBBP4	https://download.decode.is/s3/download?token=bbdbba87-82d5-4001-8dfe-76e84aee9f40&file=15331_47_RBBP4_RBBP4.txt.gz
15333_11_SDF2_SDF2	SDF2	https://download.decode.is/s3/download?token=bbdbba87-82d5-4001-8dfe-76e84aee9f40&file=15333_11_SDF2_SDF2.txt.gz
15343_337_KNG1_Kininogen__HMW__Two_Chain	KNG1	https://download.decode.is/s3/download?token=bbdbba87-82d5-4001-8dfe-76e84aee9f40&file=15343_337_KNG1_Kininogen__HMW__Two_Chain.txt.gz
15346_31_IFNG_IFN_g	IFNG	https://download.decode.is/s3/download?token=bbdbba87-82d5-4001-8dfe-76e84aee9f40&file=15346_31_IFNG_IFN_g.txt.gz
15358_28_SCG5_7B2	SCG5	https://download.decode.is/s3/download?token=bbdbba87-82d5-4001-8dfe-76e84aee9f40&file=15358_28_SCG5_7B2.txt.gz
15361_37_ANKRD1_ANKR1	ANKRD1	https://download.decode.is/s3/download?token=bbdbba87-82d5-4001-8dfe-76e84aee9f40&file=15361_37_ANKRD1_ANKR1.txt.gz
15363_32_APOA5_Apo_A_V	APOA5	https://download.decode.is/s3/download?token=bbdbba87-82d5-4001-8dfe-76e84aee9f40&file=15363_32_APOA5_Apo_A_V.txt.gz
15364_101_APOC1_Apo_C_I	APOC1	https://download.decode.is/s3/download?token=bbdbba87-82d5-4001-8dfe-76e84aee9f40&file=15364_101_APOC1_Apo_C_I.txt.gz
15367_38_BPIFB1_LPLC1	BPIFB1	https://download.decode.is/s3/download?token=bbdbba87-82d5-4001-8dfe-76e84aee9f40&file=15367_38_BPIFB1_LPLC1.txt.gz
15368_3_BMPER_BMPER	BMPER	https://download.decode.is/s3/download?token=bbdbba87-82d5-4001-8dfe-76e84aee9f40&file=15368_3_BMPER_BMPER.txt.gz
15370_5_BOLA1_BOLA1	BOLA1	https://download.decode.is/s3/download?token=bbdbba87-82d5-4001-8dfe-76e84aee9f40&file=15370_5_BOLA1_BOLA1.txt.gz
15372_43_BRD2_BRD2	BRD2	https://download.decode.is/s3/download?token=bbdbba87-82d5-4001-8dfe-76e84aee9f40&file=15372_43_BRD2_BRD2.txt.gz
15374_15_GKN1_CA11_protein	GKN1	https://download.decode.is/s3/download?token=bbdbba87-82d5-4001-8dfe-76e84aee9f40&file=15374_15_GKN1_CA11_protein.txt.gz
15375_49_CPB1_Carboxypeptidase_B1	CPB1	https://download.decode.is/s3/download?token=bbdbba87-82d5-4001-8dfe-76e84aee9f40&file=15375_49_CPB1_Carboxypeptidase_B1.txt.gz
15376_134_CTSE_CATE	CTSE	https://download.decode.is/s3/download?token=bbdbba87-82d5-4001-8dfe-76e84aee9f40&file=15376_134_CTSE_CATE.txt.gz
15383_200_EDN3_Endothelin_3	EDN3	https://download.decode.is/s3/download?token=bbdbba87-82d5-4001-8dfe-76e84aee9f40&file=15383_200_EDN3_Endothelin_3.txt.gz
15384_15_KL_KLOTHO	KL	https://download.decode.is/s3/download?token=bbdbba87-82d5-4001-8dfe-76e84aee9f40&file=15384_15_KL_KLOTHO.txt.gz
15385_116_FABP2_FABP2	FABP2	https://download.decode.is/s3/download?token=bbdbba87-82d5-4001-8dfe-76e84aee9f40&file=15385_116_FABP2_FABP2.txt.gz
15386_7_FABP4_FABPA	FABP4	https://download.decode.is/s3/download?token=bbdbba87-82d5-4001-8dfe-76e84aee9f40&file=15386_7_FABP4_FABPA.txt.gz
15387_44_NRP2_Neuropilin_2	NRP2	https://download.decode.is/s3/download?token=bbdbba87-82d5-4001-8dfe-76e84aee9f40&file=15387_44_NRP2_Neuropilin_2.txt.gz
15388_24_FCGR3A_FcRIIIa	FCGR3A	https://download.decode.is/s3/download?token=bbdbba87-82d5-4001-8dfe-76e84aee9f40&file=15388_24_FCGR3A_FcRIIIa.txt.gz
15390_3_GAL_Galanin	GAL	https://download.decode.is/s3/download?token=bbdbba87-82d5-4001-8dfe-76e84aee9f40&file=15390_3_GAL_Galanin.txt.gz
15391_114_GAS6_GAS_6	GAS6	https://download.decode.is/s3/download?token=bbdbba87-82d5-4001-8dfe-76e84aee9f40&file=15391_114_GAS6_GAS_6.txt.gz
15394_79_UNC5B_UNC5B	UNC5B	https://download.decode.is/s3/download?token=bbdbba87-82d5-4001-8dfe-76e84aee9f40&file=15394_79_UNC5B_UNC5B.txt.gz
15395_15_GSTM1_GST_M1_1	GSTM1	https://download.decode.is/s3/download?token=bbdbba87-82d5-4001-8dfe-76e84aee9f40&file=15395_15_GSTM1_GST_M1_1.txt.gz
15402_2_ID1_ID_1	ID1	https://download.decode.is/s3/download?token=bbdbba87-82d5-4001-8dfe-76e84aee9f40&file=15402_2_ID1_ID_1.txt.gz
15405_23_IFNA4_IFNA4	IFNA4	https://download.decode.is/s3/download?token=bbdbba87-82d5-4001-8dfe-76e84aee9f40&file=15405_23_IFNA4_IFNA4.txt.gz
15413_3_LCAT_LCAT	LCAT	https://download.decode.is/s3/download?token=bbdbba87-82d5-4001-8dfe-76e84aee9f40&file=15413_3_LCAT_LCAT.txt.gz
15414_316_LDHA_LDHA	LDHA	https://download.decode.is/s3/download?token=bbdbba87-82d5-4001-8dfe-76e84aee9f40&file=15414_316_LDHA_LDHA.txt.gz
15416_54_LYG2_LYG2	LYG2	https://download.decode.is/s3/download?token=bbdbba87-82d5-4001-8dfe-76e84aee9f40&file=15416_54_LYG2_LYG2.txt.gz
15418_25_MAPK10_MK10	MAPK10	https://download.decode.is/s3/download?token=bbdbba87-82d5-4001-8dfe-76e84aee9f40&file=15418_25_MAPK10_MK10.txt.gz
15419_15_MMP20_MMP20	MMP20	https://download.decode.is/s3/download?token=bbdbba87-82d5-4001-8dfe-76e84aee9f40&file=15419_15_MMP20_MMP20.txt.gz
15426_5_NEU1_NEUR1	NEU1	https://download.decode.is/s3/download?token=bbdbba87-82d5-4001-8dfe-76e84aee9f40&file=15426_5_NEU1_NEUR1.txt.gz
15427_35_LOXL3_LOXL3	LOXL3	https://download.decode.is/s3/download?token=bbdbba87-82d5-4001-8dfe-76e84aee9f40&file=15427_35_LOXL3_LOXL3.txt.gz
15430_165_OPTC_OPT	OPTC	https://download.decode.is/s3/download?token=bbdbba87-82d5-4001-8dfe-76e84aee9f40&file=15430_165_OPTC_OPT.txt.gz
15431_31_OTC_OTCase	OTC	https://download.decode.is/s3/download?token=bbdbba87-82d5-4001-8dfe-76e84aee9f40&file=15431_31_OTC_OTCase.txt.gz
15432_1_OTOR_Otoraplin	OTOR	https://download.decode.is/s3/download?token=bbdbba87-82d5-4001-8dfe-76e84aee9f40&file=15432_1_OTOR_Otoraplin.txt.gz
15435_4_PNP_PNP	PNP	https://download.decode.is/s3/download?token=bbdbba87-82d5-4001-8dfe-76e84aee9f40&file=15435_4_PNP_PNP.txt.gz
15437_11_RAMP3_RAMP3	RAMP3	https://download.decode.is/s3/download?token=bbdbba87-82d5-4001-8dfe-76e84aee9f40&file=15437_11_RAMP3_RAMP3.txt.gz
15440_57_PCSK2_NEC2	PCSK2	https://download.decode.is/s3/download?token=bbdbba87-82d5-4001-8dfe-76e84aee9f40&file=15440_57_PCSK2_NEC2.txt.gz
15441_6_GM2A_SAP3	GM2A	https://download.decode.is/s3/download?token=bbdbba87-82d5-4001-8dfe-76e84aee9f40&file=15441_6_GM2A_SAP3.txt.gz
15444_45_SERPINB4_SCCA2	SERPINB4	https://download.decode.is/s3/download?token=bbdbba87-82d5-4001-8dfe-76e84aee9f40&file=15444_45_SERPINB4_SCCA2.txt.gz
15446_25_NRG1_SMDF	NRG1	https://download.decode.is/s3/download?token=bbdbba87-82d5-4001-8dfe-76e84aee9f40&file=15446_25_NRG1_SMDF.txt.gz
15447_45_SORD_Sorbitol_dehydrogenase	SORD	https://download.decode.is/s3/download?token=bbdbba87-82d5-4001-8dfe-76e84aee9f40&file=15447_45_SORD_Sorbitol_dehydrogenase.txt.gz
15449_33_TIMD4_TIM_4	TIMD4	https://download.decode.is/s3/download?token=bbdbba87-82d5-4001-8dfe-76e84aee9f40&file=15449_33_TIMD4_TIM_4.txt.gz
15452_5_NT5E_5__Nucleotidase	NT5E	https://download.decode.is/s3/download?token=bbdbba87-82d5-4001-8dfe-76e84aee9f40&file=15452_5_NT5E_5__Nucleotidase.txt.gz
15453_3_AMBP_a1_Microglobulin	AMBP	https://download.decode.is/s3/download?token=bbdbba87-82d5-4001-8dfe-76e84aee9f40&file=15453_3_AMBP_a1_Microglobulin.txt.gz
15455_40_ADAM15_ADA15	ADAM15	https://download.decode.is/s3/download?token=bbdbba87-82d5-4001-8dfe-76e84aee9f40&file=15455_40_ADAM15_ADA15.txt.gz
15457_14_ANPEP_Aminopeptidase_N	ANPEP	https://download.decode.is/s3/download?token=bbdbba87-82d5-4001-8dfe-76e84aee9f40&file=15457_14_ANPEP_Aminopeptidase_N.txt.gz
15460_9_DPP4_CD26	DPP4	https://download.decode.is/s3/download?token=bbdbba87-82d5-4001-8dfe-76e84aee9f40&file=15460_9_DPP4_CD26.txt.gz
15462_28_CD8A_CD8A	CD8A	https://download.decode.is/s3/download?token=bbdbba87-82d5-4001-8dfe-76e84aee9f40&file=15462_28_CD8A_CD8A.txt.gz
15466_30_COL9A1_CO9A1	COL9A1	https://download.decode.is/s3/download?token=bbdbba87-82d5-4001-8dfe-76e84aee9f40&file=15466_30_COL9A1_CO9A1.txt.gz
15467_10_CTHRC1_CTHR1	CTHRC1	https://download.decode.is/s3/download?token=bbdbba87-82d5-4001-8dfe-76e84aee9f40&file=15467_10_CTHRC1_CTHR1.txt.gz
15468_14_CFHR1_FHR1	CFHR1	https://download.decode.is/s3/download?token=bbdbba87-82d5-4001-8dfe-76e84aee9f40&file=15468_14_CFHR1_FHR1.txt.gz
15470_11_HEXB_Hexosaminidase_B	HEXB	https://download.decode.is/s3/download?token=bbdbba87-82d5-4001-8dfe-76e84aee9f40&file=15470_11_HEXB_Hexosaminidase_B.txt.gz
15471_29_PNLIPRP2_LIPR2	PNLIPRP2	https://download.decode.is/s3/download?token=bbdbba87-82d5-4001-8dfe-76e84aee9f40&file=15471_29_PNLIPRP2_LIPR2.txt.gz
15472_16_LRP11_LRP11	LRP11	https://download.decode.is/s3/download?token=bbdbba87-82d5-4001-8dfe-76e84aee9f40&file=15472_16_LRP11_LRP11.txt.gz
15475_4_PLTP_PLTP	PLTP	https://download.decode.is/s3/download?token=bbdbba87-82d5-4001-8dfe-76e84aee9f40&file=15475_4_PLTP_PLTP.txt.gz
15476_6_REG3G_REG3G	REG3G	https://download.decode.is/s3/download?token=bbdbba87-82d5-4001-8dfe-76e84aee9f40&file=15476_6_REG3G_REG3G.txt.gz
15480_2_VNN2_VNN2	VNN2	https://download.decode.is/s3/download?token=bbdbba87-82d5-4001-8dfe-76e84aee9f40&file=15480_2_VNN2_VNN2.txt.gz
15481_45_CAMP_LL_37	CAMP	https://download.decode.is/s3/download?token=bbdbba87-82d5-4001-8dfe-76e84aee9f40&file=15481_45_CAMP_LL_37.txt.gz
15482_12_A2ML1_A2ML1	A2ML1	https://download.decode.is/s3/download?token=bbdbba87-82d5-4001-8dfe-76e84aee9f40&file=15482_12_A2ML1_A2ML1.txt.gz
15483_377_AGRN_Agrin	AGRN	https://download.decode.is/s3/download?token=bbdbba87-82d5-4001-8dfe-76e84aee9f40&file=15483_377_AGRN_Agrin.txt.gz
15486_126_AOC1_ABP1	AOC1	https://download.decode.is/s3/download?token=bbdbba87-82d5-4001-8dfe-76e84aee9f40&file=15486_126_AOC1_ABP1.txt.gz
15487_164_CES1_carboxylesterase__liver	CES1	https://download.decode.is/s3/download?token=bbdbba87-82d5-4001-8dfe-76e84aee9f40&file=15487_164_CES1_carboxylesterase__liver.txt.gz
15491_20_CD248_CD248	CD248	https://download.decode.is/s3/download?token=bbdbba87-82d5-4001-8dfe-76e84aee9f40&file=15491_20_CD248_CD248.txt.gz
15494_11_FGFBP1_FGFP1	FGFBP1	https://download.decode.is/s3/download?token=bbdbba87-82d5-4001-8dfe-76e84aee9f40&file=15494_11_FGFBP1_FGFP1.txt.gz
15495_9_FOLR3_FOLR3	FOLR3	https://download.decode.is/s3/download?token=bbdbba87-82d5-4001-8dfe-76e84aee9f40&file=15495_9_FOLR3_FOLR3.txt.gz
15497_9_HS3ST1_HS3S1	HS3ST1	https://download.decode.is/s3/download?token=bbdbba87-82d5-4001-8dfe-76e84aee9f40&file=15497_9_HS3ST1_HS3S1.txt.gz
15499_11_ATRN_Attractin	ATRN	https://download.decode.is/s3/download?token=bbdbba87-82d5-4001-8dfe-76e84aee9f40&file=15499_11_ATRN_Attractin.txt.gz
15503_15_LEFTY2_Lefty_A	LEFTY2	https://download.decode.is/s3/download?token=bbdbba87-82d5-4001-8dfe-76e84aee9f40&file=15503_15_LEFTY2_Lefty_A.txt.gz
15503_20_LEFTY2_Lefty_A	LEFTY2	https://download.decode.is/s3/download?token=bbdbba87-82d5-4001-8dfe-76e84aee9f40&file=15503_20_LEFTY2_Lefty_A.txt.gz
15504_39_BIRC7_Livin_B	BIRC7	https://download.decode.is/s3/download?token=bbdbba87-82d5-4001-8dfe-76e84aee9f40&file=15504_39_BIRC7_Livin_B.txt.gz
15506_34_LRP12_LRP12	LRP12	https://download.decode.is/s3/download?token=bbdbba87-82d5-4001-8dfe-76e84aee9f40&file=15506_34_LRP12_LRP12.txt.gz
15509_2_NAGLU_NAG	NAGLU	https://download.decode.is/s3/download?token=bbdbba87-82d5-4001-8dfe-76e84aee9f40&file=15509_2_NAGLU_NAG.txt.gz
15511_37_NPTXR_NPTXR	NPTXR	https://download.decode.is/s3/download?token=bbdbba87-82d5-4001-8dfe-76e84aee9f40&file=15511_37_NPTXR_NPTXR.txt.gz
15513_108_PRSS8_Prostasin	PRSS8	https://download.decode.is/s3/download?token=bbdbba87-82d5-4001-8dfe-76e84aee9f40&file=15513_108_PRSS8_Prostasin.txt.gz
15514_26_BCHE_Pseudocholinesterase	BCHE	https://download.decode.is/s3/download?token=bbdbba87-82d5-4001-8dfe-76e84aee9f40&file=15514_26_BCHE_Pseudocholinesterase.txt.gz
15515_2_SAA1_SAA	SAA1	https://download.decode.is/s3/download?token=bbdbba87-82d5-4001-8dfe-76e84aee9f40&file=15515_2_SAA1_SAA.txt.gz
15516_12_SAA4_SAA_4	SAA4	https://download.decode.is/s3/download?token=bbdbba87-82d5-4001-8dfe-76e84aee9f40&file=15516_12_SAA4_SAA_4.txt.gz
15521_4_CLSTN1_Alcadein_alpha_1	CLSTN1	https://download.decode.is/s3/download?token=bbdbba87-82d5-4001-8dfe-76e84aee9f40&file=15521_4_CLSTN1_Alcadein_alpha_1.txt.gz
15522_2_GLIPR2_GAPR1	GLIPR2	https://download.decode.is/s3/download?token=bbdbba87-82d5-4001-8dfe-76e84aee9f40&file=15522_2_GLIPR2_GAPR1.txt.gz
15523_9_ALAD_HEM2	ALAD	https://download.decode.is/s3/download?token=bbdbba87-82d5-4001-8dfe-76e84aee9f40&file=15523_9_ALAD_HEM2.txt.gz
15525_294_ADH1C_ADH1G	ADH1C	https://download.decode.is/s3/download?token=bbdbba87-82d5-4001-8dfe-76e84aee9f40&file=15525_294_ADH1C_ADH1G.txt.gz
15526_33_GSS_GSHB	GSS	https://download.decode.is/s3/download?token=bbdbba87-82d5-4001-8dfe-76e84aee9f40&file=15526_33_GSS_GSHB.txt.gz
15530_33_EPHB4_EphB4	EPHB4	https://download.decode.is/s3/download?token=bbdbba87-82d5-4001-8dfe-76e84aee9f40&file=15530_33_EPHB4_EphB4.txt.gz
15533_97_MSR1_Macrophage_scavenger_receptor	MSR1	https://download.decode.is/s3/download?token=bbdbba87-82d5-4001-8dfe-76e84aee9f40&file=15533_97_MSR1_Macrophage_scavenger_receptor.txt.gz
15535_3_PRSS27_Marapsin	PRSS27	https://download.decode.is/s3/download?token=bbdbba87-82d5-4001-8dfe-76e84aee9f40&file=15535_3_PRSS27_Marapsin.txt.gz
15539_15_SLITRK1_SLIK1	SLITRK1	https://download.decode.is/s3/download?token=bbdbba87-82d5-4001-8dfe-76e84aee9f40&file=15539_15_SLITRK1_SLIK1.txt.gz
15540_6_VIM_Vimentin	VIM	https://download.decode.is/s3/download?token=bbdbba87-82d5-4001-8dfe-76e84aee9f40&file=15540_6_VIM_Vimentin.txt.gz
15544_25_KLK14_kallikrein_14	KLK14	https://download.decode.is/s3/download?token=bbdbba87-82d5-4001-8dfe-76e84aee9f40&file=15544_25_KLK14_kallikrein_14.txt.gz
15545_13_PPP3R1_Calcineurin_B_a	PPP3R1	https://download.decode.is/s3/download?token=bbdbba87-82d5-4001-8dfe-76e84aee9f40&file=15545_13_PPP3R1_Calcineurin_B_a.txt.gz
15548_35_PHGDH_SERA	PHGDH	https://download.decode.is/s3/download?token=bbdbba87-82d5-4001-8dfe-76e84aee9f40&file=15548_35_PHGDH_SERA.txt.gz
15553_22_ACHE_ACES	ACHE	https://download.decode.is/s3/download?token=bbdbba87-82d5-4001-8dfe-76e84aee9f40&file=15553_22_ACHE_ACES.txt.gz
15556_49_AMY2B_Alpha_amylase_2B	AMY2B	https://download.decode.is/s3/download?token=bbdbba87-82d5-4001-8dfe-76e84aee9f40&file=15556_49_AMY2B_Alpha_amylase_2B.txt.gz
15558_63_ENPEP_AMPE	ENPEP	https://download.decode.is/s3/download?token=bbdbba87-82d5-4001-8dfe-76e84aee9f40&file=15558_63_ENPEP_AMPE.txt.gz
15559_5_ANTXR2_ANTR2	ANTXR2	https://download.decode.is/s3/download?token=bbdbba87-82d5-4001-8dfe-76e84aee9f40&file=15559_5_ANTXR2_ANTR2.txt.gz
15560_52_TCN2_Apo_TC_II	TCN2	https://download.decode.is/s3/download?token=bbdbba87-82d5-4001-8dfe-76e84aee9f40&file=15560_52_TCN2_Apo_TC_II.txt.gz
15562_24_GUSB_BGLR	GUSB	https://download.decode.is/s3/download?token=bbdbba87-82d5-4001-8dfe-76e84aee9f40&file=15562_24_GUSB_BGLR.txt.gz
15565_102_MUC16_CA125	MUC16	https://download.decode.is/s3/download?token=bbdbba87-82d5-4001-8dfe-76e84aee9f40&file=15565_102_MUC16_CA125.txt.gz
15566_10_CNN1_Calponin_1	CNN1	https://download.decode.is/s3/download?token=bbdbba87-82d5-4001-8dfe-76e84aee9f40&file=15566_10_CNN1_Calponin_1.txt.gz
15567_2_CD247_CD3_zeta	CD247	https://download.decode.is/s3/download?token=bbdbba87-82d5-4001-8dfe-76e84aee9f40&file=15567_2_CD247_CD3_zeta.txt.gz
15569_15_COL2A1_Collagen_II	COL2A1	https://download.decode.is/s3/download?token=bbdbba87-82d5-4001-8dfe-76e84aee9f40&file=15569_15_COL2A1_Collagen_II.txt.gz
15570_99_CR2_Complement_receptor_type_2	CR2	https://download.decode.is/s3/download?token=bbdbba87-82d5-4001-8dfe-76e84aee9f40&file=15570_99_CR2_Complement_receptor_type_2.txt.gz
15573_110_NCAN_CSPG3	NCAN	https://download.decode.is/s3/download?token=bbdbba87-82d5-4001-8dfe-76e84aee9f40&file=15573_110_NCAN_CSPG3.txt.gz
15574_37_CCNA2_Cyclin_A	CCNA2	https://download.decode.is/s3/download?token=bbdbba87-82d5-4001-8dfe-76e84aee9f40&file=15574_37_CCNA2_Cyclin_A.txt.gz
15576_158_RNASE3_ECP	RNASE3	https://download.decode.is/s3/download?token=bbdbba87-82d5-4001-8dfe-76e84aee9f40&file=15576_158_RNASE3_ECP.txt.gz
15579_26_ENPP6_ENPP6	ENPP6	https://download.decode.is/s3/download?token=bbdbba87-82d5-4001-8dfe-76e84aee9f40&file=15579_26_ENPP6_ENPP6.txt.gz
15580_2_EPHA7_EPHA7	EPHA7	https://download.decode.is/s3/download?token=bbdbba87-82d5-4001-8dfe-76e84aee9f40&file=15580_2_EPHA7_EPHA7.txt.gz
15582_25_FCN1_FCN1	FCN1	https://download.decode.is/s3/download?token=bbdbba87-82d5-4001-8dfe-76e84aee9f40&file=15582_25_FCN1_FCN1.txt.gz
15583_18_FCRLB_FCRLB	FCRLB	https://download.decode.is/s3/download?token=bbdbba87-82d5-4001-8dfe-76e84aee9f40&file=15583_18_FCRLB_FCRLB.txt.gz
15584_9_CFHR2_FHR2	CFHR2	https://download.decode.is/s3/download?token=bbdbba87-82d5-4001-8dfe-76e84aee9f40&file=15584_9_CFHR2_FHR2.txt.gz
15585_304_FBLN5_fibulin_5	FBLN5	https://download.decode.is/s3/download?token=bbdbba87-82d5-4001-8dfe-76e84aee9f40&file=15585_304_FBLN5_fibulin_5.txt.gz
15587_20_FOLR2_FOLR2	FOLR2	https://download.decode.is/s3/download?token=bbdbba87-82d5-4001-8dfe-76e84aee9f40&file=15587_20_FOLR2_FOLR2.txt.gz
15589_1_GC_Gc_Globulin__Mixed_Type	GC	https://download.decode.is/s3/download?token=bbdbba87-82d5-4001-8dfe-76e84aee9f40&file=15589_1_GC_Gc_Globulin__Mixed_Type.txt.gz
15594_47_HTRA1_HTRA1	HTRA1	https://download.decode.is/s3/download?token=bbdbba87-82d5-4001-8dfe-76e84aee9f40&file=15594_47_HTRA1_HTRA1.txt.gz
15602_43_IL6R_IL_6_sRa	IL6R	https://download.decode.is/s3/download?token=bbdbba87-82d5-4001-8dfe-76e84aee9f40&file=15602_43_IL6R_IL_6_sRa.txt.gz
15603_20_ITGA2_Integrin_alpha_2	ITGA2	https://download.decode.is/s3/download?token=bbdbba87-82d5-4001-8dfe-76e84aee9f40&file=15603_20_ITGA2_Integrin_alpha_2.txt.gz
15604_18_MAPK9_JNK2	MAPK9	https://download.decode.is/s3/download?token=bbdbba87-82d5-4001-8dfe-76e84aee9f40&file=15604_18_MAPK9_JNK2.txt.gz
15606_19_KRT19_Keratin_19	KRT19	https://download.decode.is/s3/download?token=bbdbba87-82d5-4001-8dfe-76e84aee9f40&file=15606_19_KRT19_Keratin_19.txt.gz
15607_56_PKLR_KPYR	PKLR	https://download.decode.is/s3/download?token=bbdbba87-82d5-4001-8dfe-76e84aee9f40&file=15607_56_PKLR_KPYR.txt.gz
15610_72_LAP3_LAP	LAP3	https://download.decode.is/s3/download?token=bbdbba87-82d5-4001-8dfe-76e84aee9f40&file=15610_72_LAP3_LAP.txt.gz
15613_16_PNLIP_LIPP	PNLIP	https://download.decode.is/s3/download?token=bbdbba87-82d5-4001-8dfe-76e84aee9f40&file=15613_16_PNLIP_LIPP.txt.gz
15614_168_LILRA2_LIRA2	LILRA2	https://download.decode.is/s3/download?token=bbdbba87-82d5-4001-8dfe-76e84aee9f40&file=15614_168_LILRA2_LIRA2.txt.gz
15615_8_LILRB3_LIRB3	LILRB3	https://download.decode.is/s3/download?token=bbdbba87-82d5-4001-8dfe-76e84aee9f40&file=15615_8_LILRB3_LIRB3.txt.gz
15620_4_NLGN1_NLGN1	NLGN1	https://download.decode.is/s3/download?token=bbdbba87-82d5-4001-8dfe-76e84aee9f40&file=15620_4_NLGN1_NLGN1.txt.gz
15622_13_OPCML_OBCAM	OPCML	https://download.decode.is/s3/download?token=bbdbba87-82d5-4001-8dfe-76e84aee9f40&file=15622_13_OPCML_OBCAM.txt.gz
15623_1_PDCD1_PD_1	PDCD1	https://download.decode.is/s3/download?token=bbdbba87-82d5-4001-8dfe-76e84aee9f40&file=15623_1_PDCD1_PD_1.txt.gz
15626_223_HSPG2_Perlecan	HSPG2	https://download.decode.is/s3/download?token=bbdbba87-82d5-4001-8dfe-76e84aee9f40&file=15626_223_HSPG2_Perlecan.txt.gz
15633_6_RBP4_RBP	RBP4	https://download.decode.is/s3/download?token=bbdbba87-82d5-4001-8dfe-76e84aee9f40&file=15633_6_RBP4_RBP.txt.gz
15634_139_SLIT1_SLIT1	SLIT1	https://download.decode.is/s3/download?token=bbdbba87-82d5-4001-8dfe-76e84aee9f40&file=15634_139_SLIT1_SLIT1.txt.gz
15635_4_SMOC2_SMOC2	SMOC2	https://download.decode.is/s3/download?token=bbdbba87-82d5-4001-8dfe-76e84aee9f40&file=15635_4_SMOC2_SMOC2.txt.gz
15636_49_SORCS1_SORC1	SORCS1	https://download.decode.is/s3/download?token=bbdbba87-82d5-4001-8dfe-76e84aee9f40&file=15636_49_SORCS1_SORC1.txt.gz
15640_54_TAGLN_TAGL	TAGLN	https://download.decode.is/s3/download?token=bbdbba87-82d5-4001-8dfe-76e84aee9f40&file=15640_54_TAGLN_TAGL.txt.gz
15641_20_TMEFF1_TEFF1	TMEFF1	https://download.decode.is/s3/download?token=bbdbba87-82d5-4001-8dfe-76e84aee9f40&file=15641_20_TMEFF1_TEFF1.txt.gz
15644_1_BTD_Biotinidase	BTD	https://download.decode.is/s3/download?token=bbdbba87-82d5-4001-8dfe-76e84aee9f40&file=15644_1_BTD_Biotinidase.txt.gz
15653_9_COL10A1_COAA1	COL10A1	https://download.decode.is/s3/download?token=bbdbba87-82d5-4001-8dfe-76e84aee9f40&file=15653_9_COL10A1_COAA1.txt.gz
15666_21_BMP2_BMP_2	BMP2	https://download.decode.is/s3/download?token=bbdbba87-82d5-4001-8dfe-76e84aee9f40&file=15666_21_BMP2_BMP_2.txt.gz
15667_39_BMP4_BMP_4	BMP4	https://download.decode.is/s3/download?token=bbdbba87-82d5-4001-8dfe-76e84aee9f40&file=15667_39_BMP4_BMP_4.txt.gz
15668_19_BMP8B_BMP_8	BMP8B	https://download.decode.is/s3/download?token=bbdbba87-82d5-4001-8dfe-76e84aee9f40&file=15668_19_BMP8B_BMP_8.txt.gz
15669_7_BRAF_BRAF1	BRAF	https://download.decode.is/s3/download?token=bbdbba87-82d5-4001-8dfe-76e84aee9f40&file=15669_7_BRAF_BRAF1.txt.gz
15670_15_C1QL2_C1QL2	C1QL2	https://download.decode.is/s3/download?token=bbdbba87-82d5-4001-8dfe-76e84aee9f40&file=15670_15_C1QL2_C1QL2.txt.gz
15674_3_CD79A_CD79A	CD79A	https://download.decode.is/s3/download?token=bbdbba87-82d5-4001-8dfe-76e84aee9f40&file=15674_3_CD79A_CD79A.txt.gz
15675_3_CEBPB_CEBPB	CEBPB	https://download.decode.is/s3/download?token=bbdbba87-82d5-4001-8dfe-76e84aee9f40&file=15675_3_CEBPB_CEBPB.txt.gz
15678_71_DKK2_DKK2	DKK2	https://download.decode.is/s3/download?token=bbdbba87-82d5-4001-8dfe-76e84aee9f40&file=15678_71_DKK2_DKK2.txt.gz
15686_49_INHBC_INHBC	INHBC	https://download.decode.is/s3/download?token=bbdbba87-82d5-4001-8dfe-76e84aee9f40&file=15686_49_INHBC_INHBC.txt.gz
15688_30_LMAN1_Mannose_binding_lectin	LMAN1	https://download.decode.is/s3/download?token=bbdbba87-82d5-4001-8dfe-76e84aee9f40&file=15688_30_LMAN1_Mannose_binding_lectin.txt.gz
15692_300_NODAL_NODAL	NODAL	https://download.decode.is/s3/download?token=bbdbba87-82d5-4001-8dfe-76e84aee9f40&file=15692_300_NODAL_NODAL.txt.gz
15698_6_TXLNA_TXLNA	TXLNA	https://download.decode.is/s3/download?token=bbdbba87-82d5-4001-8dfe-76e84aee9f40&file=15698_6_TXLNA_TXLNA.txt.gz
16015_19_GPT_ALT	GPT	https://download.decode.is/s3/download?token=bbdbba87-82d5-4001-8dfe-76e84aee9f40&file=16015_19_GPT_ALT.txt.gz
16021_30_CDH8_Cadherin_8	CDH8	https://download.decode.is/s3/download?token=bbdbba87-82d5-4001-8dfe-76e84aee9f40&file=16021_30_CDH8_Cadherin_8.txt.gz
16035_8_FLT4_VEGF_sR3	FLT4	https://download.decode.is/s3/download?token=bbdbba87-82d5-4001-8dfe-76e84aee9f40&file=16035_8_FLT4_VEGF_sR3.txt.gz
16043_30_SHC1_SHC1	SHC1	https://download.decode.is/s3/download?token=bbdbba87-82d5-4001-8dfe-76e84aee9f40&file=16043_30_SHC1_SHC1.txt.gz
16049_43_OLR1_OLR1	OLR1	https://download.decode.is/s3/download?token=bbdbba87-82d5-4001-8dfe-76e84aee9f40&file=16049_43_OLR1_OLR1.txt.gz
16055_3_CFHR5_complement_factor_H_related_5	CFHR5	https://download.decode.is/s3/download?token=bbdbba87-82d5-4001-8dfe-76e84aee9f40&file=16055_3_CFHR5_complement_factor_H_related_5.txt.gz
16057_6_IGF2R_IGF_II_receptor	IGF2R	https://download.decode.is/s3/download?token=bbdbba87-82d5-4001-8dfe-76e84aee9f40&file=16057_6_IGF2R_IGF_II_receptor.txt.gz
16060_99_NID2_NID2	NID2	https://download.decode.is/s3/download?token=bbdbba87-82d5-4001-8dfe-76e84aee9f40&file=16060_99_NID2_NID2.txt.gz
16070_7_WIF1_WIF_1	WIF1	https://download.decode.is/s3/download?token=bbdbba87-82d5-4001-8dfe-76e84aee9f40&file=16070_7_WIF1_WIF_1.txt.gz
16074_12_GRAP2_GRB2_related_adapter_protein_2	GRAP2	https://download.decode.is/s3/download?token=bbdbba87-82d5-4001-8dfe-76e84aee9f40&file=16074_12_GRAP2_GRB2_related_adapter_protein_2.txt.gz
16079_2_TEC_TEC	TEC	https://download.decode.is/s3/download?token=bbdbba87-82d5-4001-8dfe-76e84aee9f40&file=16079_2_TEC_TEC.txt.gz
16081_38_AKR1B10_Aldose_reductase_like	AKR1B10	https://download.decode.is/s3/download?token=bbdbba87-82d5-4001-8dfe-76e84aee9f40&file=16081_38_AKR1B10_Aldose_reductase_like.txt.gz
16288_17_EPHA4_EPHA4	EPHA4	https://download.decode.is/s3/download?token=bbdbba87-82d5-4001-8dfe-76e84aee9f40&file=16288_17_EPHA4_EPHA4.txt.gz
16293_1_GHRH_Growth_hormone_releasing_factor	GHRH	https://download.decode.is/s3/download?token=bbdbba87-82d5-4001-8dfe-76e84aee9f40&file=16293_1_GHRH_Growth_hormone_releasing_factor.txt.gz
16296_43_LGR5_LGR5	LGR5	https://download.decode.is/s3/download?token=bbdbba87-82d5-4001-8dfe-76e84aee9f40&file=16296_43_LGR5_LGR5.txt.gz
16298_84_PLA2G2D_sPLA_2__IID	PLA2G2D	https://download.decode.is/s3/download?token=bbdbba87-82d5-4001-8dfe-76e84aee9f40&file=16298_84_PLA2G2D_sPLA_2__IID.txt.gz
16299_13_TIGIT_TIGIT	TIGIT	https://download.decode.is/s3/download?token=bbdbba87-82d5-4001-8dfe-76e84aee9f40&file=16299_13_TIGIT_TIGIT.txt.gz
16300_4_TREM2_TREM2	TREM2	https://download.decode.is/s3/download?token=bbdbba87-82d5-4001-8dfe-76e84aee9f40&file=16300_4_TREM2_TREM2.txt.gz
16302_11_BPIFA2_SPLC2	BPIFA2	https://download.decode.is/s3/download?token=bbdbba87-82d5-4001-8dfe-76e84aee9f40&file=16302_11_BPIFA2_SPLC2.txt.gz
16304_6_LGR4_LGR4	LGR4	https://download.decode.is/s3/download?token=bbdbba87-82d5-4001-8dfe-76e84aee9f40&file=16304_6_LGR4_LGR4.txt.gz
16305_10_CDH11_Cadherin_11	CDH11	https://download.decode.is/s3/download?token=bbdbba87-82d5-4001-8dfe-76e84aee9f40&file=16305_10_CDH11_Cadherin_11.txt.gz
16307_22_UNC5D_UNC5H4	UNC5D	https://download.decode.is/s3/download?token=bbdbba87-82d5-4001-8dfe-76e84aee9f40&file=16307_22_UNC5D_UNC5H4.txt.gz
16308_14_BTLA_BTLA	BTLA	https://download.decode.is/s3/download?token=bbdbba87-82d5-4001-8dfe-76e84aee9f40&file=16308_14_BTLA_BTLA.txt.gz
16309_30_DKKL1_Soggy_1	DKKL1	https://download.decode.is/s3/download?token=bbdbba87-82d5-4001-8dfe-76e84aee9f40&file=16309_30_DKKL1_Soggy_1.txt.gz
16312_45_CDH6_Cadherin_6	CDH6	https://download.decode.is/s3/download?token=bbdbba87-82d5-4001-8dfe-76e84aee9f40&file=16312_45_CDH6_Cadherin_6.txt.gz
16315_105_FLT1_VEGF_sR1	FLT1	https://download.decode.is/s3/download?token=bbdbba87-82d5-4001-8dfe-76e84aee9f40&file=16315_105_FLT1_VEGF_sR1.txt.gz
16317_20_DSG3_Desmoglein_3	DSG3	https://download.decode.is/s3/download?token=bbdbba87-82d5-4001-8dfe-76e84aee9f40&file=16317_20_DSG3_Desmoglein_3.txt.gz
16318_12_ACVRL1_ALK_1	ACVRL1	https://download.decode.is/s3/download?token=bbdbba87-82d5-4001-8dfe-76e84aee9f40&file=16318_12_ACVRL1_ALK_1.txt.gz
16320_139_CD320_CD320	CD320	https://download.decode.is/s3/download?token=bbdbba87-82d5-4001-8dfe-76e84aee9f40&file=16320_139_CD320_CD320.txt.gz
16323_8_NRXN3_NRX3A	NRXN3	https://download.decode.is/s3/download?token=bbdbba87-82d5-4001-8dfe-76e84aee9f40&file=16323_8_NRXN3_NRX3A.txt.gz
16324_38_TLR1_TLR1	TLR1	https://download.decode.is/s3/download?token=bbdbba87-82d5-4001-8dfe-76e84aee9f40&file=16324_38_TLR1_TLR1.txt.gz
16536_3_HMGA1_HMGA1	HMGA1	https://download.decode.is/s3/download?token=bbdbba87-82d5-4001-8dfe-76e84aee9f40&file=16536_3_HMGA1_HMGA1.txt.gz
16551_14_STAT5B_STA5B	STAT5B	https://download.decode.is/s3/download?token=bbdbba87-82d5-4001-8dfe-76e84aee9f40&file=16551_14_STAT5B_STA5B.txt.gz
16558_2_MYOC_MYOC	MYOC	https://download.decode.is/s3/download?token=bbdbba87-82d5-4001-8dfe-76e84aee9f40&file=16558_2_MYOC_MYOC.txt.gz
16561_9_A1BG_Alpha_1B_glycoprotein	A1BG	https://download.decode.is/s3/download?token=bbdbba87-82d5-4001-8dfe-76e84aee9f40&file=16561_9_A1BG_Alpha_1B_glycoprotein.txt.gz
16583_8_NUDT2_AP4A	NUDT2	https://download.decode.is/s3/download?token=bbdbba87-82d5-4001-8dfe-76e84aee9f40&file=16583_8_NUDT2_AP4A.txt.gz
16585_16_B3GNT4_B3GN4	B3GNT4	https://download.decode.is/s3/download?token=bbdbba87-82d5-4001-8dfe-76e84aee9f40&file=16585_16_B3GNT4_B3GN4.txt.gz
16587_1_CSN2_Beta_casein	CSN2	https://download.decode.is/s3/download?token=bbdbba87-82d5-4001-8dfe-76e84aee9f40&file=16587_1_CSN2_Beta_casein.txt.gz
16588_10_HSPA5_BiP	HSPA5	https://download.decode.is/s3/download?token=bbdbba87-82d5-4001-8dfe-76e84aee9f40&file=16588_10_HSPA5_BiP.txt.gz
16591_71_CHIA_CHIA	CHIA	https://download.decode.is/s3/download?token=bbdbba87-82d5-4001-8dfe-76e84aee9f40&file=16591_71_CHIA_CHIA.txt.gz
16593_3_FADD_FADD	FADD	https://download.decode.is/s3/download?token=bbdbba87-82d5-4001-8dfe-76e84aee9f40&file=16593_3_FADD_FADD.txt.gz
16594_44_FAIM_FAIM1	FAIM	https://download.decode.is/s3/download?token=bbdbba87-82d5-4001-8dfe-76e84aee9f40&file=16594_44_FAIM_FAIM1.txt.gz
16596_25_GLRX3_GLRX3	GLRX3	https://download.decode.is/s3/download?token=bbdbba87-82d5-4001-8dfe-76e84aee9f40&file=16596_25_GLRX3_GLRX3.txt.gz
16597_11_GLRX5_GLRX5	GLRX5	https://download.decode.is/s3/download?token=bbdbba87-82d5-4001-8dfe-76e84aee9f40&file=16597_11_GLRX5_GLRX5.txt.gz
16599_38_GPN1_GPN1	GPN1	https://download.decode.is/s3/download?token=bbdbba87-82d5-4001-8dfe-76e84aee9f40&file=16599_38_GPN1_GPN1.txt.gz
16606_85_AKR1B1_Aldose_reductase	AKR1B1	https://download.decode.is/s3/download?token=bbdbba87-82d5-4001-8dfe-76e84aee9f40&file=16606_85_AKR1B1_Aldose_reductase.txt.gz
16607_78_GSN_Gelsolin	GSN	https://download.decode.is/s3/download?token=bbdbba87-82d5-4001-8dfe-76e84aee9f40&file=16607_78_GSN_Gelsolin.txt.gz
16609_106_KIRREL2_KIRR2	KIRREL2	https://download.decode.is/s3/download?token=bbdbba87-82d5-4001-8dfe-76e84aee9f40&file=16609_106_KIRREL2_KIRR2.txt.gz
16610_13_LRP10_LRP10	LRP10	https://download.decode.is/s3/download?token=bbdbba87-82d5-4001-8dfe-76e84aee9f40&file=16610_13_LRP10_LRP10.txt.gz
16612_28_SDC3_SDC3	SDC3	https://download.decode.is/s3/download?token=bbdbba87-82d5-4001-8dfe-76e84aee9f40&file=16612_28_SDC3_SDC3.txt.gz
16613_3_CDH17_CAD17	CDH17	https://download.decode.is/s3/download?token=bbdbba87-82d5-4001-8dfe-76e84aee9f40&file=16613_3_CDH17_CAD17.txt.gz
16614_27_RSPO1_RSPO1	RSPO1	https://download.decode.is/s3/download?token=bbdbba87-82d5-4001-8dfe-76e84aee9f40&file=16614_27_RSPO1_RSPO1.txt.gz
16616_137_ENO3_ENOB	ENO3	https://download.decode.is/s3/download?token=bbdbba87-82d5-4001-8dfe-76e84aee9f40&file=16616_137_ENO3_ENOB.txt.gz
16618_7_CD69_CD69	CD69	https://download.decode.is/s3/download?token=bbdbba87-82d5-4001-8dfe-76e84aee9f40&file=16618_7_CD69_CD69.txt.gz
16620_26_LY75_LY75	LY75	https://download.decode.is/s3/download?token=bbdbba87-82d5-4001-8dfe-76e84aee9f40&file=16620_26_LY75_LY75.txt.gz
16746_12_INHBB_Activin_B	INHBB	https://download.decode.is/s3/download?token=bbdbba87-82d5-4001-8dfe-76e84aee9f40&file=16746_12_INHBB_Activin_B.txt.gz
16748_1_BMP3_BMP_3	BMP3	https://download.decode.is/s3/download?token=bbdbba87-82d5-4001-8dfe-76e84aee9f40&file=16748_1_BMP3_BMP_3.txt.gz
16749_79_GDF10_BMP_3b	GDF10	https://download.decode.is/s3/download?token=bbdbba87-82d5-4001-8dfe-76e84aee9f40&file=16749_79_GDF10_BMP_3b.txt.gz
16753_46_COL6A2_CO6A2	COL6A2	https://download.decode.is/s3/download?token=bbdbba87-82d5-4001-8dfe-76e84aee9f40&file=16753_46_COL6A2_CO6A2.txt.gz
16754_40_CASK_CSKP	CASK	https://download.decode.is/s3/download?token=bbdbba87-82d5-4001-8dfe-76e84aee9f40&file=16754_40_CASK_CSKP.txt.gz
16755_195_GDF3_GDF_3	GDF3	https://download.decode.is/s3/download?token=bbdbba87-82d5-4001-8dfe-76e84aee9f40&file=16755_195_GDF3_GDF_3.txt.gz
16760_2_IL26_IL_26	IL26	https://download.decode.is/s3/download?token=bbdbba87-82d5-4001-8dfe-76e84aee9f40&file=16760_2_IL26_IL_26.txt.gz
16763_11_LECT2_LECT2	LECT2	https://download.decode.is/s3/download?token=bbdbba87-82d5-4001-8dfe-76e84aee9f40&file=16763_11_LECT2_LECT2.txt.gz
16765_52_PPBP_PBP	PPBP	https://download.decode.is/s3/download?token=bbdbba87-82d5-4001-8dfe-76e84aee9f40&file=16765_52_PPBP_PBP.txt.gz
16770_3_REG1B_REG1B	REG1B	https://download.decode.is/s3/download?token=bbdbba87-82d5-4001-8dfe-76e84aee9f40&file=16770_3_REG1B_REG1B.txt.gz
16773_29_SCUBE3_SCUB3	SCUBE3	https://download.decode.is/s3/download?token=bbdbba87-82d5-4001-8dfe-76e84aee9f40&file=16773_29_SCUBE3_SCUB3.txt.gz
16781_2_ENGASE_ENASE	ENGASE	https://download.decode.is/s3/download?token=bbdbba87-82d5-4001-8dfe-76e84aee9f40&file=16781_2_ENGASE_ENASE.txt.gz
16785_45_DEFA5_HD_5	DEFA5	https://download.decode.is/s3/download?token=bbdbba87-82d5-4001-8dfe-76e84aee9f40&file=16785_45_DEFA5_HD_5.txt.gz
16792_4_SIGLEC5_Siglec_5	SIGLEC5	https://download.decode.is/s3/download?token=bbdbba87-82d5-4001-8dfe-76e84aee9f40&file=16792_4_SIGLEC5_Siglec_5.txt.gz
16802_31_OCIAD1_OCAD1	OCIAD1	https://download.decode.is/s3/download?token=bbdbba87-82d5-4001-8dfe-76e84aee9f40&file=16802_31_OCIAD1_OCAD1.txt.gz
16805_5_PDE5A_PDE5A	PDE5A	https://download.decode.is/s3/download?token=bbdbba87-82d5-4001-8dfe-76e84aee9f40&file=16805_5_PDE5A_PDE5A.txt.gz
16807_35_TNNT3_TNNT3	TNNT3	https://download.decode.is/s3/download?token=bbdbba87-82d5-4001-8dfe-76e84aee9f40&file=16807_35_TNNT3_TNNT3.txt.gz
16809_1_NME4_NDKM	NME4	https://download.decode.is/s3/download?token=bbdbba87-82d5-4001-8dfe-76e84aee9f40&file=16809_1_NME4_NDKM.txt.gz
16814_13_FHL1_SLIM_1	FHL1	https://download.decode.is/s3/download?token=bbdbba87-82d5-4001-8dfe-76e84aee9f40&file=16814_13_FHL1_SLIM_1.txt.gz
16818_200_CDCP1_CDCP1	CDCP1	https://download.decode.is/s3/download?token=bbdbba87-82d5-4001-8dfe-76e84aee9f40&file=16818_200_CDCP1_CDCP1.txt.gz
16823_75_APOL3_APOL3	APOL3	https://download.decode.is/s3/download?token=bbdbba87-82d5-4001-8dfe-76e84aee9f40&file=16823_75_APOL3_APOL3.txt.gz
16825_20_ATXN3_ATX3	ATXN3	https://download.decode.is/s3/download?token=bbdbba87-82d5-4001-8dfe-76e84aee9f40&file=16825_20_ATXN3_ATX3.txt.gz
16828_8_COL6A1_Collagen_a1_VI_	COL6A1	https://download.decode.is/s3/download?token=bbdbba87-82d5-4001-8dfe-76e84aee9f40&file=16828_8_COL6A1_Collagen_a1_VI_.txt.gz
16845_15_MPZL1_MPZL1	MPZL1	https://download.decode.is/s3/download?token=bbdbba87-82d5-4001-8dfe-76e84aee9f40&file=16845_15_MPZL1_MPZL1.txt.gz
16850_5_RGS5_RGS5	RGS5	https://download.decode.is/s3/download?token=bbdbba87-82d5-4001-8dfe-76e84aee9f40&file=16850_5_RGS5_RGS5.txt.gz
16852_10_PDZK1_NHRF3	PDZK1	https://download.decode.is/s3/download?token=bbdbba87-82d5-4001-8dfe-76e84aee9f40&file=16852_10_PDZK1_NHRF3.txt.gz
16854_17_LSM4_LSM4	LSM4	https://download.decode.is/s3/download?token=bbdbba87-82d5-4001-8dfe-76e84aee9f40&file=16854_17_LSM4_LSM4.txt.gz
16856_79_MAPRE2_MARE2	MAPRE2	https://download.decode.is/s3/download?token=bbdbba87-82d5-4001-8dfe-76e84aee9f40&file=16856_79_MAPRE2_MARE2.txt.gz
16858_384_RCN3_RCN3	RCN3	https://download.decode.is/s3/download?token=bbdbba87-82d5-4001-8dfe-76e84aee9f40&file=16858_384_RCN3_RCN3.txt.gz
16859_100_SH3GLB1_SHLB1	SH3GLB1	https://download.decode.is/s3/download?token=bbdbba87-82d5-4001-8dfe-76e84aee9f40&file=16859_100_SH3GLB1_SHLB1.txt.gz
16863_47_NANP_NANP	NANP	https://download.decode.is/s3/download?token=bbdbba87-82d5-4001-8dfe-76e84aee9f40&file=16863_47_NANP_NANP.txt.gz
16872_248_GSTZ1_MAAI	GSTZ1	https://download.decode.is/s3/download?token=bbdbba87-82d5-4001-8dfe-76e84aee9f40&file=16872_248_GSTZ1_MAAI.txt.gz
16877_19_MSRB2_MSRB2	MSRB2	https://download.decode.is/s3/download?token=bbdbba87-82d5-4001-8dfe-76e84aee9f40&file=16877_19_MSRB2_MSRB2.txt.gz
16882_27_PHPT1_PHP14	PHPT1	https://download.decode.is/s3/download?token=bbdbba87-82d5-4001-8dfe-76e84aee9f40&file=16882_27_PHPT1_PHP14.txt.gz
16883_57_RAB4A_RAB4A	RAB4A	https://download.decode.is/s3/download?token=bbdbba87-82d5-4001-8dfe-76e84aee9f40&file=16883_57_RAB4A_RAB4A.txt.gz
16887_29_PTRH2_PTH2	PTRH2	https://download.decode.is/s3/download?token=bbdbba87-82d5-4001-8dfe-76e84aee9f40&file=16887_29_PTRH2_PTH2.txt.gz
16890_37_ADAMTSL1_ATL1	ADAMTSL1	https://download.decode.is/s3/download?token=bbdbba87-82d5-4001-8dfe-76e84aee9f40&file=16890_37_ADAMTSL1_ATL1.txt.gz
16892_23_ENPP2_ENPP2	ENPP2	https://download.decode.is/s3/download?token=bbdbba87-82d5-4001-8dfe-76e84aee9f40&file=16892_23_ENPP2_ENPP2.txt.gz
16899_59_OSBPL9_OSBL9	OSBPL9	https://download.decode.is/s3/download?token=bbdbba87-82d5-4001-8dfe-76e84aee9f40&file=16899_59_OSBPL9_OSBL9.txt.gz
16900_29_MDGA1_MDGA1	MDGA1	https://download.decode.is/s3/download?token=bbdbba87-82d5-4001-8dfe-76e84aee9f40&file=16900_29_MDGA1_MDGA1.txt.gz
16907_3_CADM2_Nectin_like_protein_3	CADM2	https://download.decode.is/s3/download?token=bbdbba87-82d5-4001-8dfe-76e84aee9f40&file=16907_3_CADM2_Nectin_like_protein_3.txt.gz
16908_5_OMG_OMGP	OMG	https://download.decode.is/s3/download?token=bbdbba87-82d5-4001-8dfe-76e84aee9f40&file=16908_5_OMG_OMGP.txt.gz
16913_8_RNASET2_RNT2	RNASET2	https://download.decode.is/s3/download?token=bbdbba87-82d5-4001-8dfe-76e84aee9f40&file=16913_8_RNASET2_RNT2.txt.gz
16914_104_CD14_sCD14	CD14	https://download.decode.is/s3/download?token=bbdbba87-82d5-4001-8dfe-76e84aee9f40&file=16914_104_CD14_sCD14.txt.gz
16915_153_SEMA4A_SEM4A	SEMA4A	https://download.decode.is/s3/download?token=bbdbba87-82d5-4001-8dfe-76e84aee9f40&file=16915_153_SEMA4A_SEM4A.txt.gz
16916_19_SLITRK6_SLIK6	SLITRK6	https://download.decode.is/s3/download?token=bbdbba87-82d5-4001-8dfe-76e84aee9f40&file=16916_19_SLITRK6_SLIK6.txt.gz
16918_198_TLR3_TLR3	TLR3	https://download.decode.is/s3/download?token=bbdbba87-82d5-4001-8dfe-76e84aee9f40&file=16918_198_TLR3_TLR3.txt.gz
16919_1_DBI_ACBP	DBI	https://download.decode.is/s3/download?token=bbdbba87-82d5-4001-8dfe-76e84aee9f40&file=16919_1_DBI_ACBP.txt.gz
16922_53_PLXNB3_PLXB3	PLXNB3	https://download.decode.is/s3/download?token=bbdbba87-82d5-4001-8dfe-76e84aee9f40&file=16922_53_PLXNB3_PLXB3.txt.gz
16923_20_PFN2_Profilin_II	PFN2	https://download.decode.is/s3/download?token=bbdbba87-82d5-4001-8dfe-76e84aee9f40&file=16923_20_PFN2_Profilin_II.txt.gz
16926_44_ALPL_Alkaline_phosphatase__liver	ALPL	https://download.decode.is/s3/download?token=bbdbba87-82d5-4001-8dfe-76e84aee9f40&file=16926_44_ALPL_Alkaline_phosphatase__liver.txt.gz
16932_5_SULT1E1_SULT_1E	SULT1E1	https://download.decode.is/s3/download?token=bbdbba87-82d5-4001-8dfe-76e84aee9f40&file=16932_5_SULT1E1_SULT_1E.txt.gz
17137_160_HBB_Beta_globin	HBB	https://download.decode.is/s3/download?token=bbdbba87-82d5-4001-8dfe-76e84aee9f40&file=17137_160_HBB_Beta_globin.txt.gz
17138_8_GSTA1_GST_A1_1	GSTA1	https://download.decode.is/s3/download?token=bbdbba87-82d5-4001-8dfe-76e84aee9f40&file=17138_8_GSTA1_GST_A1_1.txt.gz
17140_57_PDGFD_PDGFD	PDGFD	https://download.decode.is/s3/download?token=bbdbba87-82d5-4001-8dfe-76e84aee9f40&file=17140_57_PDGFD_PDGFD.txt.gz
17148_7_BLVRB_BLVRB	BLVRB	https://download.decode.is/s3/download?token=bbdbba87-82d5-4001-8dfe-76e84aee9f40&file=17148_7_BLVRB_BLVRB.txt.gz
17152_10_KIR2DS4_KI2S4	KIR2DS4	https://download.decode.is/s3/download?token=bbdbba87-82d5-4001-8dfe-76e84aee9f40&file=17152_10_KIR2DS4_KI2S4.txt.gz
17153_46_KIR2DL3_KI2L3	KIR2DL3	https://download.decode.is/s3/download?token=bbdbba87-82d5-4001-8dfe-76e84aee9f40&file=17153_46_KIR2DL3_KI2L3.txt.gz
17154_2_PTGES3_TEBP	PTGES3	https://download.decode.is/s3/download?token=bbdbba87-82d5-4001-8dfe-76e84aee9f40&file=17154_2_PTGES3_TEBP.txt.gz
17155_1_VPS28_VPS28_protein_homolog	VPS28	https://download.decode.is/s3/download?token=bbdbba87-82d5-4001-8dfe-76e84aee9f40&file=17155_1_VPS28_VPS28_protein_homolog.txt.gz
17156_72_DCLK1_DCAK1	DCLK1	https://download.decode.is/s3/download?token=bbdbba87-82d5-4001-8dfe-76e84aee9f40&file=17156_72_DCLK1_DCAK1.txt.gz
17163_117_ANXA3_Annexin_III	ANXA3	https://download.decode.is/s3/download?token=bbdbba87-82d5-4001-8dfe-76e84aee9f40&file=17163_117_ANXA3_Annexin_III.txt.gz
17164_15_ANXA4_annexin_IV	ANXA4	https://download.decode.is/s3/download?token=bbdbba87-82d5-4001-8dfe-76e84aee9f40&file=17164_15_ANXA4_annexin_IV.txt.gz
17165_1_PPBP_BTG	PPBP	https://download.decode.is/s3/download?token=bbdbba87-82d5-4001-8dfe-76e84aee9f40&file=17165_1_PPBP_BTG.txt.gz
17170_15_CALCB_CALCB	CALCB	https://download.decode.is/s3/download?token=bbdbba87-82d5-4001-8dfe-76e84aee9f40&file=17170_15_CALCB_CALCB.txt.gz
17172_19_STATH_STAT	STATH	https://download.decode.is/s3/download?token=bbdbba87-82d5-4001-8dfe-76e84aee9f40&file=17172_19_STATH_STAT.txt.gz
17175_5_MAP2K6_MP2K6	MAP2K6	https://download.decode.is/s3/download?token=bbdbba87-82d5-4001-8dfe-76e84aee9f40&file=17175_5_MAP2K6_MP2K6.txt.gz
17199_43_HIF1AN_HIF1N	HIF1AN	https://download.decode.is/s3/download?token=bbdbba87-82d5-4001-8dfe-76e84aee9f40&file=17199_43_HIF1AN_HIF1N.txt.gz
17200_50_KIR2DL1_KI2L1	KIR2DL1	https://download.decode.is/s3/download?token=bbdbba87-82d5-4001-8dfe-76e84aee9f40&file=17200_50_KIR2DL1_KI2L1.txt.gz
17205_21_RAB5A_RAB5A	RAB5A	https://download.decode.is/s3/download?token=bbdbba87-82d5-4001-8dfe-76e84aee9f40&file=17205_21_RAB5A_RAB5A.txt.gz
17209_27_SULT2B1_ST2B1	SULT2B1	https://download.decode.is/s3/download?token=bbdbba87-82d5-4001-8dfe-76e84aee9f40&file=17209_27_SULT2B1_ST2B1.txt.gz
17210_2_TCL1A_TCL1A	TCL1A	https://download.decode.is/s3/download?token=bbdbba87-82d5-4001-8dfe-76e84aee9f40&file=17210_2_TCL1A_TCL1A.txt.gz
17224_12_OGN_MIME	OGN	https://download.decode.is/s3/download?token=bbdbba87-82d5-4001-8dfe-76e84aee9f40&file=17224_12_OGN_MIME.txt.gz
17231_1_LCP1_L_plastin	LCP1	https://download.decode.is/s3/download?token=bbdbba87-82d5-4001-8dfe-76e84aee9f40&file=17231_1_LCP1_L_plastin.txt.gz
17320_19_AASDHPPT_ADPPT	AASDHPPT	https://download.decode.is/s3/download?token=bbdbba87-82d5-4001-8dfe-76e84aee9f40&file=17320_19_AASDHPPT_ADPPT.txt.gz
17325_10_GUK1_KGUA	GUK1	https://download.decode.is/s3/download?token=bbdbba87-82d5-4001-8dfe-76e84aee9f40&file=17325_10_GUK1_KGUA.txt.gz
17327_3_CNPY3_CNPY3	CNPY3	https://download.decode.is/s3/download?token=bbdbba87-82d5-4001-8dfe-76e84aee9f40&file=17327_3_CNPY3_CNPY3.txt.gz
17329_2_BDH2_BDH2	BDH2	https://download.decode.is/s3/download?token=bbdbba87-82d5-4001-8dfe-76e84aee9f40&file=17329_2_BDH2_BDH2.txt.gz
17331_138_KREMEN1_KREM1	KREMEN1	https://download.decode.is/s3/download?token=bbdbba87-82d5-4001-8dfe-76e84aee9f40&file=17331_138_KREMEN1_KREM1.txt.gz
17335_18_VAMP2_VAMP2	VAMP2	https://download.decode.is/s3/download?token=bbdbba87-82d5-4001-8dfe-76e84aee9f40&file=17335_18_VAMP2_VAMP2.txt.gz
17341_89_ACAT2_THIC	ACAT2	https://download.decode.is/s3/download?token=bbdbba87-82d5-4001-8dfe-76e84aee9f40&file=17341_89_ACAT2_THIC.txt.gz
17342_13_AGR3_AGR3	AGR3	https://download.decode.is/s3/download?token=bbdbba87-82d5-4001-8dfe-76e84aee9f40&file=17342_13_AGR3_AGR3.txt.gz
17343_6_SNPH_SNPH	SNPH	https://download.decode.is/s3/download?token=bbdbba87-82d5-4001-8dfe-76e84aee9f40&file=17343_6_SNPH_SNPH.txt.gz
17344_23_STOML1_STML1	STOML1	https://download.decode.is/s3/download?token=bbdbba87-82d5-4001-8dfe-76e84aee9f40&file=17344_23_STOML1_STML1.txt.gz
17346_61_FDCSP_FDSCP	FDCSP	https://download.decode.is/s3/download?token=bbdbba87-82d5-4001-8dfe-76e84aee9f40&file=17346_61_FDCSP_FDSCP.txt.gz
17348_5_SYNJ2BP_SYJ2B	SYNJ2BP	https://download.decode.is/s3/download?token=bbdbba87-82d5-4001-8dfe-76e84aee9f40&file=17348_5_SYNJ2BP_SYJ2B.txt.gz
17350_13_CHMP2B_CHM2B	CHMP2B	https://download.decode.is/s3/download?token=bbdbba87-82d5-4001-8dfe-76e84aee9f40&file=17350_13_CHMP2B_CHM2B.txt.gz
17356_34_IL1F10_IL1FA	IL1F10	https://download.decode.is/s3/download?token=bbdbba87-82d5-4001-8dfe-76e84aee9f40&file=17356_34_IL1F10_IL1FA.txt.gz
17357_33_SEPSECS_SPCS	SEPSECS	https://download.decode.is/s3/download?token=bbdbba87-82d5-4001-8dfe-76e84aee9f40&file=17357_33_SEPSECS_SPCS.txt.gz
17366_6_DCUN1D1_DCNL1	DCUN1D1	https://download.decode.is/s3/download?token=bbdbba87-82d5-4001-8dfe-76e84aee9f40&file=17366_6_DCUN1D1_DCNL1.txt.gz
17367_5_STMN1_Stathmin	STMN1	https://download.decode.is/s3/download?token=bbdbba87-82d5-4001-8dfe-76e84aee9f40&file=17367_5_STMN1_Stathmin.txt.gz
17377_1_AKR1C3_Aldose_reductase_like_C3	AKR1C3	https://download.decode.is/s3/download?token=bbdbba87-82d5-4001-8dfe-76e84aee9f40&file=17377_1_AKR1C3_Aldose_reductase_like_C3.txt.gz
17383_4_STARD5_STAR5	STARD5	https://download.decode.is/s3/download?token=bbdbba87-82d5-4001-8dfe-76e84aee9f40&file=17383_4_STARD5_STAR5.txt.gz
17384_110_PFKM_K6PF	PFKM	https://download.decode.is/s3/download?token=bbdbba87-82d5-4001-8dfe-76e84aee9f40&file=17384_110_PFKM_K6PF.txt.gz
17387_27_NFKBIB_IKB_beta	NFKBIB	https://download.decode.is/s3/download?token=bbdbba87-82d5-4001-8dfe-76e84aee9f40&file=17387_27_NFKBIB_IKB_beta.txt.gz
17391_10_RBM17_SPF45	RBM17	https://download.decode.is/s3/download?token=bbdbba87-82d5-4001-8dfe-76e84aee9f40&file=17391_10_RBM17_SPF45.txt.gz
17393_13_ACADS_SCAD	ACADS	https://download.decode.is/s3/download?token=bbdbba87-82d5-4001-8dfe-76e84aee9f40&file=17393_13_ACADS_SCAD.txt.gz
17396_23_ADH1A_ADH1A	ADH1A	https://download.decode.is/s3/download?token=bbdbba87-82d5-4001-8dfe-76e84aee9f40&file=17396_23_ADH1A_ADH1A.txt.gz
17397_8_HSD17B11_DHB11	HSD17B11	https://download.decode.is/s3/download?token=bbdbba87-82d5-4001-8dfe-76e84aee9f40&file=17397_8_HSD17B11_DHB11.txt.gz
17398_55_HMOX1_HO_1	HMOX1	https://download.decode.is/s3/download?token=bbdbba87-82d5-4001-8dfe-76e84aee9f40&file=17398_55_HMOX1_HO_1.txt.gz
17400_71_ACOT8_ACOT8	ACOT8	https://download.decode.is/s3/download?token=bbdbba87-82d5-4001-8dfe-76e84aee9f40&file=17400_71_ACOT8_ACOT8.txt.gz
17403_14_ACADSB_acyl_Coenzyme_A_dehydrogenase	ACADSB	https://download.decode.is/s3/download?token=bbdbba87-82d5-4001-8dfe-76e84aee9f40&file=17403_14_ACADSB_acyl_Coenzyme_A_dehydrogenase.txt.gz
17404_5_ARL5B_ARL5B	ARL5B	https://download.decode.is/s3/download?token=bbdbba87-82d5-4001-8dfe-76e84aee9f40&file=17404_5_ARL5B_ARL5B.txt.gz
17408_2_PMM1_PMM1	PMM1	https://download.decode.is/s3/download?token=bbdbba87-82d5-4001-8dfe-76e84aee9f40&file=17408_2_PMM1_PMM1.txt.gz
17410_5_CETN3_CETN3	CETN3	https://download.decode.is/s3/download?token=bbdbba87-82d5-4001-8dfe-76e84aee9f40&file=17410_5_CETN3_CETN3.txt.gz
17419_17_TES_TES	TES	https://download.decode.is/s3/download?token=bbdbba87-82d5-4001-8dfe-76e84aee9f40&file=17419_17_TES_TES.txt.gz
17432_25_AK4_KAD4	AK4	https://download.decode.is/s3/download?token=bbdbba87-82d5-4001-8dfe-76e84aee9f40&file=17432_25_AK4_KAD4.txt.gz
17435_43_ETFA_ETFA	ETFA	https://download.decode.is/s3/download?token=bbdbba87-82d5-4001-8dfe-76e84aee9f40&file=17435_43_ETFA_ETFA.txt.gz
17436_193_CSNK1G2_CSNK1G2	CSNK1G2	https://download.decode.is/s3/download?token=bbdbba87-82d5-4001-8dfe-76e84aee9f40&file=17436_193_CSNK1G2_CSNK1G2.txt.gz
17441_4_ALPI_Alkaline_phosphatase__intestine	ALPI	https://download.decode.is/s3/download?token=bbdbba87-82d5-4001-8dfe-76e84aee9f40&file=17441_4_ALPI_Alkaline_phosphatase__intestine.txt.gz
17447_52_SFRP4_SFRP4	SFRP4	https://download.decode.is/s3/download?token=bbdbba87-82d5-4001-8dfe-76e84aee9f40&file=17447_52_SFRP4_SFRP4.txt.gz
17449_23_CD9_CD9	CD9	https://download.decode.is/s3/download?token=bbdbba87-82d5-4001-8dfe-76e84aee9f40&file=17449_23_CD9_CD9.txt.gz
17451_13_BCL2L11_BIM	BCL2L11	https://download.decode.is/s3/download?token=bbdbba87-82d5-4001-8dfe-76e84aee9f40&file=17451_13_BCL2L11_BIM.txt.gz
17453_34_CP_Ceruloplasmin	CP	https://download.decode.is/s3/download?token=bbdbba87-82d5-4001-8dfe-76e84aee9f40&file=17453_34_CP_Ceruloplasmin.txt.gz
17454_15_EGFL6_EGFL6	EGFL6	https://download.decode.is/s3/download?token=bbdbba87-82d5-4001-8dfe-76e84aee9f40&file=17454_15_EGFL6_EGFL6.txt.gz
17455_42_FOLR1_FOLR1	FOLR1	https://download.decode.is/s3/download?token=bbdbba87-82d5-4001-8dfe-76e84aee9f40&file=17455_42_FOLR1_FOLR1.txt.gz
17456_53_GOLM1_GOLM1	GOLM1	https://download.decode.is/s3/download?token=bbdbba87-82d5-4001-8dfe-76e84aee9f40&file=17456_53_GOLM1_GOLM1.txt.gz
17460_51_MX1_Mx1	MX1	https://download.decode.is/s3/download?token=bbdbba87-82d5-4001-8dfe-76e84aee9f40&file=17460_51_MX1_Mx1.txt.gz
17462_19_IRF1_IRF1	IRF1	https://download.decode.is/s3/download?token=bbdbba87-82d5-4001-8dfe-76e84aee9f40&file=17462_19_IRF1_IRF1.txt.gz
17467_1_DHRS9_DHRS9	DHRS9	https://download.decode.is/s3/download?token=bbdbba87-82d5-4001-8dfe-76e84aee9f40&file=17467_1_DHRS9_DHRS9.txt.gz
17468_1_SUFU_SUFU	SUFU	https://download.decode.is/s3/download?token=bbdbba87-82d5-4001-8dfe-76e84aee9f40&file=17468_1_SUFU_SUFU.txt.gz
17474_106_YEATS4_YETS4	YEATS4	https://download.decode.is/s3/download?token=bbdbba87-82d5-4001-8dfe-76e84aee9f40&file=17474_106_YEATS4_YETS4.txt.gz
17475_18_PBK_TOPK	PBK	https://download.decode.is/s3/download?token=bbdbba87-82d5-4001-8dfe-76e84aee9f40&file=17475_18_PBK_TOPK.txt.gz
17490_4_SH3BGRL3_SH3BGRL3_like_protein	SH3BGRL3	https://download.decode.is/s3/download?token=bbdbba87-82d5-4001-8dfe-76e84aee9f40&file=17490_4_SH3BGRL3_SH3BGRL3_like_protein.txt.gz
17495_141_SIRT3_SIR3	SIRT3	https://download.decode.is/s3/download?token=bbdbba87-82d5-4001-8dfe-76e84aee9f40&file=17495_141_SIRT3_SIR3.txt.gz
17505_125_NAALADL1_NALDL	NAALADL1	https://download.decode.is/s3/download?token=bbdbba87-82d5-4001-8dfe-76e84aee9f40&file=17505_125_NAALADL1_NALDL.txt.gz
17509_6_HPD_HPPD	HPD	https://download.decode.is/s3/download?token=bbdbba87-82d5-4001-8dfe-76e84aee9f40&file=17509_6_HPD_HPPD.txt.gz
17510_7_SRP14_SRP14	SRP14	https://download.decode.is/s3/download?token=bbdbba87-82d5-4001-8dfe-76e84aee9f40&file=17510_7_SRP14_SRP14.txt.gz
17511_10_RPP30_RPP30	RPP30	https://download.decode.is/s3/download?token=bbdbba87-82d5-4001-8dfe-76e84aee9f40&file=17511_10_RPP30_RPP30.txt.gz
17513_11_ANXA11_ANX11	ANXA11	https://download.decode.is/s3/download?token=bbdbba87-82d5-4001-8dfe-76e84aee9f40&file=17513_11_ANXA11_ANX11.txt.gz
17515_6_HSPA13_STCH	HSPA13	https://download.decode.is/s3/download?token=bbdbba87-82d5-4001-8dfe-76e84aee9f40&file=17515_6_HSPA13_STCH.txt.gz
17516_7_RAB3A_Rab3A	RAB3A	https://download.decode.is/s3/download?token=bbdbba87-82d5-4001-8dfe-76e84aee9f40&file=17516_7_RAB3A_Rab3A.txt.gz
17671_58_ING4_ING4	ING4	https://download.decode.is/s3/download?token=bbdbba87-82d5-4001-8dfe-76e84aee9f40&file=17671_58_ING4_ING4.txt.gz
17673_34_CA5B_Carbonic_Anhydrase_VB	CA5B	https://download.decode.is/s3/download?token=bbdbba87-82d5-4001-8dfe-76e84aee9f40&file=17673_34_CA5B_Carbonic_Anhydrase_VB.txt.gz
17675_17_ACOT13_ACO13	ACOT13	https://download.decode.is/s3/download?token=bbdbba87-82d5-4001-8dfe-76e84aee9f40&file=17675_17_ACOT13_ACO13.txt.gz
17677_47_CD160_BY55	CD160	https://download.decode.is/s3/download?token=bbdbba87-82d5-4001-8dfe-76e84aee9f40&file=17677_47_CD160_BY55.txt.gz
17680_12_EPHB1_EPHB1	EPHB1	https://download.decode.is/s3/download?token=bbdbba87-82d5-4001-8dfe-76e84aee9f40&file=17680_12_EPHB1_EPHB1.txt.gz
17682_1_CD46_CD46	CD46	https://download.decode.is/s3/download?token=bbdbba87-82d5-4001-8dfe-76e84aee9f40&file=17682_1_CD46_CD46.txt.gz
17685_9_APOA4_Apo_A_IV	APOA4	https://download.decode.is/s3/download?token=bbdbba87-82d5-4001-8dfe-76e84aee9f40&file=17685_9_APOA4_Apo_A_IV.txt.gz
17686_27_TBCB_TBCB	TBCB	https://download.decode.is/s3/download?token=bbdbba87-82d5-4001-8dfe-76e84aee9f40&file=17686_27_TBCB_TBCB.txt.gz
17691_1_TPP1_TPP1	TPP1	https://download.decode.is/s3/download?token=bbdbba87-82d5-4001-8dfe-76e84aee9f40&file=17691_1_TPP1_TPP1.txt.gz
17692_2_BTN3A3_BT3A3	BTN3A3	https://download.decode.is/s3/download?token=bbdbba87-82d5-4001-8dfe-76e84aee9f40&file=17692_2_BTN3A3_BT3A3.txt.gz
17694_32_PSME2_PSME2	PSME2	https://download.decode.is/s3/download?token=bbdbba87-82d5-4001-8dfe-76e84aee9f40&file=17694_32_PSME2_PSME2.txt.gz
17697_2_OVCA2_OVCA2	OVCA2	https://download.decode.is/s3/download?token=bbdbba87-82d5-4001-8dfe-76e84aee9f40&file=17697_2_OVCA2_OVCA2.txt.gz
17698_15_WBP2_WBP2	WBP2	https://download.decode.is/s3/download?token=bbdbba87-82d5-4001-8dfe-76e84aee9f40&file=17698_15_WBP2_WBP2.txt.gz
17702_53_UGT1A1_UGT_1A1	UGT1A1	https://download.decode.is/s3/download?token=bbdbba87-82d5-4001-8dfe-76e84aee9f40&file=17702_53_UGT1A1_UGT_1A1.txt.gz
17703_40_GMNN_GEMI	GMNN	https://download.decode.is/s3/download?token=bbdbba87-82d5-4001-8dfe-76e84aee9f40&file=17703_40_GMNN_GEMI.txt.gz
17706_4_PPP1R1A_PPR1A	PPP1R1A	https://download.decode.is/s3/download?token=bbdbba87-82d5-4001-8dfe-76e84aee9f40&file=17706_4_PPP1R1A_PPR1A.txt.gz
17710_40_TPD52L1_TPD53	TPD52L1	https://download.decode.is/s3/download?token=bbdbba87-82d5-4001-8dfe-76e84aee9f40&file=17710_40_TPD52L1_TPD53.txt.gz
17711_13_VAMP1_VAMP1	VAMP1	https://download.decode.is/s3/download?token=bbdbba87-82d5-4001-8dfe-76e84aee9f40&file=17711_13_VAMP1_VAMP1.txt.gz
17712_7_IDI1_IDI1	IDI1	https://download.decode.is/s3/download?token=bbdbba87-82d5-4001-8dfe-76e84aee9f40&file=17712_7_IDI1_IDI1.txt.gz
17721_82_GAS7_GAS7	GAS7	https://download.decode.is/s3/download?token=bbdbba87-82d5-4001-8dfe-76e84aee9f40&file=17721_82_GAS7_GAS7.txt.gz
17722_5_FKBP4_FKBP52_protein	FKBP4	https://download.decode.is/s3/download?token=bbdbba87-82d5-4001-8dfe-76e84aee9f40&file=17722_5_FKBP4_FKBP52_protein.txt.gz
17725_37_USH1C_USH1C	USH1C	https://download.decode.is/s3/download?token=bbdbba87-82d5-4001-8dfe-76e84aee9f40&file=17725_37_USH1C_USH1C.txt.gz
17726_3_SAR1A_SAR1A	SAR1A	https://download.decode.is/s3/download?token=bbdbba87-82d5-4001-8dfe-76e84aee9f40&file=17726_3_SAR1A_SAR1A.txt.gz
17735_130_GABARAP_GBRAP	GABARAP	https://download.decode.is/s3/download?token=bbdbba87-82d5-4001-8dfe-76e84aee9f40&file=17735_130_GABARAP_GBRAP.txt.gz
17736_105_APTX_APTX	APTX	https://download.decode.is/s3/download?token=bbdbba87-82d5-4001-8dfe-76e84aee9f40&file=17736_105_APTX_APTX.txt.gz
17737_7_IVD_IVD	IVD	https://download.decode.is/s3/download?token=bbdbba87-82d5-4001-8dfe-76e84aee9f40&file=17737_7_IVD_IVD.txt.gz
17738_7_CRNN_CRNN	CRNN	https://download.decode.is/s3/download?token=bbdbba87-82d5-4001-8dfe-76e84aee9f40&file=17738_7_CRNN_CRNN.txt.gz
17742_2_RRAS_RRAS	RRAS	https://download.decode.is/s3/download?token=bbdbba87-82d5-4001-8dfe-76e84aee9f40&file=17742_2_RRAS_RRAS.txt.gz
17743_14_UBE2A_UBE2A	UBE2A	https://download.decode.is/s3/download?token=bbdbba87-82d5-4001-8dfe-76e84aee9f40&file=17743_14_UBE2A_UBE2A.txt.gz
17744_31_RAB11A_RB11A	RAB11A	https://download.decode.is/s3/download?token=bbdbba87-82d5-4001-8dfe-76e84aee9f40&file=17744_31_RAB11A_RB11A.txt.gz
17746_77_FIS1_FIS1	FIS1	https://download.decode.is/s3/download?token=bbdbba87-82d5-4001-8dfe-76e84aee9f40&file=17746_77_FIS1_FIS1.txt.gz
17747_45_TRAF1_TRAF1	TRAF1	https://download.decode.is/s3/download?token=bbdbba87-82d5-4001-8dfe-76e84aee9f40&file=17747_45_TRAF1_TRAF1.txt.gz
17748_21_TP53I3_QORX	TP53I3	https://download.decode.is/s3/download?token=bbdbba87-82d5-4001-8dfe-76e84aee9f40&file=17748_21_TP53I3_QORX.txt.gz
17750_8_RRM2_RIR2	RRM2	https://download.decode.is/s3/download?token=bbdbba87-82d5-4001-8dfe-76e84aee9f40&file=17750_8_RRM2_RIR2.txt.gz
17751_68_CRYBB1_CRBB1	CRYBB1	https://download.decode.is/s3/download?token=bbdbba87-82d5-4001-8dfe-76e84aee9f40&file=17751_68_CRYBB1_CRBB1.txt.gz
17752_24_ARG2_Arginase	ARG2	https://download.decode.is/s3/download?token=bbdbba87-82d5-4001-8dfe-76e84aee9f40&file=17752_24_ARG2_Arginase.txt.gz
17755_5_UGDH_UGDH	UGDH	https://download.decode.is/s3/download?token=bbdbba87-82d5-4001-8dfe-76e84aee9f40&file=17755_5_UGDH_UGDH.txt.gz
17756_69_DCTD_DCTD	DCTD	https://download.decode.is/s3/download?token=bbdbba87-82d5-4001-8dfe-76e84aee9f40&file=17756_69_DCTD_DCTD.txt.gz
17760_128_WDR5_WDR5	WDR5	https://download.decode.is/s3/download?token=bbdbba87-82d5-4001-8dfe-76e84aee9f40&file=17760_128_WDR5_WDR5.txt.gz
17764_108_RHOC_RHOC	RHOC	https://download.decode.is/s3/download?token=bbdbba87-82d5-4001-8dfe-76e84aee9f40&file=17764_108_RHOC_RHOC.txt.gz
17765_3_SNUPN_SPN1	SNUPN	https://download.decode.is/s3/download?token=bbdbba87-82d5-4001-8dfe-76e84aee9f40&file=17765_3_SNUPN_SPN1.txt.gz
17766_5_NCF1_NCF_1	NCF1	https://download.decode.is/s3/download?token=bbdbba87-82d5-4001-8dfe-76e84aee9f40&file=17766_5_NCF1_NCF_1.txt.gz
17770_42_EMC8_EMC8	EMC8	https://download.decode.is/s3/download?token=bbdbba87-82d5-4001-8dfe-76e84aee9f40&file=17770_42_EMC8_EMC8.txt.gz
17771_35_CRCP_RPC9	CRCP	https://download.decode.is/s3/download?token=bbdbba87-82d5-4001-8dfe-76e84aee9f40&file=17771_35_CRCP_RPC9.txt.gz
17772_7_UBD_UBD	UBD	https://download.decode.is/s3/download?token=bbdbba87-82d5-4001-8dfe-76e84aee9f40&file=17772_7_UBD_UBD.txt.gz
17773_26_NAPG_SNAG	NAPG	https://download.decode.is/s3/download?token=bbdbba87-82d5-4001-8dfe-76e84aee9f40&file=17773_26_NAPG_SNAG.txt.gz
17774_38_SNRPD3_SMD3	SNRPD3	https://download.decode.is/s3/download?token=bbdbba87-82d5-4001-8dfe-76e84aee9f40&file=17774_38_SNRPD3_SMD3.txt.gz
17776_15_PECR_PECR	PECR	https://download.decode.is/s3/download?token=bbdbba87-82d5-4001-8dfe-76e84aee9f40&file=17776_15_PECR_PECR.txt.gz
17777_31_SDSL_SDSL	SDSL	https://download.decode.is/s3/download?token=bbdbba87-82d5-4001-8dfe-76e84aee9f40&file=17777_31_SDSL_SDSL.txt.gz
17778_19_RAB32_RAB32	RAB32	https://download.decode.is/s3/download?token=bbdbba87-82d5-4001-8dfe-76e84aee9f40&file=17778_19_RAB32_RAB32.txt.gz
17781_191_MAP1LC3A_MLP3A	MAP1LC3A	https://download.decode.is/s3/download?token=bbdbba87-82d5-4001-8dfe-76e84aee9f40&file=17781_191_MAP1LC3A_MLP3A.txt.gz
17782_23_ACAA1_THIK	ACAA1	https://download.decode.is/s3/download?token=bbdbba87-82d5-4001-8dfe-76e84aee9f40&file=17782_23_ACAA1_THIK.txt.gz
17783_9_MMAB_MMAB	MMAB	https://download.decode.is/s3/download?token=bbdbba87-82d5-4001-8dfe-76e84aee9f40&file=17783_9_MMAB_MMAB.txt.gz
17792_158_ALDH5A1_SSDH	ALDH5A1	https://download.decode.is/s3/download?token=bbdbba87-82d5-4001-8dfe-76e84aee9f40&file=17792_158_ALDH5A1_SSDH.txt.gz
17794_6_PMM2_Phosphomannomutase_2	PMM2	https://download.decode.is/s3/download?token=bbdbba87-82d5-4001-8dfe-76e84aee9f40&file=17794_6_PMM2_Phosphomannomutase_2.txt.gz
17796_15_IMPA1_IMPA1	IMPA1	https://download.decode.is/s3/download?token=bbdbba87-82d5-4001-8dfe-76e84aee9f40&file=17796_15_IMPA1_IMPA1.txt.gz
17797_1_CUL1_CUL1	CUL1	https://download.decode.is/s3/download?token=bbdbba87-82d5-4001-8dfe-76e84aee9f40&file=17797_1_CUL1_CUL1.txt.gz
17799_9_PGLS_6PGL	PGLS	https://download.decode.is/s3/download?token=bbdbba87-82d5-4001-8dfe-76e84aee9f40&file=17799_9_PGLS_6PGL.txt.gz
17804_102_PNPO_PNPO	PNPO	https://download.decode.is/s3/download?token=bbdbba87-82d5-4001-8dfe-76e84aee9f40&file=17804_102_PNPO_PNPO.txt.gz
17806_6_SDCBP_Syntenin_1	SDCBP	https://download.decode.is/s3/download?token=bbdbba87-82d5-4001-8dfe-76e84aee9f40&file=17806_6_SDCBP_Syntenin_1.txt.gz
17808_37_NIT2_NIT2	NIT2	https://download.decode.is/s3/download?token=bbdbba87-82d5-4001-8dfe-76e84aee9f40&file=17808_37_NIT2_NIT2.txt.gz
17811_78_SULT1C2_ST1C2	SULT1C2	https://download.decode.is/s3/download?token=bbdbba87-82d5-4001-8dfe-76e84aee9f40&file=17811_78_SULT1C2_ST1C2.txt.gz
17812_2_PTP4A1_TP4A1	PTP4A1	https://download.decode.is/s3/download?token=bbdbba87-82d5-4001-8dfe-76e84aee9f40&file=17812_2_PTP4A1_TP4A1.txt.gz
17813_21_BPHL_BPHL	BPHL	https://download.decode.is/s3/download?token=bbdbba87-82d5-4001-8dfe-76e84aee9f40&file=17813_21_BPHL_BPHL.txt.gz
17817_22_DDIT4_DDIT4	DDIT4	https://download.decode.is/s3/download?token=bbdbba87-82d5-4001-8dfe-76e84aee9f40&file=17817_22_DDIT4_DDIT4.txt.gz
17819_30_FAHD1_FAHD1	FAHD1	https://download.decode.is/s3/download?token=bbdbba87-82d5-4001-8dfe-76e84aee9f40&file=17819_30_FAHD1_FAHD1.txt.gz
17820_170_MLF1_MLF1	MLF1	https://download.decode.is/s3/download?token=bbdbba87-82d5-4001-8dfe-76e84aee9f40&file=17820_170_MLF1_MLF1.txt.gz
17821_20_NMT2_NMT2	NMT2	https://download.decode.is/s3/download?token=bbdbba87-82d5-4001-8dfe-76e84aee9f40&file=17821_20_NMT2_NMT2.txt.gz
17822_57_RERG_RERG	RERG	https://download.decode.is/s3/download?token=bbdbba87-82d5-4001-8dfe-76e84aee9f40&file=17822_57_RERG_RERG.txt.gz
17826_341_EEF1D_EF1D	EEF1D	https://download.decode.is/s3/download?token=bbdbba87-82d5-4001-8dfe-76e84aee9f40&file=17826_341_EEF1D_EF1D.txt.gz
17827_53_DYNLRB2_DLRB2	DYNLRB2	https://download.decode.is/s3/download?token=bbdbba87-82d5-4001-8dfe-76e84aee9f40&file=17827_53_DYNLRB2_DLRB2.txt.gz
17828_3_S100A14_S100A14	S100A14	https://download.decode.is/s3/download?token=bbdbba87-82d5-4001-8dfe-76e84aee9f40&file=17828_3_S100A14_S100A14.txt.gz
17832_12_IDI2_IDI2	IDI2	https://download.decode.is/s3/download?token=bbdbba87-82d5-4001-8dfe-76e84aee9f40&file=17832_12_IDI2_IDI2.txt.gz
17835_28_ANXA13_ANX13	ANXA13	https://download.decode.is/s3/download?token=bbdbba87-82d5-4001-8dfe-76e84aee9f40&file=17835_28_ANXA13_ANX13.txt.gz
17836_17_S100A16_S100A16	S100A16	https://download.decode.is/s3/download?token=bbdbba87-82d5-4001-8dfe-76e84aee9f40&file=17836_17_S100A16_S100A16.txt.gz
17837_5_CLIC2_CLIC2	CLIC2	https://download.decode.is/s3/download?token=bbdbba87-82d5-4001-8dfe-76e84aee9f40&file=17837_5_CLIC2_CLIC2.txt.gz
17843_30_PPCS_PPCS	PPCS	https://download.decode.is/s3/download?token=bbdbba87-82d5-4001-8dfe-76e84aee9f40&file=17843_30_PPCS_PPCS.txt.gz
17849_6_DRG1_DRG1	DRG1	https://download.decode.is/s3/download?token=bbdbba87-82d5-4001-8dfe-76e84aee9f40&file=17849_6_DRG1_DRG1.txt.gz
17850_42_KLF4_KLF4	KLF4	https://download.decode.is/s3/download?token=bbdbba87-82d5-4001-8dfe-76e84aee9f40&file=17850_42_KLF4_KLF4.txt.gz
17855_28_RGS4_RGS4	RGS4	https://download.decode.is/s3/download?token=bbdbba87-82d5-4001-8dfe-76e84aee9f40&file=17855_28_RGS4_RGS4.txt.gz
17857_6_ACADL_ACADL	ACADL	https://download.decode.is/s3/download?token=bbdbba87-82d5-4001-8dfe-76e84aee9f40&file=17857_6_ACADL_ACADL.txt.gz
18158_45_CASP8_Caspase_8	CASP8	https://download.decode.is/s3/download?token=bbdbba87-82d5-4001-8dfe-76e84aee9f40&file=18158_45_CASP8_Caspase_8.txt.gz
18160_2_PCMT1_PIMT	PCMT1	https://download.decode.is/s3/download?token=bbdbba87-82d5-4001-8dfe-76e84aee9f40&file=18160_2_PCMT1_PIMT.txt.gz
18166_4_RHOB_RHOB	RHOB	https://download.decode.is/s3/download?token=bbdbba87-82d5-4001-8dfe-76e84aee9f40&file=18166_4_RHOB_RHOB.txt.gz
18170_46_PYCR1_P5CR1	PYCR1	https://download.decode.is/s3/download?token=bbdbba87-82d5-4001-8dfe-76e84aee9f40&file=18170_46_PYCR1_P5CR1.txt.gz
18172_71_ASF1A_ASF1A	ASF1A	https://download.decode.is/s3/download?token=bbdbba87-82d5-4001-8dfe-76e84aee9f40&file=18172_71_ASF1A_ASF1A.txt.gz
18173_11_AKR7A3_ARK73	AKR7A3	https://download.decode.is/s3/download?token=bbdbba87-82d5-4001-8dfe-76e84aee9f40&file=18173_11_AKR7A3_ARK73.txt.gz
18175_65_VAT1_VAT1	VAT1	https://download.decode.is/s3/download?token=bbdbba87-82d5-4001-8dfe-76e84aee9f40&file=18175_65_VAT1_VAT1.txt.gz
18177_49_NAE1_ULA1	NAE1	https://download.decode.is/s3/download?token=bbdbba87-82d5-4001-8dfe-76e84aee9f40&file=18177_49_NAE1_ULA1.txt.gz
18179_56_SMS_SPSY	SMS	https://download.decode.is/s3/download?token=bbdbba87-82d5-4001-8dfe-76e84aee9f40&file=18179_56_SMS_SPSY.txt.gz
18181_2_TSSC4_TSSC4	TSSC4	https://download.decode.is/s3/download?token=bbdbba87-82d5-4001-8dfe-76e84aee9f40&file=18181_2_TSSC4_TSSC4.txt.gz
18182_24_PCK1_PCKGC	PCK1	https://download.decode.is/s3/download?token=bbdbba87-82d5-4001-8dfe-76e84aee9f40&file=18182_24_PCK1_PCKGC.txt.gz
18183_3_LDLRAP1_ARH	LDLRAP1	https://download.decode.is/s3/download?token=bbdbba87-82d5-4001-8dfe-76e84aee9f40&file=18183_3_LDLRAP1_ARH.txt.gz
18185_118_ALDOB_ALDOB	ALDOB	https://download.decode.is/s3/download?token=bbdbba87-82d5-4001-8dfe-76e84aee9f40&file=18185_118_ALDOB_ALDOB.txt.gz
18187_16_ASPA_ACY2	ASPA	https://download.decode.is/s3/download?token=bbdbba87-82d5-4001-8dfe-76e84aee9f40&file=18187_16_ASPA_ACY2.txt.gz
18188_12_GATM_GATM	GATM	https://download.decode.is/s3/download?token=bbdbba87-82d5-4001-8dfe-76e84aee9f40&file=18188_12_GATM_GATM.txt.gz
18189_12_VPS25_VPS25	VPS25	https://download.decode.is/s3/download?token=bbdbba87-82d5-4001-8dfe-76e84aee9f40&file=18189_12_VPS25_VPS25.txt.gz
18190_15_CARD18_ICBR	CARD18	https://download.decode.is/s3/download?token=bbdbba87-82d5-4001-8dfe-76e84aee9f40&file=18190_15_CARD18_ICBR.txt.gz
18194_18_FABP9_FABP9	FABP9	https://download.decode.is/s3/download?token=bbdbba87-82d5-4001-8dfe-76e84aee9f40&file=18194_18_FABP9_FABP9.txt.gz
18197_97_CKMT2_KCRS	CKMT2	https://download.decode.is/s3/download?token=bbdbba87-82d5-4001-8dfe-76e84aee9f40&file=18197_97_CKMT2_KCRS.txt.gz
18198_51_HBQ1_HBAT	HBQ1	https://download.decode.is/s3/download?token=bbdbba87-82d5-4001-8dfe-76e84aee9f40&file=18198_51_HBQ1_HBAT.txt.gz
18202_22_CD37_CD37	CD37	https://download.decode.is/s3/download?token=bbdbba87-82d5-4001-8dfe-76e84aee9f40&file=18202_22_CD37_CD37.txt.gz
18204_1_TCEA1_TCEA1	TCEA1	https://download.decode.is/s3/download?token=bbdbba87-82d5-4001-8dfe-76e84aee9f40&file=18204_1_TCEA1_TCEA1.txt.gz
18205_123_MAGEA6_MAGE_6	MAGEA6	https://download.decode.is/s3/download?token=bbdbba87-82d5-4001-8dfe-76e84aee9f40&file=18205_123_MAGEA6_MAGE_6.txt.gz
18206_18_ADH6_ADH6	ADH6	https://download.decode.is/s3/download?token=bbdbba87-82d5-4001-8dfe-76e84aee9f40&file=18206_18_ADH6_ADH6.txt.gz
18208_3_CCNB2_CCNB2	CCNB2	https://download.decode.is/s3/download?token=bbdbba87-82d5-4001-8dfe-76e84aee9f40&file=18208_3_CCNB2_CCNB2.txt.gz
18210_12_SPIN1_SPIN1	SPIN1	https://download.decode.is/s3/download?token=bbdbba87-82d5-4001-8dfe-76e84aee9f40&file=18210_12_SPIN1_SPIN1.txt.gz
18213_30_UBE2F_UBE2F	UBE2F	https://download.decode.is/s3/download?token=bbdbba87-82d5-4001-8dfe-76e84aee9f40&file=18213_30_UBE2F_UBE2F.txt.gz
18214_2_GCLM_GSH0	GCLM	https://download.decode.is/s3/download?token=bbdbba87-82d5-4001-8dfe-76e84aee9f40&file=18214_2_GCLM_GSH0.txt.gz
18215_5_THG1L_THG1	THG1L	https://download.decode.is/s3/download?token=bbdbba87-82d5-4001-8dfe-76e84aee9f40&file=18215_5_THG1L_THG1.txt.gz
18216_22_IL11RA_IL_11_RA	IL11RA	https://download.decode.is/s3/download?token=bbdbba87-82d5-4001-8dfe-76e84aee9f40&file=18216_22_IL11RA_IL_11_RA.txt.gz
18218_48_CNRIP1_CB032	CNRIP1	https://download.decode.is/s3/download?token=bbdbba87-82d5-4001-8dfe-76e84aee9f40&file=18218_48_CNRIP1_CB032.txt.gz
18220_141_SRA1_SRA1	SRA1	https://download.decode.is/s3/download?token=bbdbba87-82d5-4001-8dfe-76e84aee9f40&file=18220_141_SRA1_SRA1.txt.gz
18222_34_SH3GLB2_SHLB2	SH3GLB2	https://download.decode.is/s3/download?token=bbdbba87-82d5-4001-8dfe-76e84aee9f40&file=18222_34_SH3GLB2_SHLB2.txt.gz
18225_13_HEBP1_HEBP1	HEBP1	https://download.decode.is/s3/download?token=bbdbba87-82d5-4001-8dfe-76e84aee9f40&file=18225_13_HEBP1_HEBP1.txt.gz
18231_147_PRND_PRND	PRND	https://download.decode.is/s3/download?token=bbdbba87-82d5-4001-8dfe-76e84aee9f40&file=18231_147_PRND_PRND.txt.gz
18235_16_PGP_PGP	PGP	https://download.decode.is/s3/download?token=bbdbba87-82d5-4001-8dfe-76e84aee9f40&file=18235_16_PGP_PGP.txt.gz
18237_29_NRIP3_NRIP3	NRIP3	https://download.decode.is/s3/download?token=bbdbba87-82d5-4001-8dfe-76e84aee9f40&file=18237_29_NRIP3_NRIP3.txt.gz
18240_6_OMP_OMP	OMP	https://download.decode.is/s3/download?token=bbdbba87-82d5-4001-8dfe-76e84aee9f40&file=18240_6_OMP_OMP.txt.gz
18241_18_CPOX_HEM6	CPOX	https://download.decode.is/s3/download?token=bbdbba87-82d5-4001-8dfe-76e84aee9f40&file=18241_18_CPOX_HEM6.txt.gz
18242_8_SPA17_Sperm_protein_17	SPA17	https://download.decode.is/s3/download?token=bbdbba87-82d5-4001-8dfe-76e84aee9f40&file=18242_8_SPA17_Sperm_protein_17.txt.gz
18243_9_CMPK1_Cytidylate_kinase	CMPK1	https://download.decode.is/s3/download?token=bbdbba87-82d5-4001-8dfe-76e84aee9f40&file=18243_9_CMPK1_Cytidylate_kinase.txt.gz
18244_1_ANXA7_ANXA7	ANXA7	https://download.decode.is/s3/download?token=bbdbba87-82d5-4001-8dfe-76e84aee9f40&file=18244_1_ANXA7_ANXA7.txt.gz
18255_6_CYB5R1_NB5R1	CYB5R1	https://download.decode.is/s3/download?token=bbdbba87-82d5-4001-8dfe-76e84aee9f40&file=18255_6_CYB5R1_NB5R1.txt.gz
18257_64_SRP19_SRP19	SRP19	https://download.decode.is/s3/download?token=bbdbba87-82d5-4001-8dfe-76e84aee9f40&file=18257_64_SRP19_SRP19.txt.gz
18259_15_MEOX2_MEOX2	MEOX2	https://download.decode.is/s3/download?token=bbdbba87-82d5-4001-8dfe-76e84aee9f40&file=18259_15_MEOX2_MEOX2.txt.gz
18264_12_CCDC25_CCD25	CCDC25	https://download.decode.is/s3/download?token=bbdbba87-82d5-4001-8dfe-76e84aee9f40&file=18264_12_CCDC25_CCD25.txt.gz
18270_10_TAF10_TAF10	TAF10	https://download.decode.is/s3/download?token=bbdbba87-82d5-4001-8dfe-76e84aee9f40&file=18270_10_TAF10_TAF10.txt.gz
18271_43_OXSM_OXSM	OXSM	https://download.decode.is/s3/download?token=bbdbba87-82d5-4001-8dfe-76e84aee9f40&file=18271_43_OXSM_OXSM.txt.gz
18274_2_SERF2_SERF2	SERF2	https://download.decode.is/s3/download?token=bbdbba87-82d5-4001-8dfe-76e84aee9f40&file=18274_2_SERF2_SERF2.txt.gz
18275_5_CRIP1_CRIP1	CRIP1	https://download.decode.is/s3/download?token=bbdbba87-82d5-4001-8dfe-76e84aee9f40&file=18275_5_CRIP1_CRIP1.txt.gz
18276_34_TCL1B_TCL1B	TCL1B	https://download.decode.is/s3/download?token=bbdbba87-82d5-4001-8dfe-76e84aee9f40&file=18276_34_TCL1B_TCL1B.txt.gz
18277_28_TRIAP1_TRIA1	TRIAP1	https://download.decode.is/s3/download?token=bbdbba87-82d5-4001-8dfe-76e84aee9f40&file=18277_28_TRIAP1_TRIA1.txt.gz
18282_1_GNG11_GBG11	GNG11	https://download.decode.is/s3/download?token=bbdbba87-82d5-4001-8dfe-76e84aee9f40&file=18282_1_GNG11_GBG11.txt.gz
18285_6_SVIP_SVIP	SVIP	https://download.decode.is/s3/download?token=bbdbba87-82d5-4001-8dfe-76e84aee9f40&file=18285_6_SVIP_SVIP.txt.gz
18286_3_ZWINT_ZWINT	ZWINT	https://download.decode.is/s3/download?token=bbdbba87-82d5-4001-8dfe-76e84aee9f40&file=18286_3_ZWINT_ZWINT.txt.gz
18289_16_CCL15_MIP_5	CCL15	https://download.decode.is/s3/download?token=bbdbba87-82d5-4001-8dfe-76e84aee9f40&file=18289_16_CCL15_MIP_5.txt.gz
18290_6_ANXA8_Annexin_A8	ANXA8	https://download.decode.is/s3/download?token=bbdbba87-82d5-4001-8dfe-76e84aee9f40&file=18290_6_ANXA8_Annexin_A8.txt.gz
18295_102_GRHPR_GRHPR	GRHPR	https://download.decode.is/s3/download?token=bbdbba87-82d5-4001-8dfe-76e84aee9f40&file=18295_102_GRHPR_GRHPR.txt.gz
18297_8_MRAS_RASM	MRAS	https://download.decode.is/s3/download?token=bbdbba87-82d5-4001-8dfe-76e84aee9f40&file=18297_8_MRAS_RASM.txt.gz
18299_13_CAPNS1_CPNS1	CAPNS1	https://download.decode.is/s3/download?token=bbdbba87-82d5-4001-8dfe-76e84aee9f40&file=18299_13_CAPNS1_CPNS1.txt.gz
18300_39_PURB_PURB	PURB	https://download.decode.is/s3/download?token=bbdbba87-82d5-4001-8dfe-76e84aee9f40&file=18300_39_PURB_PURB.txt.gz
18301_10_NAIF1_NAIF1	NAIF1	https://download.decode.is/s3/download?token=bbdbba87-82d5-4001-8dfe-76e84aee9f40&file=18301_10_NAIF1_NAIF1.txt.gz
18302_204_ZWILCH_ZWILC	ZWILCH	https://download.decode.is/s3/download?token=bbdbba87-82d5-4001-8dfe-76e84aee9f40&file=18302_204_ZWILCH_ZWILC.txt.gz
18304_19_BCCIP_BCCIP	BCCIP	https://download.decode.is/s3/download?token=bbdbba87-82d5-4001-8dfe-76e84aee9f40&file=18304_19_BCCIP_BCCIP.txt.gz
18306_1_PALM_PALM	PALM	https://download.decode.is/s3/download?token=bbdbba87-82d5-4001-8dfe-76e84aee9f40&file=18306_1_PALM_PALM.txt.gz
18307_71_PPA2_PPase_2	PPA2	https://download.decode.is/s3/download?token=bbdbba87-82d5-4001-8dfe-76e84aee9f40&file=18307_71_PPA2_PPase_2.txt.gz
18308_30_STXBP6_STXB6	STXBP6	https://download.decode.is/s3/download?token=bbdbba87-82d5-4001-8dfe-76e84aee9f40&file=18308_30_STXBP6_STXB6.txt.gz
18311_44_DCTN6_DCTN6	DCTN6	https://download.decode.is/s3/download?token=bbdbba87-82d5-4001-8dfe-76e84aee9f40&file=18311_44_DCTN6_DCTN6.txt.gz
18312_68_NDRG3_NDRG3	NDRG3	https://download.decode.is/s3/download?token=bbdbba87-82d5-4001-8dfe-76e84aee9f40&file=18312_68_NDRG3_NDRG3.txt.gz
18313_4_ASRGL1_Asparaginase_like_protein_1	ASRGL1	https://download.decode.is/s3/download?token=bbdbba87-82d5-4001-8dfe-76e84aee9f40&file=18313_4_ASRGL1_Asparaginase_like_protein_1.txt.gz
18315_38_RTP4_RTP4	RTP4	https://download.decode.is/s3/download?token=bbdbba87-82d5-4001-8dfe-76e84aee9f40&file=18315_38_RTP4_RTP4.txt.gz
18318_98_SH3GL3_SH3G3	SH3GL3	https://download.decode.is/s3/download?token=bbdbba87-82d5-4001-8dfe-76e84aee9f40&file=18318_98_SH3GL3_SH3G3.txt.gz
18321_38_MTHFD2_MTDC	MTHFD2	https://download.decode.is/s3/download?token=bbdbba87-82d5-4001-8dfe-76e84aee9f40&file=18321_38_MTHFD2_MTDC.txt.gz
18322_15_JMJD6_JMJD6	JMJD6	https://download.decode.is/s3/download?token=bbdbba87-82d5-4001-8dfe-76e84aee9f40&file=18322_15_JMJD6_JMJD6.txt.gz
18324_61_SUOX_SUOX	SUOX	https://download.decode.is/s3/download?token=bbdbba87-82d5-4001-8dfe-76e84aee9f40&file=18324_61_SUOX_SUOX.txt.gz
18326_50_MAGEA8_MAGA8	MAGEA8	https://download.decode.is/s3/download?token=bbdbba87-82d5-4001-8dfe-76e84aee9f40&file=18326_50_MAGEA8_MAGA8.txt.gz
18327_6_SNX5_SNX5	SNX5	https://download.decode.is/s3/download?token=bbdbba87-82d5-4001-8dfe-76e84aee9f40&file=18327_6_SNX5_SNX5.txt.gz
18328_36_PYCR2_P5CR2	PYCR2	https://download.decode.is/s3/download?token=bbdbba87-82d5-4001-8dfe-76e84aee9f40&file=18328_36_PYCR2_P5CR2.txt.gz
18330_7_PGM2_PGM2	PGM2	https://download.decode.is/s3/download?token=bbdbba87-82d5-4001-8dfe-76e84aee9f40&file=18330_7_PGM2_PGM2.txt.gz
18332_17_CPLX1_CPLX1	CPLX1	https://download.decode.is/s3/download?token=bbdbba87-82d5-4001-8dfe-76e84aee9f40&file=18332_17_CPLX1_CPLX1.txt.gz
18338_26_IDH1_IDH	IDH1	https://download.decode.is/s3/download?token=bbdbba87-82d5-4001-8dfe-76e84aee9f40&file=18338_26_IDH1_IDH.txt.gz
18339_207_PSMB3_PSB3	PSMB3	https://download.decode.is/s3/download?token=bbdbba87-82d5-4001-8dfe-76e84aee9f40&file=18339_207_PSMB3_PSB3.txt.gz
18340_2_PSMB4_Proteasome_beta_chain	PSMB4	https://download.decode.is/s3/download?token=bbdbba87-82d5-4001-8dfe-76e84aee9f40&file=18340_2_PSMB4_Proteasome_beta_chain.txt.gz
18342_2_PSAT1_SERC	PSAT1	https://download.decode.is/s3/download?token=bbdbba87-82d5-4001-8dfe-76e84aee9f40&file=18342_2_PSAT1_SERC.txt.gz
18343_10_DECR2_DECR2	DECR2	https://download.decode.is/s3/download?token=bbdbba87-82d5-4001-8dfe-76e84aee9f40&file=18343_10_DECR2_DECR2.txt.gz
18348_89_HNRNPD_HNRPD	HNRNPD	https://download.decode.is/s3/download?token=bbdbba87-82d5-4001-8dfe-76e84aee9f40&file=18348_89_HNRNPD_HNRPD.txt.gz
18376_19_MYL3_Myosin_light_chain_1	MYL3	https://download.decode.is/s3/download?token=bbdbba87-82d5-4001-8dfe-76e84aee9f40&file=18376_19_MYL3_Myosin_light_chain_1.txt.gz
18380_78_ALB_Albumin	ALB	https://download.decode.is/s3/download?token=bbdbba87-82d5-4001-8dfe-76e84aee9f40&file=18380_78_ALB_Albumin.txt.gz
18381_16_ALDH2_ALDH_E2	ALDH2	https://download.decode.is/s3/download?token=bbdbba87-82d5-4001-8dfe-76e84aee9f40&file=18381_16_ALDH2_ALDH_E2.txt.gz
18382_109_COMT_Catechol_O_methyltransferase	COMT	https://download.decode.is/s3/download?token=bbdbba87-82d5-4001-8dfe-76e84aee9f40&file=18382_109_COMT_Catechol_O_methyltransferase.txt.gz
18385_4_PSMD10_PSD10	PSMD10	https://download.decode.is/s3/download?token=bbdbba87-82d5-4001-8dfe-76e84aee9f40&file=18385_4_PSMD10_PSD10.txt.gz
18386_36_GLRX_GLRX1	GLRX	https://download.decode.is/s3/download?token=bbdbba87-82d5-4001-8dfe-76e84aee9f40&file=18386_36_GLRX_GLRX1.txt.gz
18389_11_IFNA1_IFNA1	IFNA1	https://download.decode.is/s3/download?token=bbdbba87-82d5-4001-8dfe-76e84aee9f40&file=18389_11_IFNA1_IFNA1.txt.gz
18392_19_MAT2B_MAT2B	MAT2B	https://download.decode.is/s3/download?token=bbdbba87-82d5-4001-8dfe-76e84aee9f40&file=18392_19_MAT2B_MAT2B.txt.gz
18395_5_ADPRH_ADPRH	ADPRH	https://download.decode.is/s3/download?token=bbdbba87-82d5-4001-8dfe-76e84aee9f40&file=18395_5_ADPRH_ADPRH.txt.gz
18397_5_AKR1C4_AK1C4	AKR1C4	https://download.decode.is/s3/download?token=bbdbba87-82d5-4001-8dfe-76e84aee9f40&file=18397_5_AKR1C4_AK1C4.txt.gz
18399_1_AKAP7_AKA7A	AKAP7	https://download.decode.is/s3/download?token=bbdbba87-82d5-4001-8dfe-76e84aee9f40&file=18399_1_AKAP7_AKA7A.txt.gz
18400_52_ALKBH2_ALKB2	ALKBH2	https://download.decode.is/s3/download?token=bbdbba87-82d5-4001-8dfe-76e84aee9f40&file=18400_52_ALKBH2_ALKB2.txt.gz
18401_18_ALKBH3_ALKB3	ALKBH3	https://download.decode.is/s3/download?token=bbdbba87-82d5-4001-8dfe-76e84aee9f40&file=18401_18_ALKBH3_ALKB3.txt.gz
18403_25_AMPD2_AMPD2	AMPD2	https://download.decode.is/s3/download?token=bbdbba87-82d5-4001-8dfe-76e84aee9f40&file=18403_25_AMPD2_AMPD2.txt.gz
18404_22_ANKRD54_ANR54	ANKRD54	https://download.decode.is/s3/download?token=bbdbba87-82d5-4001-8dfe-76e84aee9f40&file=18404_22_ANKRD54_ANR54.txt.gz
18405_117_AP1S2_AP1S2	AP1S2	https://download.decode.is/s3/download?token=bbdbba87-82d5-4001-8dfe-76e84aee9f40&file=18405_117_AP1S2_AP1S2.txt.gz
18408_26_ARF4_ARF4	ARF4	https://download.decode.is/s3/download?token=bbdbba87-82d5-4001-8dfe-76e84aee9f40&file=18408_26_ARF4_ARF4.txt.gz
18409_61_ARF5_ARF5	ARF5	https://download.decode.is/s3/download?token=bbdbba87-82d5-4001-8dfe-76e84aee9f40&file=18409_61_ARF5_ARF5.txt.gz
18410_26_ARL14_ARL14	ARL14	https://download.decode.is/s3/download?token=bbdbba87-82d5-4001-8dfe-76e84aee9f40&file=18410_26_ARL14_ARL14.txt.gz
18411_83_ARL15_ARL15	ARL15	https://download.decode.is/s3/download?token=bbdbba87-82d5-4001-8dfe-76e84aee9f40&file=18411_83_ARL15_ARL15.txt.gz
18414_26_ARL5A_ARL5A	ARL5A	https://download.decode.is/s3/download?token=bbdbba87-82d5-4001-8dfe-76e84aee9f40&file=18414_26_ARL5A_ARL5A.txt.gz
18417_3_AS3MT_AS3MT	AS3MT	https://download.decode.is/s3/download?token=bbdbba87-82d5-4001-8dfe-76e84aee9f40&file=18417_3_AS3MT_AS3MT.txt.gz
18419_20_ARPC5_p16_ARC	ARPC5	https://download.decode.is/s3/download?token=bbdbba87-82d5-4001-8dfe-76e84aee9f40&file=18419_20_ARPC5_p16_ARC.txt.gz
18429_10_CDH1_Cadherin_E	CDH1	https://download.decode.is/s3/download?token=bbdbba87-82d5-4001-8dfe-76e84aee9f40&file=18429_10_CDH1_Cadherin_E.txt.gz
18432_32_RALB_RALB	RALB	https://download.decode.is/s3/download?token=bbdbba87-82d5-4001-8dfe-76e84aee9f40&file=18432_32_RALB_RALB.txt.gz
18434_141_TBPL1_TBPL1	TBPL1	https://download.decode.is/s3/download?token=bbdbba87-82d5-4001-8dfe-76e84aee9f40&file=18434_141_TBPL1_TBPL1.txt.gz
18435_40_UBXN2B_UBX2B	UBXN2B	https://download.decode.is/s3/download?token=bbdbba87-82d5-4001-8dfe-76e84aee9f40&file=18435_40_UBXN2B_UBX2B.txt.gz
18449_33_PPIG_PPIG	PPIG	https://download.decode.is/s3/download?token=bbdbba87-82d5-4001-8dfe-76e84aee9f40&file=18449_33_PPIG_PPIG.txt.gz
18458_4_PTGES2_PGES2	PTGES2	https://download.decode.is/s3/download?token=bbdbba87-82d5-4001-8dfe-76e84aee9f40&file=18458_4_PTGES2_PGES2.txt.gz
18483_36_RABIF_MSS4	RABIF	https://download.decode.is/s3/download?token=bbdbba87-82d5-4001-8dfe-76e84aee9f40&file=18483_36_RABIF_MSS4.txt.gz
18817_50_CBX1_CBX1	CBX1	https://download.decode.is/s3/download?token=bbdbba87-82d5-4001-8dfe-76e84aee9f40&file=18817_50_CBX1_CBX1.txt.gz
18819_21_PPIC_PPIC	PPIC	https://download.decode.is/s3/download?token=bbdbba87-82d5-4001-8dfe-76e84aee9f40&file=18819_21_PPIC_PPIC.txt.gz
18830_1_ITLN1_Omentin	ITLN1	https://download.decode.is/s3/download?token=bbdbba87-82d5-4001-8dfe-76e84aee9f40&file=18830_1_ITLN1_Omentin.txt.gz
18831_6_LRIG1_LRIG1	LRIG1	https://download.decode.is/s3/download?token=bbdbba87-82d5-4001-8dfe-76e84aee9f40&file=18831_6_LRIG1_LRIG1.txt.gz
18832_65_SAA2_SAA2	SAA2	https://download.decode.is/s3/download?token=bbdbba87-82d5-4001-8dfe-76e84aee9f40&file=18832_65_SAA2_SAA2.txt.gz
18837_9_SGTB_SGTB	SGTB	https://download.decode.is/s3/download?token=bbdbba87-82d5-4001-8dfe-76e84aee9f40&file=18837_9_SGTB_SGTB.txt.gz
18839_24_TG_Thyroglobulin	TG	https://download.decode.is/s3/download?token=bbdbba87-82d5-4001-8dfe-76e84aee9f40&file=18839_24_TG_Thyroglobulin.txt.gz
18840_205_SH2D1B_SH21B	SH2D1B	https://download.decode.is/s3/download?token=bbdbba87-82d5-4001-8dfe-76e84aee9f40&file=18840_205_SH2D1B_SH21B.txt.gz
18841_1_SERPINB13_SPB13	SERPINB13	https://download.decode.is/s3/download?token=bbdbba87-82d5-4001-8dfe-76e84aee9f40&file=18841_1_SERPINB13_SPB13.txt.gz
18842_24_UBE2D2_UB2D2	UBE2D2	https://download.decode.is/s3/download?token=bbdbba87-82d5-4001-8dfe-76e84aee9f40&file=18842_24_UBE2D2_UB2D2.txt.gz
18859_7_EIF4EBP3_4EBP3	EIF4EBP3	https://download.decode.is/s3/download?token=bbdbba87-82d5-4001-8dfe-76e84aee9f40&file=18859_7_EIF4EBP3_4EBP3.txt.gz
18863_176_CHST2_CHST2	CHST2	https://download.decode.is/s3/download?token=bbdbba87-82d5-4001-8dfe-76e84aee9f40&file=18863_176_CHST2_CHST2.txt.gz
18864_7_PRSS3_TRY3	PRSS3	https://download.decode.is/s3/download?token=bbdbba87-82d5-4001-8dfe-76e84aee9f40&file=18864_7_PRSS3_TRY3.txt.gz
18866_8_PPP3R2_CANB2	PPP3R2	https://download.decode.is/s3/download?token=bbdbba87-82d5-4001-8dfe-76e84aee9f40&file=18866_8_PPP3R2_CANB2.txt.gz
18870_1_CD3E_CD3E	CD3E	https://download.decode.is/s3/download?token=bbdbba87-82d5-4001-8dfe-76e84aee9f40&file=18870_1_CD3E_CD3E.txt.gz
18871_24_AIF1L_AIF1L	AIF1L	https://download.decode.is/s3/download?token=bbdbba87-82d5-4001-8dfe-76e84aee9f40&file=18871_24_AIF1L_AIF1L.txt.gz
18873_8_CEACAM8_CEAM8	CEACAM8	https://download.decode.is/s3/download?token=bbdbba87-82d5-4001-8dfe-76e84aee9f40&file=18873_8_CEACAM8_CEAM8.txt.gz
18875_125_COL2A1_Chondrocalcin	COL2A1	https://download.decode.is/s3/download?token=bbdbba87-82d5-4001-8dfe-76e84aee9f40&file=18875_125_COL2A1_Chondrocalcin.txt.gz
18876_77_CHST4_CHST4	CHST4	https://download.decode.is/s3/download?token=bbdbba87-82d5-4001-8dfe-76e84aee9f40&file=18876_77_CHST4_CHST4.txt.gz
18878_15_GREM1_GREM1	GREM1	https://download.decode.is/s3/download?token=bbdbba87-82d5-4001-8dfe-76e84aee9f40&file=18878_15_GREM1_GREM1.txt.gz
18880_81_COL3A1_Collagen_Type_III	COL3A1	https://download.decode.is/s3/download?token=bbdbba87-82d5-4001-8dfe-76e84aee9f40&file=18880_81_COL3A1_Collagen_Type_III.txt.gz
18882_7_CLSTN2_CSTN2	CLSTN2	https://download.decode.is/s3/download?token=bbdbba87-82d5-4001-8dfe-76e84aee9f40&file=18882_7_CLSTN2_CSTN2.txt.gz
18884_22_DNAJB4_DNJB4	DNAJB4	https://download.decode.is/s3/download?token=bbdbba87-82d5-4001-8dfe-76e84aee9f40&file=18884_22_DNAJB4_DNJB4.txt.gz
18887_7_ENTPD2_ENTP2	ENTPD2	https://download.decode.is/s3/download?token=bbdbba87-82d5-4001-8dfe-76e84aee9f40&file=18887_7_ENTPD2_ENTP2.txt.gz
18888_37_FABP12_FBP12	FABP12	https://download.decode.is/s3/download?token=bbdbba87-82d5-4001-8dfe-76e84aee9f40&file=18888_37_FABP12_FBP12.txt.gz
18890_227_FGB_Fibrinogen_B	FGB	https://download.decode.is/s3/download?token=bbdbba87-82d5-4001-8dfe-76e84aee9f40&file=18890_227_FGB_Fibrinogen_B.txt.gz
18891_98_GBP2_GBP2	GBP2	https://download.decode.is/s3/download?token=bbdbba87-82d5-4001-8dfe-76e84aee9f40&file=18891_98_GBP2_GBP2.txt.gz
18894_1_GPX2_GPX2	GPX2	https://download.decode.is/s3/download?token=bbdbba87-82d5-4001-8dfe-76e84aee9f40&file=18894_1_GPX2_GPX2.txt.gz
18895_54_GSTM4_GSTM4	GSTM4	https://download.decode.is/s3/download?token=bbdbba87-82d5-4001-8dfe-76e84aee9f40&file=18895_54_GSTM4_GSTM4.txt.gz
18896_23_HS6ST3_H6ST3	HS6ST3	https://download.decode.is/s3/download?token=bbdbba87-82d5-4001-8dfe-76e84aee9f40&file=18896_23_HS6ST3_H6ST3.txt.gz
18897_31_HDAC2_HDAC2	HDAC2	https://download.decode.is/s3/download?token=bbdbba87-82d5-4001-8dfe-76e84aee9f40&file=18897_31_HDAC2_HDAC2.txt.gz
18898_36_HDGFL1_HDGL1	HDGFL1	https://download.decode.is/s3/download?token=bbdbba87-82d5-4001-8dfe-76e84aee9f40&file=18898_36_HDGFL1_HDGL1.txt.gz
18900_37_HRAS_H_ras__WT_	HRAS	https://download.decode.is/s3/download?token=bbdbba87-82d5-4001-8dfe-76e84aee9f40&file=18900_37_HRAS_H_ras__WT_.txt.gz
18901_26_HSPA1B_HS71B	HSPA1B	https://download.decode.is/s3/download?token=bbdbba87-82d5-4001-8dfe-76e84aee9f40&file=18901_26_HSPA1B_HS71B.txt.gz
18905_5_KRT16_Keratin_16	KRT16	https://download.decode.is/s3/download?token=bbdbba87-82d5-4001-8dfe-76e84aee9f40&file=18905_5_KRT16_Keratin_16.txt.gz
18907_97_KIR3DL1_KI3L1	KIR3DL1	https://download.decode.is/s3/download?token=bbdbba87-82d5-4001-8dfe-76e84aee9f40&file=18907_97_KIR3DL1_KI3L1.txt.gz
18909_11_EXOSC8_EXOS8	EXOSC8	https://download.decode.is/s3/download?token=bbdbba87-82d5-4001-8dfe-76e84aee9f40&file=18909_11_EXOSC8_EXOS8.txt.gz
18910_45_LIN7A_LIN7A	LIN7A	https://download.decode.is/s3/download?token=bbdbba87-82d5-4001-8dfe-76e84aee9f40&file=18910_45_LIN7A_LIN7A.txt.gz
18914_188_PAFAH2_PAFA2	PAFAH2	https://download.decode.is/s3/download?token=bbdbba87-82d5-4001-8dfe-76e84aee9f40&file=18914_188_PAFAH2_PAFA2.txt.gz
18916_25_ITPA_Inosine_triphosphatase	ITPA	https://download.decode.is/s3/download?token=bbdbba87-82d5-4001-8dfe-76e84aee9f40&file=18916_25_ITPA_Inosine_triphosphatase.txt.gz
18917_53_AMY2A_Pancreatic_alpha_amylase	AMY2A	https://download.decode.is/s3/download?token=bbdbba87-82d5-4001-8dfe-76e84aee9f40&file=18917_53_AMY2A_Pancreatic_alpha_amylase.txt.gz
18918_86_PDE4A_PDE4A	PDE4A	https://download.decode.is/s3/download?token=bbdbba87-82d5-4001-8dfe-76e84aee9f40&file=18918_86_PDE4A_PDE4A.txt.gz
18921_30_PHEX_PHEX	PHEX	https://download.decode.is/s3/download?token=bbdbba87-82d5-4001-8dfe-76e84aee9f40&file=18921_30_PHEX_PHEX.txt.gz
18922_27_CD68_CD68	CD68	https://download.decode.is/s3/download?token=bbdbba87-82d5-4001-8dfe-76e84aee9f40&file=18922_27_CD68_CD68.txt.gz
18925_24_PSMA5_Proteasome_subunit_alpha_type_5	PSMA5	https://download.decode.is/s3/download?token=bbdbba87-82d5-4001-8dfe-76e84aee9f40&file=18925_24_PSMA5_Proteasome_subunit_alpha_type_5.txt.gz
18927_14_RAET1G_RET1G	RAET1G	https://download.decode.is/s3/download?token=bbdbba87-82d5-4001-8dfe-76e84aee9f40&file=18927_14_RAET1G_RET1G.txt.gz
18930_28_SLIT2_SLIT2	SLIT2	https://download.decode.is/s3/download?token=bbdbba87-82d5-4001-8dfe-76e84aee9f40&file=18930_28_SLIT2_SLIT2.txt.gz
18931_40_SLIT3_SLIT3	SLIT3	https://download.decode.is/s3/download?token=bbdbba87-82d5-4001-8dfe-76e84aee9f40&file=18931_40_SLIT3_SLIT3.txt.gz
18932_84_NMNAT1_NMNA1	NMNAT1	https://download.decode.is/s3/download?token=bbdbba87-82d5-4001-8dfe-76e84aee9f40&file=18932_84_NMNAT1_NMNA1.txt.gz
18933_4_TGM4_TGM4	TGM4	https://download.decode.is/s3/download?token=bbdbba87-82d5-4001-8dfe-76e84aee9f40&file=18933_4_TGM4_TGM4.txt.gz
18934_50_TGM2_Tissue_transglutaminase	TGM2	https://download.decode.is/s3/download?token=bbdbba87-82d5-4001-8dfe-76e84aee9f40&file=18934_50_TGM2_Tissue_transglutaminase.txt.gz
18935_14_TLR5_TLR5	TLR5	https://download.decode.is/s3/download?token=bbdbba87-82d5-4001-8dfe-76e84aee9f40&file=18935_14_TLR5_TLR5.txt.gz
18938_3_VLDLR_VLDLR	VLDLR	https://download.decode.is/s3/download?token=bbdbba87-82d5-4001-8dfe-76e84aee9f40&file=18938_3_VLDLR_VLDLR.txt.gz
18942_11_PSMB9_PSB9	PSMB9	https://download.decode.is/s3/download?token=bbdbba87-82d5-4001-8dfe-76e84aee9f40&file=18942_11_PSMB9_PSB9.txt.gz
18943_4_PTGR2_PTGR2	PTGR2	https://download.decode.is/s3/download?token=bbdbba87-82d5-4001-8dfe-76e84aee9f40&file=18943_4_PTGR2_PTGR2.txt.gz
18945_11_RGS1_RGS1	RGS1	https://download.decode.is/s3/download?token=bbdbba87-82d5-4001-8dfe-76e84aee9f40&file=18945_11_RGS1_RGS1.txt.gz
18947_3_LRRC3B_LRC3B	LRRC3B	https://download.decode.is/s3/download?token=bbdbba87-82d5-4001-8dfe-76e84aee9f40&file=18947_3_LRRC3B_LRC3B.txt.gz
18950_13_RAC2_RAC2	RAC2	https://download.decode.is/s3/download?token=bbdbba87-82d5-4001-8dfe-76e84aee9f40&file=18950_13_RAC2_RAC2.txt.gz
19108_50_MECP2_MECP2	MECP2	https://download.decode.is/s3/download?token=bbdbba87-82d5-4001-8dfe-76e84aee9f40&file=19108_50_MECP2_MECP2.txt.gz
19109_32_TCEAL8_TCAL8	TCEAL8	https://download.decode.is/s3/download?token=bbdbba87-82d5-4001-8dfe-76e84aee9f40&file=19109_32_TCEAL8_TCAL8.txt.gz
19110_6_MEMO1_MEMO1	MEMO1	https://download.decode.is/s3/download?token=bbdbba87-82d5-4001-8dfe-76e84aee9f40&file=19110_6_MEMO1_MEMO1.txt.gz
19111_10_UBE2M_UBC12	UBE2M	https://download.decode.is/s3/download?token=bbdbba87-82d5-4001-8dfe-76e84aee9f40&file=19111_10_UBE2M_UBC12.txt.gz
19113_66_SH3BGRL2_SH3L2	SH3BGRL2	https://download.decode.is/s3/download?token=bbdbba87-82d5-4001-8dfe-76e84aee9f40&file=19113_66_SH3BGRL2_SH3L2.txt.gz
19114_8_TK2_KITM	TK2	https://download.decode.is/s3/download?token=bbdbba87-82d5-4001-8dfe-76e84aee9f40&file=19114_8_TK2_KITM.txt.gz
19117_3_PPP1R14A_PP14A	PPP1R14A	https://download.decode.is/s3/download?token=bbdbba87-82d5-4001-8dfe-76e84aee9f40&file=19117_3_PPP1R14A_PP14A.txt.gz
19121_3_UBQLN2_UBQL2	UBQLN2	https://download.decode.is/s3/download?token=bbdbba87-82d5-4001-8dfe-76e84aee9f40&file=19121_3_UBQLN2_UBQL2.txt.gz
19123_6_NFKBID_IKBD	NFKBID	https://download.decode.is/s3/download?token=bbdbba87-82d5-4001-8dfe-76e84aee9f40&file=19123_6_NFKBID_IKBD.txt.gz
19124_9_UBLCP1_UBCP1	UBLCP1	https://download.decode.is/s3/download?token=bbdbba87-82d5-4001-8dfe-76e84aee9f40&file=19124_9_UBLCP1_UBCP1.txt.gz
19126_4_RPRD1B_C20orf77	RPRD1B	https://download.decode.is/s3/download?token=bbdbba87-82d5-4001-8dfe-76e84aee9f40&file=19126_4_RPRD1B_C20orf77.txt.gz
19127_1_HSPB6_HSPB6	HSPB6	https://download.decode.is/s3/download?token=bbdbba87-82d5-4001-8dfe-76e84aee9f40&file=19127_1_HSPB6_HSPB6.txt.gz
19129_15_MTHFSD_MTHFSD	MTHFSD	https://download.decode.is/s3/download?token=bbdbba87-82d5-4001-8dfe-76e84aee9f40&file=19129_15_MTHFSD_MTHFSD.txt.gz
19130_81_SERPINB8_SPB8	SERPINB8	https://download.decode.is/s3/download?token=bbdbba87-82d5-4001-8dfe-76e84aee9f40&file=19130_81_SERPINB8_SPB8.txt.gz
19131_184_TIAL1_TIAR	TIAL1	https://download.decode.is/s3/download?token=bbdbba87-82d5-4001-8dfe-76e84aee9f40&file=19131_184_TIAL1_TIAR.txt.gz
19136_22_ALDH6A1_MMSA	ALDH6A1	https://download.decode.is/s3/download?token=bbdbba87-82d5-4001-8dfe-76e84aee9f40&file=19136_22_ALDH6A1_MMSA.txt.gz
19141_22_DAP_DAP1	DAP	https://download.decode.is/s3/download?token=bbdbba87-82d5-4001-8dfe-76e84aee9f40&file=19141_22_DAP_DAP1.txt.gz
19143_38_CYB5R2_NB5R2	CYB5R2	https://download.decode.is/s3/download?token=bbdbba87-82d5-4001-8dfe-76e84aee9f40&file=19143_38_CYB5R2_NB5R2.txt.gz
19145_4_MREG_MREG	MREG	https://download.decode.is/s3/download?token=bbdbba87-82d5-4001-8dfe-76e84aee9f40&file=19145_4_MREG_MREG.txt.gz
19148_58_TIMM8A_TIM8A	TIMM8A	https://download.decode.is/s3/download?token=bbdbba87-82d5-4001-8dfe-76e84aee9f40&file=19148_58_TIMM8A_TIM8A.txt.gz
19153_53_MPPED2_MPPD2	MPPED2	https://download.decode.is/s3/download?token=bbdbba87-82d5-4001-8dfe-76e84aee9f40&file=19153_53_MPPED2_MPPD2.txt.gz
19154_41_SERPINE2_Protease_nexin_I	SERPINE2	https://download.decode.is/s3/download?token=bbdbba87-82d5-4001-8dfe-76e84aee9f40&file=19154_41_SERPINE2_Protease_nexin_I.txt.gz
19161_1_USP15_UBP15	USP15	https://download.decode.is/s3/download?token=bbdbba87-82d5-4001-8dfe-76e84aee9f40&file=19161_1_USP15_UBP15.txt.gz
19166_15_RPS19_RS19	RPS19	https://download.decode.is/s3/download?token=bbdbba87-82d5-4001-8dfe-76e84aee9f40&file=19166_15_RPS19_RS19.txt.gz
19169_88_FIBP_FIBP	FIBP	https://download.decode.is/s3/download?token=bbdbba87-82d5-4001-8dfe-76e84aee9f40&file=19169_88_FIBP_FIBP.txt.gz
19170_25_POLE3_DPOE3	POLE3	https://download.decode.is/s3/download?token=bbdbba87-82d5-4001-8dfe-76e84aee9f40&file=19170_25_POLE3_DPOE3.txt.gz
19173_5_ZFAND1_ZFAN1	ZFAND1	https://download.decode.is/s3/download?token=bbdbba87-82d5-4001-8dfe-76e84aee9f40&file=19173_5_ZFAND1_ZFAN1.txt.gz
19175_18_MARCKSL1_MARCKSL1	MARCKSL1	https://download.decode.is/s3/download?token=bbdbba87-82d5-4001-8dfe-76e84aee9f40&file=19175_18_MARCKSL1_MARCKSL1.txt.gz
19180_38_GULP1_GULP1	GULP1	https://download.decode.is/s3/download?token=bbdbba87-82d5-4001-8dfe-76e84aee9f40&file=19180_38_GULP1_GULP1.txt.gz
19183_164_RPL12_RL12	RPL12	https://download.decode.is/s3/download?token=bbdbba87-82d5-4001-8dfe-76e84aee9f40&file=19183_164_RPL12_RL12.txt.gz
19187_21_STAMBP_STABP	STAMBP	https://download.decode.is/s3/download?token=bbdbba87-82d5-4001-8dfe-76e84aee9f40&file=19187_21_STAMBP_STABP.txt.gz
19188_21_NAP1L4_NAP2L	NAP1L4	https://download.decode.is/s3/download?token=bbdbba87-82d5-4001-8dfe-76e84aee9f40&file=19188_21_NAP1L4_NAP2L.txt.gz
19190_4_UBE2L6_UB2L6	UBE2L6	https://download.decode.is/s3/download?token=bbdbba87-82d5-4001-8dfe-76e84aee9f40&file=19190_4_UBE2L6_UB2L6.txt.gz
19193_18_VBP1_PFD3	VBP1	https://download.decode.is/s3/download?token=bbdbba87-82d5-4001-8dfe-76e84aee9f40&file=19193_18_VBP1_PFD3.txt.gz
19194_9_DTD1_Histidyl_tRNA_synthetase_related	DTD1	https://download.decode.is/s3/download?token=bbdbba87-82d5-4001-8dfe-76e84aee9f40&file=19194_9_DTD1_Histidyl_tRNA_synthetase_related.txt.gz
19195_85_RPS5_RS5	RPS5	https://download.decode.is/s3/download?token=bbdbba87-82d5-4001-8dfe-76e84aee9f40&file=19195_85_RPS5_RS5.txt.gz
19196_73_HOPX_HOP	HOPX	https://download.decode.is/s3/download?token=bbdbba87-82d5-4001-8dfe-76e84aee9f40&file=19196_73_HOPX_HOP.txt.gz
19197_95_ACAT1_THIL	ACAT1	https://download.decode.is/s3/download?token=bbdbba87-82d5-4001-8dfe-76e84aee9f40&file=19197_95_ACAT1_THIL.txt.gz
19206_20_NUDT1_8ODP	NUDT1	https://download.decode.is/s3/download?token=bbdbba87-82d5-4001-8dfe-76e84aee9f40&file=19206_20_NUDT1_8ODP.txt.gz
19207_119_ADK_ADK	ADK	https://download.decode.is/s3/download?token=bbdbba87-82d5-4001-8dfe-76e84aee9f40&file=19207_119_ADK_ADK.txt.gz
19208_8_ACVR2A_Activin_RIIA	ACVR2A	https://download.decode.is/s3/download?token=bbdbba87-82d5-4001-8dfe-76e84aee9f40&file=19208_8_ACVR2A_Activin_RIIA.txt.gz
19213_1_SPINK4_ISK4	SPINK4	https://download.decode.is/s3/download?token=bbdbba87-82d5-4001-8dfe-76e84aee9f40&file=19213_1_SPINK4_ISK4.txt.gz
19215_7_NDRG1_NDRG1	NDRG1	https://download.decode.is/s3/download?token=bbdbba87-82d5-4001-8dfe-76e84aee9f40&file=19215_7_NDRG1_NDRG1.txt.gz
19224_5_EIF1AY_IF1AY	EIF1AY	https://download.decode.is/s3/download?token=bbdbba87-82d5-4001-8dfe-76e84aee9f40&file=19224_5_EIF1AY_IF1AY.txt.gz
19227_18_BATF_BATF	BATF	https://download.decode.is/s3/download?token=bbdbba87-82d5-4001-8dfe-76e84aee9f40&file=19227_18_BATF_BATF.txt.gz
19228_11_BAG2_BAG_2	BAG2	https://download.decode.is/s3/download?token=bbdbba87-82d5-4001-8dfe-76e84aee9f40&file=19228_11_BAG2_BAG_2.txt.gz
19229_92_HOMER1_HOME1	HOMER1	https://download.decode.is/s3/download?token=bbdbba87-82d5-4001-8dfe-76e84aee9f40&file=19229_92_HOMER1_HOME1.txt.gz
19237_17_DDT_D_dopachrome_decarboxylase	DDT	https://download.decode.is/s3/download?token=bbdbba87-82d5-4001-8dfe-76e84aee9f40&file=19237_17_DDT_D_dopachrome_decarboxylase.txt.gz
19238_12_GLUL_GLNA	GLUL	https://download.decode.is/s3/download?token=bbdbba87-82d5-4001-8dfe-76e84aee9f40&file=19238_12_GLUL_GLNA.txt.gz
19239_5_ARF1_ARF1	ARF1	https://download.decode.is/s3/download?token=bbdbba87-82d5-4001-8dfe-76e84aee9f40&file=19239_5_ARF1_ARF1.txt.gz
19241_31_RBP5_RBP_III	RBP5	https://download.decode.is/s3/download?token=bbdbba87-82d5-4001-8dfe-76e84aee9f40&file=19241_31_RBP5_RBP_III.txt.gz
19242_21_PFDN1_PFD1	PFDN1	https://download.decode.is/s3/download?token=bbdbba87-82d5-4001-8dfe-76e84aee9f40&file=19242_21_PFDN1_PFD1.txt.gz
19243_2_PFDN2_PFD2	PFDN2	https://download.decode.is/s3/download?token=bbdbba87-82d5-4001-8dfe-76e84aee9f40&file=19243_2_PFDN2_PFD2.txt.gz
19247_1_UBE2D1_UB2D1	UBE2D1	https://download.decode.is/s3/download?token=bbdbba87-82d5-4001-8dfe-76e84aee9f40&file=19247_1_UBE2D1_UB2D1.txt.gz
19250_50_MYCBP_MYCBP	MYCBP	https://download.decode.is/s3/download?token=bbdbba87-82d5-4001-8dfe-76e84aee9f40&file=19250_50_MYCBP_MYCBP.txt.gz
19251_56_SRGN_Platelet_proteoglycan	SRGN	https://download.decode.is/s3/download?token=bbdbba87-82d5-4001-8dfe-76e84aee9f40&file=19251_56_SRGN_Platelet_proteoglycan.txt.gz
19254_125_GMPR_GMPR1	GMPR	https://download.decode.is/s3/download?token=bbdbba87-82d5-4001-8dfe-76e84aee9f40&file=19254_125_GMPR_GMPR1.txt.gz
19257_11_CLTA_CLCA	CLTA	https://download.decode.is/s3/download?token=bbdbba87-82d5-4001-8dfe-76e84aee9f40&file=19257_11_CLTA_CLCA.txt.gz
19259_176_EIF2S1_IF2A	EIF2S1	https://download.decode.is/s3/download?token=bbdbba87-82d5-4001-8dfe-76e84aee9f40&file=19259_176_EIF2S1_IF2A.txt.gz
19261_12_SDCBP2_SDCB2	SDCBP2	https://download.decode.is/s3/download?token=bbdbba87-82d5-4001-8dfe-76e84aee9f40&file=19261_12_SDCBP2_SDCB2.txt.gz
19264_6_RPA2_RFA2	RPA2	https://download.decode.is/s3/download?token=bbdbba87-82d5-4001-8dfe-76e84aee9f40&file=19264_6_RPA2_RFA2.txt.gz
19265_9_TCP1_TCPA	TCP1	https://download.decode.is/s3/download?token=bbdbba87-82d5-4001-8dfe-76e84aee9f40&file=19265_9_TCP1_TCPA.txt.gz
19266_35_G3BP1_G3BP1	G3BP1	https://download.decode.is/s3/download?token=bbdbba87-82d5-4001-8dfe-76e84aee9f40&file=19266_35_G3BP1_G3BP1.txt.gz
19272_9_PEF1_PEF1	PEF1	https://download.decode.is/s3/download?token=bbdbba87-82d5-4001-8dfe-76e84aee9f40&file=19272_9_PEF1_PEF1.txt.gz
19273_3_GSR_Glutathione_reductase	GSR	https://download.decode.is/s3/download?token=bbdbba87-82d5-4001-8dfe-76e84aee9f40&file=19273_3_GSR_Glutathione_reductase.txt.gz
19274_80_SNTA1_Alpha_1_syntrophin	SNTA1	https://download.decode.is/s3/download?token=bbdbba87-82d5-4001-8dfe-76e84aee9f40&file=19274_80_SNTA1_Alpha_1_syntrophin.txt.gz
19277_4_TSTD1_KAT	TSTD1	https://download.decode.is/s3/download?token=bbdbba87-82d5-4001-8dfe-76e84aee9f40&file=19277_4_TSTD1_KAT.txt.gz
19279_42_RBP1_CRBP	RBP1	https://download.decode.is/s3/download?token=bbdbba87-82d5-4001-8dfe-76e84aee9f40&file=19279_42_RBP1_CRBP.txt.gz
19280_29_UBE2D3_UB2D3	UBE2D3	https://download.decode.is/s3/download?token=bbdbba87-82d5-4001-8dfe-76e84aee9f40&file=19280_29_UBE2D3_UB2D3.txt.gz
19281_86_MAFG_MAFG	MAFG	https://download.decode.is/s3/download?token=bbdbba87-82d5-4001-8dfe-76e84aee9f40&file=19281_86_MAFG_MAFG.txt.gz
19282_3_RAB13_RAB13	RAB13	https://download.decode.is/s3/download?token=bbdbba87-82d5-4001-8dfe-76e84aee9f40&file=19282_3_RAB13_RAB13.txt.gz
19289_29_UROD_DCUP	UROD	https://download.decode.is/s3/download?token=bbdbba87-82d5-4001-8dfe-76e84aee9f40&file=19289_29_UROD_DCUP.txt.gz
19293_6_VPS26A_VP26A	VPS26A	https://download.decode.is/s3/download?token=bbdbba87-82d5-4001-8dfe-76e84aee9f40&file=19293_6_VPS26A_VP26A.txt.gz
19294_26_CRIPT_CRIPT	CRIPT	https://download.decode.is/s3/download?token=bbdbba87-82d5-4001-8dfe-76e84aee9f40&file=19294_26_CRIPT_CRIPT.txt.gz
19296_51_MYL7_MLRA	MYL7	https://download.decode.is/s3/download?token=bbdbba87-82d5-4001-8dfe-76e84aee9f40&file=19296_51_MYL7_MLRA.txt.gz
19297_4_G6PD_G6PD	G6PD	https://download.decode.is/s3/download?token=bbdbba87-82d5-4001-8dfe-76e84aee9f40&file=19297_4_G6PD_G6PD.txt.gz
19302_7_GIMAP6_GIMA6	GIMAP6	https://download.decode.is/s3/download?token=bbdbba87-82d5-4001-8dfe-76e84aee9f40&file=19302_7_GIMAP6_GIMA6.txt.gz
19303_64_PET117_PT117	PET117	https://download.decode.is/s3/download?token=bbdbba87-82d5-4001-8dfe-76e84aee9f40&file=19303_64_PET117_PT117.txt.gz
19310_81_COPE_COPE	COPE	https://download.decode.is/s3/download?token=bbdbba87-82d5-4001-8dfe-76e84aee9f40&file=19310_81_COPE_COPE.txt.gz
19311_15_CRYGS_CRBS	CRYGS	https://download.decode.is/s3/download?token=bbdbba87-82d5-4001-8dfe-76e84aee9f40&file=19311_15_CRYGS_CRBS.txt.gz
19316_2_HSCB_HSC20	HSCB	https://download.decode.is/s3/download?token=bbdbba87-82d5-4001-8dfe-76e84aee9f40&file=19316_2_HSCB_HSC20.txt.gz
19323_1_EBAG9_RCAS1	EBAG9	https://download.decode.is/s3/download?token=bbdbba87-82d5-4001-8dfe-76e84aee9f40&file=19323_1_EBAG9_RCAS1.txt.gz
19327_31_HAT1_Hat1	HAT1	https://download.decode.is/s3/download?token=bbdbba87-82d5-4001-8dfe-76e84aee9f40&file=19327_31_HAT1_Hat1.txt.gz
19329_31_HIPK3_HIPK3	HIPK3	https://download.decode.is/s3/download?token=bbdbba87-82d5-4001-8dfe-76e84aee9f40&file=19329_31_HIPK3_HIPK3.txt.gz
19334_62_TXNDC12_TXD12	TXNDC12	https://download.decode.is/s3/download?token=bbdbba87-82d5-4001-8dfe-76e84aee9f40&file=19334_62_TXNDC12_TXD12.txt.gz
19338_3_LZIC_LZIC	LZIC	https://download.decode.is/s3/download?token=bbdbba87-82d5-4001-8dfe-76e84aee9f40&file=19338_3_LZIC_LZIC.txt.gz
19341_36_ACBD6_ACBD6	ACBD6	https://download.decode.is/s3/download?token=bbdbba87-82d5-4001-8dfe-76e84aee9f40&file=19341_36_ACBD6_ACBD6.txt.gz
19347_37_CA12_Carbonic_Anhydrase_XII	CA12	https://download.decode.is/s3/download?token=bbdbba87-82d5-4001-8dfe-76e84aee9f40&file=19347_37_CA12_Carbonic_Anhydrase_XII.txt.gz
19353_25_OSTM1_OSTM1	OSTM1	https://download.decode.is/s3/download?token=bbdbba87-82d5-4001-8dfe-76e84aee9f40&file=19353_25_OSTM1_OSTM1.txt.gz
19356_20_TOM1L2_TM1L2	TOM1L2	https://download.decode.is/s3/download?token=bbdbba87-82d5-4001-8dfe-76e84aee9f40&file=19356_20_TOM1L2_TM1L2.txt.gz
19360_22_LRRTM1_LRRT1	LRRTM1	https://download.decode.is/s3/download?token=bbdbba87-82d5-4001-8dfe-76e84aee9f40&file=19360_22_LRRTM1_LRRT1.txt.gz
19361_78_MATN3_MATN3	MATN3	https://download.decode.is/s3/download?token=bbdbba87-82d5-4001-8dfe-76e84aee9f40&file=19361_78_MATN3_MATN3.txt.gz
19364_163_PCNA_PCNA	PCNA	https://download.decode.is/s3/download?token=bbdbba87-82d5-4001-8dfe-76e84aee9f40&file=19364_163_PCNA_PCNA.txt.gz
19366_8_PEX26_PEX26	PEX26	https://download.decode.is/s3/download?token=bbdbba87-82d5-4001-8dfe-76e84aee9f40&file=19366_8_PEX26_PEX26.txt.gz
19370_30_HS3ST4_HS3S4	HS3ST4	https://download.decode.is/s3/download?token=bbdbba87-82d5-4001-8dfe-76e84aee9f40&file=19370_30_HS3ST4_HS3S4.txt.gz
19372_7_MDGA2_MDGA2	MDGA2	https://download.decode.is/s3/download?token=bbdbba87-82d5-4001-8dfe-76e84aee9f40&file=19372_7_MDGA2_MDGA2.txt.gz
19374_72_MTCP1_MTCP1	MTCP1	https://download.decode.is/s3/download?token=bbdbba87-82d5-4001-8dfe-76e84aee9f40&file=19374_72_MTCP1_MTCP1.txt.gz
19377_14_OLFM2_NOE2	OLFM2	https://download.decode.is/s3/download?token=bbdbba87-82d5-4001-8dfe-76e84aee9f40&file=19377_14_OLFM2_NOE2.txt.gz
19379_154_RAB3D_RAB3D	RAB3D	https://download.decode.is/s3/download?token=bbdbba87-82d5-4001-8dfe-76e84aee9f40&file=19379_154_RAB3D_RAB3D.txt.gz
19381_7_RGS21_RGS21	RGS21	https://download.decode.is/s3/download?token=bbdbba87-82d5-4001-8dfe-76e84aee9f40&file=19381_7_RGS21_RGS21.txt.gz
19383_131_CINP_CINP	CINP	https://download.decode.is/s3/download?token=bbdbba87-82d5-4001-8dfe-76e84aee9f40&file=19383_131_CINP_CINP.txt.gz
19388_2_CDH12_Cadherin_12	CDH12	https://download.decode.is/s3/download?token=bbdbba87-82d5-4001-8dfe-76e84aee9f40&file=19388_2_CDH12_Cadherin_12.txt.gz
19392_6_DDAH1_DDAH1	DDAH1	https://download.decode.is/s3/download?token=bbdbba87-82d5-4001-8dfe-76e84aee9f40&file=19392_6_DDAH1_DDAH1.txt.gz
19437_61_VEGFA_L_VEGF165	VEGFA	https://download.decode.is/s3/download?token=bbdbba87-82d5-4001-8dfe-76e84aee9f40&file=19437_61_VEGFA_L_VEGF165.txt.gz
19446_1_GMPR2_GMPR2	GMPR2	https://download.decode.is/s3/download?token=bbdbba87-82d5-4001-8dfe-76e84aee9f40&file=19446_1_GMPR2_GMPR2.txt.gz
19448_104_UPP1_UPP1	UPP1	https://download.decode.is/s3/download?token=bbdbba87-82d5-4001-8dfe-76e84aee9f40&file=19448_104_UPP1_UPP1.txt.gz
19467_3_RBKS_RBSK	RBKS	https://download.decode.is/s3/download?token=bbdbba87-82d5-4001-8dfe-76e84aee9f40&file=19467_3_RBKS_RBSK.txt.gz
19482_11_HDHD3_HDHD3	HDHD3	https://download.decode.is/s3/download?token=bbdbba87-82d5-4001-8dfe-76e84aee9f40&file=19482_11_HDHD3_HDHD3.txt.gz
19483_16_KDSR_KDSR	KDSR	https://download.decode.is/s3/download?token=bbdbba87-82d5-4001-8dfe-76e84aee9f40&file=19483_16_KDSR_KDSR.txt.gz
19488_1_PDCD6_PDCD6	PDCD6	https://download.decode.is/s3/download?token=bbdbba87-82d5-4001-8dfe-76e84aee9f40&file=19488_1_PDCD6_PDCD6.txt.gz
19491_11_HSD17B8_DHB8	HSD17B8	https://download.decode.is/s3/download?token=bbdbba87-82d5-4001-8dfe-76e84aee9f40&file=19491_11_HSD17B8_DHB8.txt.gz
19492_5_KAAG1_KAAG1	KAAG1	https://download.decode.is/s3/download?token=bbdbba87-82d5-4001-8dfe-76e84aee9f40&file=19492_5_KAAG1_KAAG1.txt.gz
19496_1_NPL_NPL	NPL	https://download.decode.is/s3/download?token=bbdbba87-82d5-4001-8dfe-76e84aee9f40&file=19496_1_NPL_NPL.txt.gz
19504_22_DTYMK_KTHY	DTYMK	https://download.decode.is/s3/download?token=bbdbba87-82d5-4001-8dfe-76e84aee9f40&file=19504_22_DTYMK_KTHY.txt.gz
19506_6_GLYAT_GLYAT	GLYAT	https://download.decode.is/s3/download?token=bbdbba87-82d5-4001-8dfe-76e84aee9f40&file=19506_6_GLYAT_GLYAT.txt.gz
19511_8_DCUN1D2_DCNL2	DCUN1D2	https://download.decode.is/s3/download?token=bbdbba87-82d5-4001-8dfe-76e84aee9f40&file=19511_8_DCUN1D2_DCNL2.txt.gz
19518_12_HK3_HXK3	HK3	https://download.decode.is/s3/download?token=bbdbba87-82d5-4001-8dfe-76e84aee9f40&file=19518_12_HK3_HXK3.txt.gz
19545_145_PARK7_Oxidized_PARK7	PARK7	https://download.decode.is/s3/download?token=bbdbba87-82d5-4001-8dfe-76e84aee9f40&file=19545_145_PARK7_Oxidized_PARK7.txt.gz
19553_14_STX1A_STX1a	STX1A	https://download.decode.is/s3/download?token=bbdbba87-82d5-4001-8dfe-76e84aee9f40&file=19553_14_STX1A_STX1a.txt.gz
19556_12_CR1_Complement_receptor_type_1	CR1	https://download.decode.is/s3/download?token=bbdbba87-82d5-4001-8dfe-76e84aee9f40&file=19556_12_CR1_Complement_receptor_type_1.txt.gz
19557_3_KLB_KLOTB	KLB	https://download.decode.is/s3/download?token=bbdbba87-82d5-4001-8dfe-76e84aee9f40&file=19557_3_KLB_KLOTB.txt.gz
19558_10_LRP4_LRP4	LRP4	https://download.decode.is/s3/download?token=bbdbba87-82d5-4001-8dfe-76e84aee9f40&file=19558_10_LRP4_LRP4.txt.gz
19560_23_PLXNA4_PLXA4	PLXNA4	https://download.decode.is/s3/download?token=bbdbba87-82d5-4001-8dfe-76e84aee9f40&file=19560_23_PLXNA4_PLXA4.txt.gz
19561_216_PLXND1_PLXD1	PLXND1	https://download.decode.is/s3/download?token=bbdbba87-82d5-4001-8dfe-76e84aee9f40&file=19561_216_PLXND1_PLXD1.txt.gz
19563_3_SEZ6L_SEZ6L	SEZ6L	https://download.decode.is/s3/download?token=bbdbba87-82d5-4001-8dfe-76e84aee9f40&file=19563_3_SEZ6L_SEZ6L.txt.gz
19567_1_EGFR_EGFRvIII	EGFR	https://download.decode.is/s3/download?token=bbdbba87-82d5-4001-8dfe-76e84aee9f40&file=19567_1_EGFR_EGFRvIII.txt.gz
19568_17_IL15_IL_15	IL15	https://download.decode.is/s3/download?token=bbdbba87-82d5-4001-8dfe-76e84aee9f40&file=19568_17_IL15_IL_15.txt.gz
19572_10_CEBPG_CEBPG	CEBPG	https://download.decode.is/s3/download?token=bbdbba87-82d5-4001-8dfe-76e84aee9f40&file=19572_10_CEBPG_CEBPG.txt.gz
19578_19_DOK2_DOK2	DOK2	https://download.decode.is/s3/download?token=bbdbba87-82d5-4001-8dfe-76e84aee9f40&file=19578_19_DOK2_DOK2.txt.gz
19579_5_DEFA1_HNP_1	DEFA1	https://download.decode.is/s3/download?token=bbdbba87-82d5-4001-8dfe-76e84aee9f40&file=19579_5_DEFA1_HNP_1.txt.gz
19581_15_IGFBP5_IGFBP_5	IGFBP5	https://download.decode.is/s3/download?token=bbdbba87-82d5-4001-8dfe-76e84aee9f40&file=19581_15_IGFBP5_IGFBP_5.txt.gz
19587_12_KPNA1_IMA5	KPNA1	https://download.decode.is/s3/download?token=bbdbba87-82d5-4001-8dfe-76e84aee9f40&file=19587_12_KPNA1_IMA5.txt.gz
19590_46_SFTPD_SP_D	SFTPD	https://download.decode.is/s3/download?token=bbdbba87-82d5-4001-8dfe-76e84aee9f40&file=19590_46_SFTPD_SP_D.txt.gz
19596_18_BRF1_BRF_1	BRF1	https://download.decode.is/s3/download?token=bbdbba87-82d5-4001-8dfe-76e84aee9f40&file=19596_18_BRF1_BRF_1.txt.gz
19601_15_ASB9_ASB9	ASB9	https://download.decode.is/s3/download?token=bbdbba87-82d5-4001-8dfe-76e84aee9f40&file=19601_15_ASB9_ASB9.txt.gz
19606_28_IHH_ihh	IHH	https://download.decode.is/s3/download?token=bbdbba87-82d5-4001-8dfe-76e84aee9f40&file=19606_28_IHH_ihh.txt.gz
19612_3_CD81_CD81	CD81	https://download.decode.is/s3/download?token=bbdbba87-82d5-4001-8dfe-76e84aee9f40&file=19612_3_CD81_CD81.txt.gz
19614_8_TCN1_Holo_TC_I	TCN1	https://download.decode.is/s3/download?token=bbdbba87-82d5-4001-8dfe-76e84aee9f40&file=19614_8_TCN1_Holo_TC_I.txt.gz
19615_213_NT5C3A_5NT3	NT5C3A	https://download.decode.is/s3/download?token=bbdbba87-82d5-4001-8dfe-76e84aee9f40&file=19615_213_NT5C3A_5NT3.txt.gz
19616_100_EFHD1_EFHD1	EFHD1	https://download.decode.is/s3/download?token=bbdbba87-82d5-4001-8dfe-76e84aee9f40&file=19616_100_EFHD1_EFHD1.txt.gz
19617_5_PTGR1_LTB4DH	PTGR1	https://download.decode.is/s3/download?token=bbdbba87-82d5-4001-8dfe-76e84aee9f40&file=19617_5_PTGR1_LTB4DH.txt.gz
19620_16_DLG2_DLG2	DLG2	https://download.decode.is/s3/download?token=bbdbba87-82d5-4001-8dfe-76e84aee9f40&file=19620_16_DLG2_DLG2.txt.gz
19622_7_INHBA_Activin_A	INHBA	https://download.decode.is/s3/download?token=bbdbba87-82d5-4001-8dfe-76e84aee9f40&file=19622_7_INHBA_Activin_A.txt.gz
19623_26_RPSA_40S_ribosomal_protein_SA	RPSA	https://download.decode.is/s3/download?token=bbdbba87-82d5-4001-8dfe-76e84aee9f40&file=19623_26_RPSA_40S_ribosomal_protein_SA.txt.gz
19631_13_KNG1_Kininostatin	KNG1	https://download.decode.is/s3/download?token=bbdbba87-82d5-4001-8dfe-76e84aee9f40&file=19631_13_KNG1_Kininostatin.txt.gz
19635_69_FGL2_FGL2	FGL2	https://download.decode.is/s3/download?token=bbdbba87-82d5-4001-8dfe-76e84aee9f40&file=19635_69_FGL2_FGL2.txt.gz
19637_9_CRH_CRH	CRH	https://download.decode.is/s3/download?token=bbdbba87-82d5-4001-8dfe-76e84aee9f40&file=19637_9_CRH_CRH.txt.gz
19638_9_PDYN_Dynorphin_A__1_17_	PDYN	https://download.decode.is/s3/download?token=bbdbba87-82d5-4001-8dfe-76e84aee9f40&file=19638_9_PDYN_Dynorphin_A__1_17_.txt.gz
19639_53_IAPP_IAPP	IAPP	https://download.decode.is/s3/download?token=bbdbba87-82d5-4001-8dfe-76e84aee9f40&file=19639_53_IAPP_IAPP.txt.gz
2190_55_F11_Coagulation_Factor_XI	F11	https://download.decode.is/s3/download?token=bbdbba87-82d5-4001-8dfe-76e84aee9f40&file=2190_55_F11_Coagulation_Factor_XI.txt.gz
2201_17_COL18A1_Endostatin	COL18A1	https://download.decode.is/s3/download?token=bbdbba87-82d5-4001-8dfe-76e84aee9f40&file=2201_17_COL18A1_Endostatin.txt.gz
2211_9_TIMP1_TIMP_1	TIMP1	https://download.decode.is/s3/download?token=bbdbba87-82d5-4001-8dfe-76e84aee9f40&file=2211_9_TIMP1_TIMP_1.txt.gz
2212_69_PLAT_tPA	PLAT	https://download.decode.is/s3/download?token=bbdbba87-82d5-4001-8dfe-76e84aee9f40&file=2212_69_PLAT_tPA.txt.gz
2247_20_PROK1_EG_VEGF	PROK1	https://download.decode.is/s3/download?token=bbdbba87-82d5-4001-8dfe-76e84aee9f40&file=2247_20_PROK1_EG_VEGF.txt.gz
2278_61_TIMP2_TIMP_2	TIMP2	https://download.decode.is/s3/download?token=bbdbba87-82d5-4001-8dfe-76e84aee9f40&file=2278_61_TIMP2_TIMP_2.txt.gz
2333_72_TGFB1_TGF_b1	TGFB1	https://download.decode.is/s3/download?token=bbdbba87-82d5-4001-8dfe-76e84aee9f40&file=2333_72_TGFB1_TGF_b1.txt.gz
2381_52_C5_C5	C5	https://download.decode.is/s3/download?token=bbdbba87-82d5-4001-8dfe-76e84aee9f40&file=2381_52_C5_C5.txt.gz
2418_55_APOE_Apo_E	APOE	https://download.decode.is/s3/download?token=bbdbba87-82d5-4001-8dfe-76e84aee9f40&file=2418_55_APOE_Apo_E.txt.gz
2421_7_BDNF_BDNF	BDNF	https://download.decode.is/s3/download?token=bbdbba87-82d5-4001-8dfe-76e84aee9f40&file=2421_7_BDNF_BDNF.txt.gz
2431_17_CTSG_Cathepsin_G	CTSG	https://download.decode.is/s3/download?token=bbdbba87-82d5-4001-8dfe-76e84aee9f40&file=2431_17_CTSG_Cathepsin_G.txt.gz
2436_49_CXCL16_CXCL16__soluble	CXCL16	https://download.decode.is/s3/download?token=bbdbba87-82d5-4001-8dfe-76e84aee9f40&file=2436_49_CXCL16_CXCL16__soluble.txt.gz
2443_10_FGF8_FGF_8B	FGF8	https://download.decode.is/s3/download?token=bbdbba87-82d5-4001-8dfe-76e84aee9f40&file=2443_10_FGF8_FGF_8B.txt.gz
2447_7_PLA2G2E_GIIE	PLA2G2E	https://download.decode.is/s3/download?token=bbdbba87-82d5-4001-8dfe-76e84aee9f40&file=2447_7_PLA2G2E_GIIE.txt.gz
2474_54_APCS_SAP	APCS	https://download.decode.is/s3/download?token=bbdbba87-82d5-4001-8dfe-76e84aee9f40&file=2474_54_APCS_SAP.txt.gz
2475_1_KIT_SCF_sR	KIT	https://download.decode.is/s3/download?token=bbdbba87-82d5-4001-8dfe-76e84aee9f40&file=2475_1_KIT_SCF_sR.txt.gz
2480_58_TIMP3_TIMP_3	TIMP3	https://download.decode.is/s3/download?token=bbdbba87-82d5-4001-8dfe-76e84aee9f40&file=2480_58_TIMP3_TIMP_3.txt.gz
2505_49_GFRA3_GFRa_3	GFRA3	https://download.decode.is/s3/download?token=bbdbba87-82d5-4001-8dfe-76e84aee9f40&file=2505_49_GFRA3_GFRa_3.txt.gz
2515_14_GFRA2_GFRa_2	GFRA2	https://download.decode.is/s3/download?token=bbdbba87-82d5-4001-8dfe-76e84aee9f40&file=2515_14_GFRA2_GFRa_2.txt.gz
2516_57_CCL21_6Ckine	CCL21	https://download.decode.is/s3/download?token=bbdbba87-82d5-4001-8dfe-76e84aee9f40&file=2516_57_CCL21_6Ckine.txt.gz
2524_56_HMGB1_HMG_1	HMGB1	https://download.decode.is/s3/download?token=bbdbba87-82d5-4001-8dfe-76e84aee9f40&file=2524_56_HMGB1_HMG_1.txt.gz
2558_51_POMC_b_Endorphin	POMC	https://download.decode.is/s3/download?token=bbdbba87-82d5-4001-8dfe-76e84aee9f40&file=2558_51_POMC_b_Endorphin.txt.gz
2567_5_CFI_Factor_I	CFI	https://download.decode.is/s3/download?token=bbdbba87-82d5-4001-8dfe-76e84aee9f40&file=2567_5_CFI_Factor_I.txt.gz
2571_12_IGFBP3_IGFBP_3	IGFBP3	https://download.decode.is/s3/download?token=bbdbba87-82d5-4001-8dfe-76e84aee9f40&file=2571_12_IGFBP3_IGFBP_3.txt.gz
2578_67_CCL2_MCP_1	CCL2	https://download.decode.is/s3/download?token=bbdbba87-82d5-4001-8dfe-76e84aee9f40&file=2578_67_CCL2_MCP_1.txt.gz
2579_17_MMP9_MMP_9	MMP9	https://download.decode.is/s3/download?token=bbdbba87-82d5-4001-8dfe-76e84aee9f40&file=2579_17_MMP9_MMP_9.txt.gz
2580_83_MPO_Myeloperoxidase	MPO	https://download.decode.is/s3/download?token=bbdbba87-82d5-4001-8dfe-76e84aee9f40&file=2580_83_MPO_Myeloperoxidase.txt.gz
2590_69_ROR1_ROR1	ROR1	https://download.decode.is/s3/download?token=bbdbba87-82d5-4001-8dfe-76e84aee9f40&file=2590_69_ROR1_ROR1.txt.gz
2597_8_VEGFA_VEGF	VEGFA	https://download.decode.is/s3/download?token=bbdbba87-82d5-4001-8dfe-76e84aee9f40&file=2597_8_VEGFA_VEGF.txt.gz
2602_2_ANGPT2_Angiopoietin_2	ANGPT2	https://download.decode.is/s3/download?token=bbdbba87-82d5-4001-8dfe-76e84aee9f40&file=2602_2_ANGPT2_Angiopoietin_2.txt.gz
2605_49_TNFRSF8_CD30	TNFRSF8	https://download.decode.is/s3/download?token=bbdbba87-82d5-4001-8dfe-76e84aee9f40&file=2605_49_TNFRSF8_CD30.txt.gz
2609_59_CST3_Cystatin_C	CST3	https://download.decode.is/s3/download?token=bbdbba87-82d5-4001-8dfe-76e84aee9f40&file=2609_59_CST3_Cystatin_C.txt.gz
2611_72_TYRO3_Dtk	TYRO3	https://download.decode.is/s3/download?token=bbdbba87-82d5-4001-8dfe-76e84aee9f40&file=2611_72_TYRO3_Dtk.txt.gz
2612_5_EIF5_eIF_5	EIF5	https://download.decode.is/s3/download?token=bbdbba87-82d5-4001-8dfe-76e84aee9f40&file=2612_5_EIF5_eIF_5.txt.gz
2615_60_EFNA5_Ephrin_A5	EFNA5	https://download.decode.is/s3/download?token=bbdbba87-82d5-4001-8dfe-76e84aee9f40&file=2615_60_EFNA5_Ephrin_A5.txt.gz
2617_56_ERBB3_ERBB3	ERBB3	https://download.decode.is/s3/download?token=bbdbba87-82d5-4001-8dfe-76e84aee9f40&file=2617_56_ERBB3_ERBB3.txt.gz
2618_10_ERBB4_ERBB4	ERBB4	https://download.decode.is/s3/download?token=bbdbba87-82d5-4001-8dfe-76e84aee9f40&file=2618_10_ERBB4_ERBB4.txt.gz
2620_4_IL6ST_gp130__soluble	IL6ST	https://download.decode.is/s3/download?token=bbdbba87-82d5-4001-8dfe-76e84aee9f40&file=2620_4_IL6ST_gp130__soluble.txt.gz
2631_50_IL10RB_IL_10_Rb	IL10RB	https://download.decode.is/s3/download?token=bbdbba87-82d5-4001-8dfe-76e84aee9f40&file=2631_50_IL10RB_IL_10_Rb.txt.gz
2632_5_IL12RB1_IL_12_Rb1	IL12RB1	https://download.decode.is/s3/download?token=bbdbba87-82d5-4001-8dfe-76e84aee9f40&file=2632_5_IL12RB1_IL_12_Rb1.txt.gz
2635_61_LAYN_Layilin	LAYN	https://download.decode.is/s3/download?token=bbdbba87-82d5-4001-8dfe-76e84aee9f40&file=2635_61_LAYN_Layilin.txt.gz
2636_10_LTBR_Lymphotoxin_b_R	LTBR	https://download.decode.is/s3/download?token=bbdbba87-82d5-4001-8dfe-76e84aee9f40&file=2636_10_LTBR_Lymphotoxin_b_R.txt.gz
2637_77_MRC1_Macrophage_mannose_receptor	MRC1	https://download.decode.is/s3/download?token=bbdbba87-82d5-4001-8dfe-76e84aee9f40&file=2637_77_MRC1_Macrophage_mannose_receptor.txt.gz
2640_3_MST1R_MSP_R	MST1R	https://download.decode.is/s3/download?token=bbdbba87-82d5-4001-8dfe-76e84aee9f40&file=2640_3_MST1R_MSP_R.txt.gz
2643_57_CDH3_P_Cadherin	CDH3	https://download.decode.is/s3/download?token=bbdbba87-82d5-4001-8dfe-76e84aee9f40&file=2643_57_CDH3_P_Cadherin.txt.gz
2644_11_PRKCA_PKC_A	PRKCA	https://download.decode.is/s3/download?token=bbdbba87-82d5-4001-8dfe-76e84aee9f40&file=2644_11_PRKCA_PKC_A.txt.gz
2649_77_ICAM3_sICAM_3	ICAM3	https://download.decode.is/s3/download?token=bbdbba87-82d5-4001-8dfe-76e84aee9f40&file=2649_77_ICAM3_sICAM_3.txt.gz
2652_15_PLAUR_suPAR	PLAUR	https://download.decode.is/s3/download?token=bbdbba87-82d5-4001-8dfe-76e84aee9f40&file=2652_15_PLAUR_suPAR.txt.gz
2654_19_TNFRSF1A_TNF_sR_I	TNFRSF1A	https://download.decode.is/s3/download?token=bbdbba87-82d5-4001-8dfe-76e84aee9f40&file=2654_19_TNFRSF1A_TNF_sR_I.txt.gz
2658_27_NTRK3_TrkC	NTRK3	https://download.decode.is/s3/download?token=bbdbba87-82d5-4001-8dfe-76e84aee9f40&file=2658_27_NTRK3_TrkC.txt.gz
2665_26_TNFRSF17_BCMA	TNFRSF17	https://download.decode.is/s3/download?token=bbdbba87-82d5-4001-8dfe-76e84aee9f40&file=2665_26_TNFRSF17_BCMA.txt.gz
2677_1_EGFR_ERBB1	EGFR	https://download.decode.is/s3/download?token=bbdbba87-82d5-4001-8dfe-76e84aee9f40&file=2677_1_EGFR_ERBB1.txt.gz
2681_23_HGF_HGF	HGF	https://download.decode.is/s3/download?token=bbdbba87-82d5-4001-8dfe-76e84aee9f40&file=2681_23_HGF_HGF.txt.gz
2683_1_C3_iC3b	C3	https://download.decode.is/s3/download?token=bbdbba87-82d5-4001-8dfe-76e84aee9f40&file=2683_1_C3_iC3b.txt.gz
2687_2_MIA_MIA	MIA	https://download.decode.is/s3/download?token=bbdbba87-82d5-4001-8dfe-76e84aee9f40&file=2687_2_MIA_MIA.txt.gz
2692_74_PLA2G2A_NPS_PLA2	PLA2G2A	https://download.decode.is/s3/download?token=bbdbba87-82d5-4001-8dfe-76e84aee9f40&file=2692_74_PLA2G2A_NPS_PLA2.txt.gz
2693_20_OSM_OSM	OSM	https://download.decode.is/s3/download?token=bbdbba87-82d5-4001-8dfe-76e84aee9f40&file=2693_20_OSM_OSM.txt.gz
2695_25_PECAM1_PECAM_1	PECAM1	https://download.decode.is/s3/download?token=bbdbba87-82d5-4001-8dfe-76e84aee9f40&file=2695_25_PECAM1_PECAM_1.txt.gz
2696_87_PSPN_Persephin	PSPN	https://download.decode.is/s3/download?token=bbdbba87-82d5-4001-8dfe-76e84aee9f40&file=2696_87_PSPN_Persephin.txt.gz
2697_7_PF4_PF_4	PF4	https://download.decode.is/s3/download?token=bbdbba87-82d5-4001-8dfe-76e84aee9f40&file=2697_7_PF4_PF_4.txt.gz
2700_56_PROS1_Protein_S	PROS1	https://download.decode.is/s3/download?token=bbdbba87-82d5-4001-8dfe-76e84aee9f40&file=2700_56_PROS1_Protein_S.txt.gz
2704_74_TNFRSF13B_TACI	TNFRSF13B	https://download.decode.is/s3/download?token=bbdbba87-82d5-4001-8dfe-76e84aee9f40&file=2704_74_TNFRSF13B_TACI.txt.gz
2705_5_CCL25_TECK	CCL25	https://download.decode.is/s3/download?token=bbdbba87-82d5-4001-8dfe-76e84aee9f40&file=2705_5_CCL25_TECK.txt.gz
2706_69_SERPINA7_Thyroxine_Binding_Globulin	SERPINA7	https://download.decode.is/s3/download?token=bbdbba87-82d5-4001-8dfe-76e84aee9f40&file=2706_69_SERPINA7_Thyroxine_Binding_Globulin.txt.gz
2708_54_TNFSF18_TNFSF18	TNFSF18	https://download.decode.is/s3/download?token=bbdbba87-82d5-4001-8dfe-76e84aee9f40&file=2708_54_TNFSF18_TNFSF18.txt.gz
2714_78_AIMP1_EMAP_2	AIMP1	https://download.decode.is/s3/download?token=bbdbba87-82d5-4001-8dfe-76e84aee9f40&file=2714_78_AIMP1_EMAP_2.txt.gz
2719_3_CSF3R_G_CSF_R	CSF3R	https://download.decode.is/s3/download?token=bbdbba87-82d5-4001-8dfe-76e84aee9f40&file=2719_3_CSF3R_G_CSF_R.txt.gz
2723_9_IL37_IL_1F7	IL37	https://download.decode.is/s3/download?token=bbdbba87-82d5-4001-8dfe-76e84aee9f40&file=2723_9_IL37_IL_1F7.txt.gz
2730_58_MICA_MICA	MICA	https://download.decode.is/s3/download?token=bbdbba87-82d5-4001-8dfe-76e84aee9f40&file=2730_58_MICA_MICA.txt.gz
2731_29_POR_NADPH_P450_Oxidoreductase	POR	https://download.decode.is/s3/download?token=bbdbba87-82d5-4001-8dfe-76e84aee9f40&file=2731_29_POR_NADPH_P450_Oxidoreductase.txt.gz
2732_58_NANOG_NANOG	NANOG	https://download.decode.is/s3/download?token=bbdbba87-82d5-4001-8dfe-76e84aee9f40&file=2732_58_NANOG_NANOG.txt.gz
2734_49_NCR2_NKp44	NCR2	https://download.decode.is/s3/download?token=bbdbba87-82d5-4001-8dfe-76e84aee9f40&file=2734_49_NCR2_NKp44.txt.gz
2741_22_SIGLEC6_Siglec_6	SIGLEC6	https://download.decode.is/s3/download?token=bbdbba87-82d5-4001-8dfe-76e84aee9f40&file=2741_22_SIGLEC6_Siglec_6.txt.gz
2742_68_SIGLEC7_Siglec_7	SIGLEC7	https://download.decode.is/s3/download?token=bbdbba87-82d5-4001-8dfe-76e84aee9f40&file=2742_68_SIGLEC7_Siglec_7.txt.gz
2743_5_SHH_Sonic_Hedgehog	SHH	https://download.decode.is/s3/download?token=bbdbba87-82d5-4001-8dfe-76e84aee9f40&file=2743_5_SHH_Sonic_Hedgehog.txt.gz
2750_3_APOA1_Apo_A_I	APOA1	https://download.decode.is/s3/download?token=bbdbba87-82d5-4001-8dfe-76e84aee9f40&file=2750_3_APOA1_Apo_A_I.txt.gz
2752_62_GDF5_BMP_14	GDF5	https://download.decode.is/s3/download?token=bbdbba87-82d5-4001-8dfe-76e84aee9f40&file=2752_62_GDF5_BMP_14.txt.gz
2754_50_C3_C3	C3	https://download.decode.is/s3/download?token=bbdbba87-82d5-4001-8dfe-76e84aee9f40&file=2754_50_C3_C3.txt.gz
2760_2_FAM107A_DRR1	FAM107A	https://download.decode.is/s3/download?token=bbdbba87-82d5-4001-8dfe-76e84aee9f40&file=2760_2_FAM107A_DRR1.txt.gz
2763_66_FGF20_FGF_20	FGF20	https://download.decode.is/s3/download?token=bbdbba87-82d5-4001-8dfe-76e84aee9f40&file=2763_66_FGF20_FGF_20.txt.gz
2770_51_CCL1_I_309	CCL1	https://download.decode.is/s3/download?token=bbdbba87-82d5-4001-8dfe-76e84aee9f40&file=2770_51_CCL1_I_309.txt.gz
2771_35_IGFBP1_IGFBP_1	IGFBP1	https://download.decode.is/s3/download?token=bbdbba87-82d5-4001-8dfe-76e84aee9f40&file=2771_35_IGFBP1_IGFBP_1.txt.gz
2774_10_IL16_IL_16	IL16	https://download.decode.is/s3/download?token=bbdbba87-82d5-4001-8dfe-76e84aee9f40&file=2774_10_IL16_IL_16.txt.gz
2780_35_LTF_Lactoferrin	LTF	https://download.decode.is/s3/download?token=bbdbba87-82d5-4001-8dfe-76e84aee9f40&file=2780_35_LTF_Lactoferrin.txt.gz
2783_18_CCL3L1_LD78_beta	CCL3L1	https://download.decode.is/s3/download?token=bbdbba87-82d5-4001-8dfe-76e84aee9f40&file=2783_18_CCL3L1_LD78_beta.txt.gz
2788_55_MMP3_MMP_3	MMP3	https://download.decode.is/s3/download?token=bbdbba87-82d5-4001-8dfe-76e84aee9f40&file=2788_55_MMP3_MMP_3.txt.gz
2789_26_MMP7_MMP_7	MMP7	https://download.decode.is/s3/download?token=bbdbba87-82d5-4001-8dfe-76e84aee9f40&file=2789_26_MMP7_MMP_7.txt.gz
2790_54_PPBP_NAP_2	PPBP	https://download.decode.is/s3/download?token=bbdbba87-82d5-4001-8dfe-76e84aee9f40&file=2790_54_PPBP_NAP_2.txt.gz
2797_56_APOB_Apo_B	APOB	https://download.decode.is/s3/download?token=bbdbba87-82d5-4001-8dfe-76e84aee9f40&file=2797_56_APOB_Apo_B.txt.gz
2806_49_ACVR1B_Activin_RIB	ACVR1B	https://download.decode.is/s3/download?token=bbdbba87-82d5-4001-8dfe-76e84aee9f40&file=2806_49_ACVR1B_Activin_RIB.txt.gz
2811_27_ANGPT1_Angiopoietin_1	ANGPT1	https://download.decode.is/s3/download?token=bbdbba87-82d5-4001-8dfe-76e84aee9f40&file=2811_27_ANGPT1_Angiopoietin_1.txt.gz
2813_11_AGRP_ART	AGRP	https://download.decode.is/s3/download?token=bbdbba87-82d5-4001-8dfe-76e84aee9f40&file=2813_11_AGRP_ART.txt.gz
2816_50_BCAM_BCAM	BCAM	https://download.decode.is/s3/download?token=bbdbba87-82d5-4001-8dfe-76e84aee9f40&file=2816_50_BCAM_BCAM.txt.gz
2819_23_CDH5_Cadherin_5	CDH5	https://download.decode.is/s3/download?token=bbdbba87-82d5-4001-8dfe-76e84aee9f40&file=2819_23_CDH5_Cadherin_5.txt.gz
2823_7_COMMD7_COMMD7	COMMD7	https://download.decode.is/s3/download?token=bbdbba87-82d5-4001-8dfe-76e84aee9f40&file=2823_7_COMMD7_COMMD7.txt.gz
2826_53_EDA_EDA	EDA	https://download.decode.is/s3/download?token=bbdbba87-82d5-4001-8dfe-76e84aee9f40&file=2826_53_EDA_EDA.txt.gz
2827_23_CX3CL1_Fractalkine_CX3CL_1	CX3CL1	https://download.decode.is/s3/download?token=bbdbba87-82d5-4001-8dfe-76e84aee9f40&file=2827_23_CX3CL1_Fractalkine_CX3CL_1.txt.gz
2828_82_SPINT1_HAI_1	SPINT1	https://download.decode.is/s3/download?token=bbdbba87-82d5-4001-8dfe-76e84aee9f40&file=2828_82_SPINT1_HAI_1.txt.gz
2831_29_KLK11_Kallikrein_11	KLK11	https://download.decode.is/s3/download?token=bbdbba87-82d5-4001-8dfe-76e84aee9f40&file=2831_29_KLK11_Kallikrein_11.txt.gz
2833_20_KLK4_Kallikrein_4	KLK4	https://download.decode.is/s3/download?token=bbdbba87-82d5-4001-8dfe-76e84aee9f40&file=2833_20_KLK4_Kallikrein_4.txt.gz
2834_54_KLK8_kallikrein_8	KLK8	https://download.decode.is/s3/download?token=bbdbba87-82d5-4001-8dfe-76e84aee9f40&file=2834_54_KLK8_kallikrein_8.txt.gz
2836_68_LCN2_Lipocalin_2	LCN2	https://download.decode.is/s3/download?token=bbdbba87-82d5-4001-8dfe-76e84aee9f40&file=2836_68_LCN2_Lipocalin_2.txt.gz
2837_3_MET_Met	MET	https://download.decode.is/s3/download?token=bbdbba87-82d5-4001-8dfe-76e84aee9f40&file=2837_3_MET_Met.txt.gz
2838_53_MMP17_MMP_17	MMP17	https://download.decode.is/s3/download?token=bbdbba87-82d5-4001-8dfe-76e84aee9f40&file=2838_53_MMP17_MMP_17.txt.gz
2839_2_TNFSF4_OX40_Ligand	TNFSF4	https://download.decode.is/s3/download?token=bbdbba87-82d5-4001-8dfe-76e84aee9f40&file=2839_2_TNFSF4_OX40_Ligand.txt.gz
2843_13_SPINT2_SPINT2	SPINT2	https://download.decode.is/s3/download?token=bbdbba87-82d5-4001-8dfe-76e84aee9f40&file=2843_13_SPINT2_SPINT2.txt.gz
2844_53_TIE1_sTie_1	TIE1	https://download.decode.is/s3/download?token=bbdbba87-82d5-4001-8dfe-76e84aee9f40&file=2844_53_TIE1_sTie_1.txt.gz
2849_49_AIF1_AIF1	AIF1	https://download.decode.is/s3/download?token=bbdbba87-82d5-4001-8dfe-76e84aee9f40&file=2849_49_AIF1_AIF1.txt.gz
2851_63_C5_C5a	C5	https://download.decode.is/s3/download?token=bbdbba87-82d5-4001-8dfe-76e84aee9f40&file=2851_63_C5_C5a.txt.gz
2853_68_CHEK1_CHK1	CHEK1	https://download.decode.is/s3/download?token=bbdbba87-82d5-4001-8dfe-76e84aee9f40&file=2853_68_CHEK1_CHK1.txt.gz
2855_49_MAPK3_ERK_1	MAPK3	https://download.decode.is/s3/download?token=bbdbba87-82d5-4001-8dfe-76e84aee9f40&file=2855_49_MAPK3_ERK_1.txt.gz
2859_69_HDAC8_HDAC8	HDAC8	https://download.decode.is/s3/download?token=bbdbba87-82d5-4001-8dfe-76e84aee9f40&file=2859_69_HDAC8_HDAC8.txt.gz
2860_19_KPNA2_Karyopherin_a2	KPNA2	https://download.decode.is/s3/download?token=bbdbba87-82d5-4001-8dfe-76e84aee9f40&file=2860_19_KPNA2_Karyopherin_a2.txt.gz
2864_2_MAP2K1_MEK1	MAP2K1	https://download.decode.is/s3/download?token=bbdbba87-82d5-4001-8dfe-76e84aee9f40&file=2864_2_MAP2K1_MEK1.txt.gz
2871_73_RAD51_RAD51	RAD51	https://download.decode.is/s3/download?token=bbdbba87-82d5-4001-8dfe-76e84aee9f40&file=2871_73_RAD51_RAD51.txt.gz
2876_74_TOP1_Topoisomerase_I	TOP1	https://download.decode.is/s3/download?token=bbdbba87-82d5-4001-8dfe-76e84aee9f40&file=2876_74_TOP1_Topoisomerase_I.txt.gz
2878_66_YES1_YES	YES1	https://download.decode.is/s3/download?token=bbdbba87-82d5-4001-8dfe-76e84aee9f40&file=2878_66_YES1_YES.txt.gz
2879_9_SERPINA3_a1_Antichymotrypsin	SERPINA3	https://download.decode.is/s3/download?token=bbdbba87-82d5-4001-8dfe-76e84aee9f40&file=2879_9_SERPINA3_a1_Antichymotrypsin.txt.gz
2888_49_C7_C7	C7	https://download.decode.is/s3/download?token=bbdbba87-82d5-4001-8dfe-76e84aee9f40&file=2888_49_C7_C7.txt.gz
2889_37_CTF1_Cardiotrophin_1	CTF1	https://download.decode.is/s3/download?token=bbdbba87-82d5-4001-8dfe-76e84aee9f40&file=2889_37_CTF1_Cardiotrophin_1.txt.gz
2890_59_CCL28_CCL28	CCL28	https://download.decode.is/s3/download?token=bbdbba87-82d5-4001-8dfe-76e84aee9f40&file=2890_59_CCL28_CCL28.txt.gz
2900_53_CCL14_HCC_1	CCL14	https://download.decode.is/s3/download?token=bbdbba87-82d5-4001-8dfe-76e84aee9f40&file=2900_53_CCL14_HCC_1.txt.gz
2906_55_IL4_IL_4	IL4	https://download.decode.is/s3/download?token=bbdbba87-82d5-4001-8dfe-76e84aee9f40&file=2906_55_IL4_IL_4.txt.gz
2911_27_MDK_Midkine	MDK	https://download.decode.is/s3/download?token=bbdbba87-82d5-4001-8dfe-76e84aee9f40&file=2911_27_MDK_Midkine.txt.gz
2913_1_CCL23_MPIF_1	CCL23	https://download.decode.is/s3/download?token=bbdbba87-82d5-4001-8dfe-76e84aee9f40&file=2913_1_CCL23_MPIF_1.txt.gz
2925_9_SERPINE1_PAI_1	SERPINE1	https://download.decode.is/s3/download?token=bbdbba87-82d5-4001-8dfe-76e84aee9f40&file=2925_9_SERPINE1_PAI_1.txt.gz
2939_10_ARTN_Artemin	ARTN	https://download.decode.is/s3/download?token=bbdbba87-82d5-4001-8dfe-76e84aee9f40&file=2939_10_ARTN_Artemin.txt.gz
2942_50_CYCS_Cytochrome_c	CYCS	https://download.decode.is/s3/download?token=bbdbba87-82d5-4001-8dfe-76e84aee9f40&file=2942_50_CYCS_Cytochrome_c.txt.gz
2943_5_CYP3A4_Cytochrome_P450_3A4	CYP3A4	https://download.decode.is/s3/download?token=bbdbba87-82d5-4001-8dfe-76e84aee9f40&file=2943_5_CYP3A4_Cytochrome_P450_3A4.txt.gz
2944_66_NBL1_DAN	NBL1	https://download.decode.is/s3/download?token=bbdbba87-82d5-4001-8dfe-76e84aee9f40&file=2944_66_NBL1_DAN.txt.gz
2946_52_CFD_Factor_D	CFD	https://download.decode.is/s3/download?token=bbdbba87-82d5-4001-8dfe-76e84aee9f40&file=2946_52_CFD_Factor_D.txt.gz
2948_58_GHR_Growth_hormone_receptor	GHR	https://download.decode.is/s3/download?token=bbdbba87-82d5-4001-8dfe-76e84aee9f40&file=2948_58_GHR_Growth_hormone_receptor.txt.gz
2949_6_PLA2G10_GX	PLA2G10	https://download.decode.is/s3/download?token=bbdbba87-82d5-4001-8dfe-76e84aee9f40&file=2949_6_PLA2G10_GX.txt.gz
2950_57_IGFBP4_IGFBP_4	IGFBP4	https://download.decode.is/s3/download?token=bbdbba87-82d5-4001-8dfe-76e84aee9f40&file=2950_57_IGFBP4_IGFBP_4.txt.gz
2952_75_IGF1_IGF_I	IGF1	https://download.decode.is/s3/download?token=bbdbba87-82d5-4001-8dfe-76e84aee9f40&file=2952_75_IGF1_IGF_I.txt.gz
2960_66_CFP_Properdin	CFP	https://download.decode.is/s3/download?token=bbdbba87-82d5-4001-8dfe-76e84aee9f40&file=2960_66_CFP_Properdin.txt.gz
2961_1_PROC_Protein_C	PROC	https://download.decode.is/s3/download?token=bbdbba87-82d5-4001-8dfe-76e84aee9f40&file=2961_1_PROC_Protein_C.txt.gz
2962_50_PTHLH_PTHrP	PTHLH	https://download.decode.is/s3/download?token=bbdbba87-82d5-4001-8dfe-76e84aee9f40&file=2962_50_PTHLH_PTHrP.txt.gz
2966_65_CLEC11A_SCGF_beta	CLEC11A	https://download.decode.is/s3/download?token=bbdbba87-82d5-4001-8dfe-76e84aee9f40&file=2966_65_CLEC11A_SCGF_beta.txt.gz
2967_8_VCAM1_VCAM_1	VCAM1	https://download.decode.is/s3/download?token=bbdbba87-82d5-4001-8dfe-76e84aee9f40&file=2967_8_VCAM1_VCAM_1.txt.gz
2970_60_AREG_AREG	AREG	https://download.decode.is/s3/download?token=bbdbba87-82d5-4001-8dfe-76e84aee9f40&file=2970_60_AREG_AREG.txt.gz
2972_57_BMP7_BMP_7	BMP7	https://download.decode.is/s3/download?token=bbdbba87-82d5-4001-8dfe-76e84aee9f40&file=2972_57_BMP7_BMP_7.txt.gz
2973_15_CD36_CD36_ANTIGEN	CD36	https://download.decode.is/s3/download?token=bbdbba87-82d5-4001-8dfe-76e84aee9f40&file=2973_15_CD36_CD36_ANTIGEN.txt.gz
2974_61_CNTN1_contactin_1	CNTN1	https://download.decode.is/s3/download?token=bbdbba87-82d5-4001-8dfe-76e84aee9f40&file=2974_61_CNTN1_contactin_1.txt.gz
2976_58_DSG1_Desmoglein_1	DSG1	https://download.decode.is/s3/download?token=bbdbba87-82d5-4001-8dfe-76e84aee9f40&file=2976_58_DSG1_Desmoglein_1.txt.gz
2977_7_EDAR_EDAR	EDAR	https://download.decode.is/s3/download?token=bbdbba87-82d5-4001-8dfe-76e84aee9f40&file=2977_7_EDAR_EDAR.txt.gz
2979_8_CXCL5_ENA_78	CXCL5	https://download.decode.is/s3/download?token=bbdbba87-82d5-4001-8dfe-76e84aee9f40&file=2979_8_CXCL5_ENA_78.txt.gz
2982_82_LGALS4_Galectin_4	LGALS4	https://download.decode.is/s3/download?token=bbdbba87-82d5-4001-8dfe-76e84aee9f40&file=2982_82_LGALS4_Galectin_4.txt.gz
2985_35_CXCL1_Gro_a	CXCL1	https://download.decode.is/s3/download?token=bbdbba87-82d5-4001-8dfe-76e84aee9f40&file=2985_35_CXCL1_Gro_a.txt.gz
2991_9_IL1R1_IL_1_sRI	IL1R1	https://download.decode.is/s3/download?token=bbdbba87-82d5-4001-8dfe-76e84aee9f40&file=2991_9_IL1R1_IL_1_sRI.txt.gz
2992_59_IL17RA_IL_17_sR	IL17RA	https://download.decode.is/s3/download?token=bbdbba87-82d5-4001-8dfe-76e84aee9f40&file=2992_59_IL17RA_IL_17_sR.txt.gz
2993_1_IL18RAP_IL_18_Rb	IL18RAP	https://download.decode.is/s3/download?token=bbdbba87-82d5-4001-8dfe-76e84aee9f40&file=2993_1_IL18RAP_IL_18_Rb.txt.gz
2994_71_IL1RL2_IL_1Rrp2	IL1RL2	https://download.decode.is/s3/download?token=bbdbba87-82d5-4001-8dfe-76e84aee9f40&file=2994_71_IL1RL2_IL_1Rrp2.txt.gz
2997_8_JAM2_JAM_B	JAM2	https://download.decode.is/s3/download?token=bbdbba87-82d5-4001-8dfe-76e84aee9f40&file=2997_8_JAM2_JAM_B.txt.gz
2998_53_JAM3_JAM_C	JAM3	https://download.decode.is/s3/download?token=bbdbba87-82d5-4001-8dfe-76e84aee9f40&file=2998_53_JAM3_JAM_C.txt.gz
2999_6_LSAMP_LSAMP	LSAMP	https://download.decode.is/s3/download?token=bbdbba87-82d5-4001-8dfe-76e84aee9f40&file=2999_6_LSAMP_LSAMP.txt.gz
3000_66_MBL2_MBL	MBL2	https://download.decode.is/s3/download?token=bbdbba87-82d5-4001-8dfe-76e84aee9f40&file=3000_66_MBL2_MBL.txt.gz
3003_29_NCR3_NKp30	NCR3	https://download.decode.is/s3/download?token=bbdbba87-82d5-4001-8dfe-76e84aee9f40&file=3003_29_NCR3_NKp30.txt.gz
3004_67_PDCD1LG2_PD_L2	PDCD1LG2	https://download.decode.is/s3/download?token=bbdbba87-82d5-4001-8dfe-76e84aee9f40&file=3004_67_PDCD1LG2_PD_L2.txt.gz
3005_5_PTPN1_PTP_1B	PTPN1	https://download.decode.is/s3/download?token=bbdbba87-82d5-4001-8dfe-76e84aee9f40&file=3005_5_PTPN1_PTP_1B.txt.gz
3007_7_SIGLEC9_Siglec_9	SIGLEC9	https://download.decode.is/s3/download?token=bbdbba87-82d5-4001-8dfe-76e84aee9f40&file=3007_7_SIGLEC9_Siglec_9.txt.gz
3009_3_TGFBR3_TGF_b_R_III	TGFBR3	https://download.decode.is/s3/download?token=bbdbba87-82d5-4001-8dfe-76e84aee9f40&file=3009_3_TGFBR3_TGF_b_R_III.txt.gz
3024_18_SERPINF2_a2_Antiplasmin	SERPINF2	https://download.decode.is/s3/download?token=bbdbba87-82d5-4001-8dfe-76e84aee9f40&file=3024_18_SERPINF2_a2_Antiplasmin.txt.gz
3025_50_FGF2_bFGF	FGF2	https://download.decode.is/s3/download?token=bbdbba87-82d5-4001-8dfe-76e84aee9f40&file=3025_50_FGF2_bFGF.txt.gz
3026_5_CAST_Calpastatin	CAST	https://download.decode.is/s3/download?token=bbdbba87-82d5-4001-8dfe-76e84aee9f40&file=3026_5_CAST_Calpastatin.txt.gz
3028_36_CCL23_Ck_b_8_1	CCL23	https://download.decode.is/s3/download?token=bbdbba87-82d5-4001-8dfe-76e84aee9f40&file=3028_36_CCL23_Ck_b_8_1.txt.gz
3029_52_CD209_DC_SIGN	CD209	https://download.decode.is/s3/download?token=bbdbba87-82d5-4001-8dfe-76e84aee9f40&file=3029_52_CD209_DC_SIGN.txt.gz
3030_3_CLEC4M_DC_SIGNR	CLEC4M	https://download.decode.is/s3/download?token=bbdbba87-82d5-4001-8dfe-76e84aee9f40&file=3030_3_CLEC4M_DC_SIGNR.txt.gz
3033_57_LGALS2_Galectin_2	LGALS2	https://download.decode.is/s3/download?token=bbdbba87-82d5-4001-8dfe-76e84aee9f40&file=3033_57_LGALS2_Galectin_2.txt.gz
3034_1_GFAP_GFAP	GFAP	https://download.decode.is/s3/download?token=bbdbba87-82d5-4001-8dfe-76e84aee9f40&file=3034_1_GFAP_GFAP.txt.gz
3035_80_IL19_IL_19	IL19	https://download.decode.is/s3/download?token=bbdbba87-82d5-4001-8dfe-76e84aee9f40&file=3035_80_IL19_IL_19.txt.gz
3037_62_IL1B_IL_1b	IL1B	https://download.decode.is/s3/download?token=bbdbba87-82d5-4001-8dfe-76e84aee9f40&file=3037_62_IL1B_IL_1b.txt.gz
3038_9_CXCL11_I_TAC	CXCL11	https://download.decode.is/s3/download?token=bbdbba87-82d5-4001-8dfe-76e84aee9f40&file=3038_9_CXCL11_I_TAC.txt.gz
3040_59_CCL3_MIP_1a	CCL3	https://download.decode.is/s3/download?token=bbdbba87-82d5-4001-8dfe-76e84aee9f40&file=3040_59_CCL3_MIP_1a.txt.gz
3041_55_MRC2_MRC2	MRC2	https://download.decode.is/s3/download?token=bbdbba87-82d5-4001-8dfe-76e84aee9f40&file=3041_55_MRC2_MRC2.txt.gz
3042_7_MB_Myoglobin	MB	https://download.decode.is/s3/download?token=bbdbba87-82d5-4001-8dfe-76e84aee9f40&file=3042_7_MB_Myoglobin.txt.gz
3043_49_SPARC_ON	SPARC	https://download.decode.is/s3/download?token=bbdbba87-82d5-4001-8dfe-76e84aee9f40&file=3043_49_SPARC_ON.txt.gz
3044_3_CCL18_PARC	CCL18	https://download.decode.is/s3/download?token=bbdbba87-82d5-4001-8dfe-76e84aee9f40&file=3044_3_CCL18_PARC.txt.gz
3045_72_PTN_PTN	PTN	https://download.decode.is/s3/download?token=bbdbba87-82d5-4001-8dfe-76e84aee9f40&file=3045_72_PTN_PTN.txt.gz
3046_31_RETN_resistin	RETN	https://download.decode.is/s3/download?token=bbdbba87-82d5-4001-8dfe-76e84aee9f40&file=3046_31_RETN_resistin.txt.gz
3049_61_PRSS1_Trypsin	PRSS1	https://download.decode.is/s3/download?token=bbdbba87-82d5-4001-8dfe-76e84aee9f40&file=3049_61_PRSS1_Trypsin.txt.gz
3050_7_VWF_vWF	VWF	https://download.decode.is/s3/download?token=bbdbba87-82d5-4001-8dfe-76e84aee9f40&file=3050_7_VWF_vWF.txt.gz
3052_8_FASLG_Fas_ligand__soluble	FASLG	https://download.decode.is/s3/download?token=bbdbba87-82d5-4001-8dfe-76e84aee9f40&file=3052_8_FASLG_Fas_ligand__soluble.txt.gz
3054_3_HP_Haptoglobin__Mixed_Type	HP	https://download.decode.is/s3/download?token=bbdbba87-82d5-4001-8dfe-76e84aee9f40&file=3054_3_HP_Haptoglobin__Mixed_Type.txt.gz
3059_50_TNFSF13B_BAFF	TNFSF13B	https://download.decode.is/s3/download?token=bbdbba87-82d5-4001-8dfe-76e84aee9f40&file=3059_50_TNFSF13B_BAFF.txt.gz
3060_43_C9_C9	C9	https://download.decode.is/s3/download?token=bbdbba87-82d5-4001-8dfe-76e84aee9f40&file=3060_43_C9_C9.txt.gz
3065_65_FGF5_FGF_5	FGF5	https://download.decode.is/s3/download?token=bbdbba87-82d5-4001-8dfe-76e84aee9f40&file=3065_65_FGF5_FGF_5.txt.gz
3066_12_LGALS3_Galectin_3	LGALS3	https://download.decode.is/s3/download?token=bbdbba87-82d5-4001-8dfe-76e84aee9f40&file=3066_12_LGALS3_Galectin_3.txt.gz
3070_1_IL2_IL_2	IL2	https://download.decode.is/s3/download?token=bbdbba87-82d5-4001-8dfe-76e84aee9f40&file=3070_1_IL2_IL_2.txt.gz
3072_4_IL13_IL_13	IL13	https://download.decode.is/s3/download?token=bbdbba87-82d5-4001-8dfe-76e84aee9f40&file=3072_4_IL13_IL_13.txt.gz
3073_51_IL18BP_IL_18_BPa	IL18BP	https://download.decode.is/s3/download?token=bbdbba87-82d5-4001-8dfe-76e84aee9f40&file=3073_51_IL18BP_IL_18_BPa.txt.gz
3074_6_LBP_LBP	LBP	https://download.decode.is/s3/download?token=bbdbba87-82d5-4001-8dfe-76e84aee9f40&file=3074_6_LBP_LBP.txt.gz
3077_66_F10_Coagulation_Factor_Xa	F10	https://download.decode.is/s3/download?token=bbdbba87-82d5-4001-8dfe-76e84aee9f40&file=3077_66_F10_Coagulation_Factor_Xa.txt.gz
3078_1_PGF_PlGF	PGF	https://download.decode.is/s3/download?token=bbdbba87-82d5-4001-8dfe-76e84aee9f40&file=3078_1_PGF_PlGF.txt.gz
3079_62_RARRES2_TIG2	RARRES2	https://download.decode.is/s3/download?token=bbdbba87-82d5-4001-8dfe-76e84aee9f40&file=3079_62_RARRES2_TIG2.txt.gz
3083_71_EDA2R_XEDAR	EDA2R	https://download.decode.is/s3/download?token=bbdbba87-82d5-4001-8dfe-76e84aee9f40&file=3083_71_EDA2R_XEDAR.txt.gz
3091_70_AURKA_Aurora_kinase_A	AURKA	https://download.decode.is/s3/download?token=bbdbba87-82d5-4001-8dfe-76e84aee9f40&file=3091_70_AURKA_Aurora_kinase_A.txt.gz
3122_6_DIABLO_SMAC	DIABLO	https://download.decode.is/s3/download?token=bbdbba87-82d5-4001-8dfe-76e84aee9f40&file=3122_6_DIABLO_SMAC.txt.gz
3143_3_CD4_sCD4	CD4	https://download.decode.is/s3/download?token=bbdbba87-82d5-4001-8dfe-76e84aee9f40&file=3143_3_CD4_sCD4.txt.gz
3151_6_IL2RA_IL_2_sRa	IL2RA	https://download.decode.is/s3/download?token=bbdbba87-82d5-4001-8dfe-76e84aee9f40&file=3151_6_IL2RA_IL_2_sRa.txt.gz
[truncated: 1,599 more rows]
