# Supplementary material for: Bidirectional mendelian randomization identifies plasma proteins associated with cervical cancer risk
Source: J Egypt Natl Canc Inst. 2026 Jul 1;38:40. doi: 10.1186/s43046-026-00374-7 (PMC13323471; doi:10.1186/s43046-026-00374-7)
Supplement: Supplementary file 1 — Supplementary Material 1. [file 43046_2026_374_MOESM1_ESM.zip › Supplementary material/Supplemental Table 2.csv]

pheno	pos.outcome	other_allele.outcome	effect_allele.outcome	SNP	pval.outcome	beta.outcome	se.outcome	eaf.outcome	samplesize
Malignant neoplasm of cervix	787290	T	C	rs116030099	0.480751	0.0927771	0.131581	0.0888489	183315
Malignant neoplasm of cervix	933024	C	T	rs13302914	0.0978273	0.474906	0.28687	0.982593	183315
Malignant neoplasm of cervix	995153	C	G	rs3128110	0.990738	0.000851417	0.0733415	0.431552	183315
Malignant neoplasm of cervix	1012158	C	T	rs2465125	0.807682	-0.040627	0.166903	0.950083	183315
Malignant neoplasm of cervix	1022260	C	T	rs6657048	0.955013	-0.0213524	0.378505	0.00863854	183315
Malignant neoplasm of cervix	1022824	C	A	rs147326918	0.252682	-1.11437	0.974223	0.0015379	183315
Malignant neoplasm of cervix	1027511	C	T	rs4970394	0.606396	-0.0377378	0.0732453	0.56813	183315
Malignant neoplasm of cervix	1179830	G	A	rs11260546	0.29936	0.128277	0.123604	0.0976992	183315
Malignant neoplasm of cervix	1189594	C	T	rs78717314	0.810592	-0.04334	0.180838	0.0418594	183315
Malignant neoplasm of cervix	1238231	G	A	rs6697886	0.410107	-0.0822534	0.0998578	0.154303	183315
Malignant neoplasm of cervix	1342269	G	T	rs146525333	0.863409	0.044642	0.259491	0.0209987	183315
Malignant neoplasm of cervix	1379091	T	G	rs2313135	0.960997	0.00451312	0.0922889	0.811816	183315
Malignant neoplasm of cervix	1437955	C	G	rs3843248	0.550274	-0.0475421	0.0795884	0.30169	183315
Malignant neoplasm of cervix	1656732	C	T	rs12731916	0.125406	0.216298	0.141143	0.077792	183315
Malignant neoplasm of cervix	1679993	A	G	rs6700884	0.378488	-0.0644012	0.0731263	0.485302	183315
Malignant neoplasm of cervix	1750226	C	T	rs35301881	0.634654	0.0353697	0.0744334	0.385699	183315
Malignant neoplasm of cervix	1756945	G	A	rs79052177	0.670039	-0.0452568	0.106213	0.137642	183315
Malignant neoplasm of cervix	1764023	C	A	rs4648629	0.461587	0.0545675	0.0741169	0.389846	183315
Malignant neoplasm of cervix	1968032	G	A	rs142834130	0.132264	-0.473099	0.314303	0.014041	183315
Malignant neoplasm of cervix	2075289	T	C	rs2678943	0.369881	-0.0665722	0.0742416	0.599705	183315
Malignant neoplasm of cervix	2214726	C	A	rs78265569	0.530867	-0.0977192	0.155931	0.056172	183315
Malignant neoplasm of cervix	2304900	T	C	rs4648825	0.30579	-0.0911841	0.0890385	0.208425	183315
Malignant neoplasm of cervix	2305809	A	G	rs11580302	0.460981	-0.0647033	0.0877653	0.21759	183315
Malignant neoplasm of cervix	2316619	C	T	rs61762080	0.00548668	0.257629	0.092773	0.15571	183315
Malignant neoplasm of cervix	2400952	C	T	rs12037485	0.516909	-0.0468213	0.0722419	0.528837	183315
Malignant neoplasm of cervix	3080038	T	C	rs1569419	0.053119	-0.152778	0.0789976	0.696096	183315
Malignant neoplasm of cervix	3086752	G	A	rs2742676	0.00685567	0.218044	0.0806443	0.229037	183315
Malignant neoplasm of cervix	3189498	G	A	rs7530075	0.265651	0.0887205	0.0797035	0.710642	183315
Malignant neoplasm of cervix	3261923	G	C	rs76544063	0.7925	0.0336969	0.128092	0.0907841	183315
Malignant neoplasm of cervix	3433531	T	C	rs28551116	0.00220714	1.23515	0.403534	0.00853101	183315
Malignant neoplasm of cervix	4207829	T	G	rs10915471	0.777419	0.0213616	0.0755667	0.344827	183315
Malignant neoplasm of cervix	5992521	G	A	rs806109	0.716152	-0.0321929	0.0885374	0.788635	183315
Malignant neoplasm of cervix	6025293	T	G	rs1295106	0.725529	0.0876766	0.249736	0.978625	183315
Malignant neoplasm of cervix	6213296	G	A	rs12059915	0.859872	0.0505448	0.286312	0.0170575	183315
Malignant neoplasm of cervix	7668331	T	G	rs1891216	0.65061	-0.0331796	0.073258	0.419281	183315
Malignant neoplasm of cervix	8144536	C	T	rs78924983	0.213318	0.170359	0.13689	0.0735311	183315
Malignant neoplasm of cervix	8147519	G	C	rs80293268	0.18004	0.184321	0.137488	0.0730305	183315
Malignant neoplasm of cervix	8149512	G	A	rs80278967	0.572038	0.0676813	0.119779	0.10691	183315
Malignant neoplasm of cervix	8185418	A	G	rs191693468	0.80924	-0.104992	0.434921	0.00737122	183315
Malignant neoplasm of cervix	8626803	G	A	rs11121209	0.877928	-0.0120902	0.0787139	0.70083	183315
Malignant neoplasm of cervix	8856165	T	C	rs11121245	0.919523	-0.0072893	0.0721462	0.516891	183315
Malignant neoplasm of cervix	8926623	G	T	rs10779706	0.448631	0.0892604	0.117804	0.895638	183315
Malignant neoplasm of cervix	8935492	A	G	rs2781083	0.59791	-0.138944	0.263446	0.0188913	183315
Malignant neoplasm of cervix	8942510	C	A	rs116775713	0.695745	0.111781	0.285832	0.0162527	183315
Malignant neoplasm of cervix	8948040	T	G	rs72641551	0.349477	-0.124759	0.133346	0.0781602	183315
Malignant neoplasm of cervix	8998182	T	C	rs35994272	0.894939	-0.0423094	0.320385	0.0137231	183315
Malignant neoplasm of cervix	9181780	G	A	rs79412885	0.128281	-0.305202	0.20067	0.0335445	183315
Malignant neoplasm of cervix	9223399	T	G	rs74937107	0.77327	0.0241915	0.083969	0.24455	183315
Malignant neoplasm of cervix	9260328	C	T	rs62642596	0.734218	-0.0250999	0.0739278	0.401938	183315
Malignant neoplasm of cervix	9338560	C	T	rs72643830	0.879413	-0.0126329	0.0832681	0.253363	183315
Malignant neoplasm of cervix	9363991	C	T	rs12034435	0.575374	0.0568028	0.101405	0.149214	183315
Malignant neoplasm of cervix	9673678	C	T	rs114116433	0.922904	0.0598765	0.618711	0.0031125	183315
Malignant neoplasm of cervix	9769606	G	A	rs114513597	0.653264	0.187253	0.416829	0.00711609	183315
Malignant neoplasm of cervix	9779036	A	G	rs75381154	0.127208	-0.551437	0.36155	0.0101173	183315
Malignant neoplasm of cervix	9838135	G	A	rs57853394	0.124566	-0.252975	0.16471	0.0515698	183315
Malignant neoplasm of cervix	9941922	T	A	rs1220424	0.950877	-0.00505998	0.0821349	0.736437	183315
Malignant neoplasm of cervix	9992087	A	AT	rs35960446	0.687323	0.0536986	0.133416	0.919755	183315
Malignant neoplasm of cervix	10065497	A	G	rs4265433	0.788871	0.0585746	0.218744	0.972106	183315
Malignant neoplasm of cervix	10120850	A	C	rs11585670	0.657496	-0.058332	0.131564	0.0847882	183315
Malignant neoplasm of cervix	10144401	C	T	rs114159428	0.967697	-0.0197066	0.486628	0.00556046	183315
Malignant neoplasm of cervix	10402027	AAATT	A	rs201225440	0.70145	-0.0674359	0.175906	0.0439243	183315
Malignant neoplasm of cervix	10410923	T	G	rs72867469	0.716985	-0.0638769	0.176217	0.0437885	183315
Malignant neoplasm of cervix	10465803	T	C	rs1188530	0.908205	-0.01244	0.107889	0.87041	183315
Malignant neoplasm of cervix	10477033	C	A	rs684016	0.046652	0.14422	0.0724925	0.522219	183315
Malignant neoplasm of cervix	10658320	G	A	rs77639220	0.414004	0.221276	0.270884	0.01806	183315
Malignant neoplasm of cervix	10751231	G	A	rs11579159	0.267111	0.405642	0.365528	0.00900478	183315
Malignant neoplasm of cervix	10958697	C	T	rs41274494	0.96203	0.0178678	0.375323	0.00996535	183315
Malignant neoplasm of cervix	11022862	G	A	rs148414479	0.788889	-0.0450974	0.168429	0.0500827	183315
Malignant neoplasm of cervix	11026382	C	T	rs2261695	0.496177	0.0633792	0.093134	0.818106	183315
Malignant neoplasm of cervix	11036895	T	C	rs115102542	0.868052	0.0297951	0.179345	0.0420902	183315
Malignant neoplasm of cervix	11046609	T	C	rs72550870	0.973225	-0.00579977	0.172797	0.0457633	183315
Malignant neoplasm of cervix	11164874	A	T	rs143298504	0.511749	-0.290526	0.442796	0.00611653	183315
Malignant neoplasm of cervix	11212560	C	T	rs56410663	0.720022	0.160252	0.447095	0.00686515	183315
Malignant neoplasm of cervix	11307205	G	A	rs138200736	0.987054	-0.00290514	0.179042	0.0463876	183315
Malignant neoplasm of cervix	11400312	G	A	rs12748809	0.250245	-0.326145	0.283665	0.0162613	183315
Malignant neoplasm of cervix	11430687	T	G	rs10864508	0.657252	0.0320879	0.0723171	0.507562	183315
Malignant neoplasm of cervix	11676807	A	C	rs2233019	0.17308	0.865759	0.635479	0.00314775	183315
Malignant neoplasm of cervix	11741030	G	A	rs11121817	0.616531	-0.0388557	0.0775915	0.31225	183315
Malignant neoplasm of cervix	11767739	T	C	rs145488887	0.360781	-0.114926	0.125756	0.0940027	183315
Malignant neoplasm of cervix	11796321	G	A	rs1801133	0.712089	0.0317126	0.0859301	0.232568	183315
Malignant neoplasm of cervix	11855410	T	C	rs198379	0.410402	-0.0619578	0.0752657	0.36217	183315
Malignant neoplasm of cervix	11881265	G	A	rs77562907	0.752877	0.0861107	0.273498	0.0178506	183315
Malignant neoplasm of cervix	11921245	G	A	rs115388123	0.0856643	-0.797301	0.463891	0.00582361	183315
Malignant neoplasm of cervix	11923034	C	T	rs61776478	0.865502	0.0452438	0.267123	0.018615	183315
Malignant neoplasm of cervix	11935503	C	T	rs760189	0.573258	0.0521812	0.0926414	0.187933	183315
Malignant neoplasm of cervix	11952976	C	G	rs72641004	0.570369	0.0560001	0.0986773	0.159853	183315
Malignant neoplasm of cervix	11968598	C	T	rs11121845	0.307687	0.0749509	0.073475	0.576963	183315
Malignant neoplasm of cervix	11983660	G	A	rs3766744	0.222796	0.0902317	0.0740134	0.599932	183315
Malignant neoplasm of cervix	11984107	C	T	rs1474868	0.223405	0.0901146	0.0740147	0.599959	183315
Malignant neoplasm of cervix	12180358	C	G	rs5745984	0.12753	0.317389	0.208272	0.0323645	183315
Malignant neoplasm of cervix	12187883	C	T	rs2301258	0.325364	0.292527	0.297436	0.0149075	183315
Malignant neoplasm of cervix	12188446	G	A	rs5746001	0.12987	0.165481	0.109256	0.123796	183315
Malignant neoplasm of cervix	15031822	G	T	rs145075169	0.148762	-0.397567	0.275339	0.0176902	183315
Malignant neoplasm of cervix	15414434	C	T	rs78880003	0.592105	0.11075	0.206705	0.0312539	183315
Malignant neoplasm of cervix	16079192	A	T	rs28601634	0.610219	-0.0373463	0.0732625	0.594459	183315
Malignant neoplasm of cervix	16170777	G	C	rs28629977	0.618217	0.0369521	0.0741447	0.612532	183315
Malignant neoplasm of cervix	16174028	C	T	rs7519043	0.640147	0.0346769	0.0741762	0.612513	183315
Malignant neoplasm of cervix	16184399	C	T	rs36086195	0.932269	-0.00658558	0.0774865	0.683132	183315
Malignant neoplasm of cervix	16186658	C	T	rs4661359	0.58414	-0.0441439	0.0806506	0.722116	183315
Malignant neoplasm of cervix	16187431	A	G	rs924204	0.916527	0.00817679	0.0780162	0.690867	183315
Malignant neoplasm of cervix	16388188	A	C	rs187347153	0.00430804	0.467088	0.163622	0.0372148	183315
Malignant neoplasm of cervix	16949400	A	T	rs12217103	0.31906	0.0751356	0.0754076	0.363852	183315
Malignant neoplasm of cervix	16988930	G	A	rs4920605	0.275618	-0.0787129	0.0721993	0.518893	183315
Malignant neoplasm of cervix	17010050	G	C	rs35496797	0.718105	-0.0360205	0.099782	0.157193	183315
Malignant neoplasm of cervix	17066032	C	G	rs61767275	0.362292	-0.338119	0.371149	0.00984047	183315
Malignant neoplasm of cervix	17144824	CTG	C	rs150337494	0.186162	0.945569	0.715247	0.00252739	183315
Malignant neoplasm of cervix	17675255	C	T	rs72648451	0.177284	0.141064	0.104557	0.140281	183315
Malignant neoplasm of cervix	18178845	G	C	rs116652944	0.352046	-0.301109	0.323554	0.0136889	183315
Malignant neoplasm of cervix	18623305	A	G	rs189614440	0.548333	-0.307079	0.511575	0.00534987	183315
Malignant neoplasm of cervix	18793357	G	A	rs7533384	0.821443	-0.0257863	0.114256	0.111223	183315
Malignant neoplasm of cervix	18852105	G	A	rs28610043	0.937554	-0.012402	0.158302	0.0551022	183315
Malignant neoplasm of cervix	18868786	G	A	rs9793028	0.0771916	-0.130073	0.0736031	0.412299	183315
Malignant neoplasm of cervix	18925408	C	A	rs72645633	0.792698	-0.0557089	0.211975	0.0294472	183315
Malignant neoplasm of cervix	19066539	T	C	rs10753508	0.997803	0.000245185	0.0890596	0.207357	183315
Malignant neoplasm of cervix	19245382	A	G	rs12094043	0.193152	-0.105464	0.0810444	0.277201	183315
Malignant neoplasm of cervix	19330519	T	C	rs61766662	0.101719	0.129531	0.0791476	0.290859	183315
Malignant neoplasm of cervix	19354038	C	T	rs12751502	0.570583	0.0460158	0.0811292	0.273821	183315
Malignant neoplasm of cervix	19421928	T	G	rs145437966	0.540248	-0.146431	0.239095	0.0249299	183315
Malignant neoplasm of cervix	19561827	G	A	rs55929612	0.525797	-0.138623	0.218497	0.0267816	183315
Malignant neoplasm of cervix	19641564	T	C	rs12408663	0.587491	-0.0485294	0.089459	0.206097	183315
Malignant neoplasm of cervix	19651031	A	T	rs1894254	0.726788	0.0253268	0.0724863	0.538316	183315
Malignant neoplasm of cervix	19683297	C	T	rs41312012	0.992333	-0.00347149	0.361272	0.0111687	183315
Malignant neoplasm of cervix	19874865	G	A	rs114986549	0.141363	-0.218866	0.148814	0.0634352	183315
Malignant neoplasm of cervix	19956239	G	C	rs56066017	0.422389	-0.0628685	0.078362	0.321143	183315
Malignant neoplasm of cervix	19979653	G	C	rs11573156	0.162458	0.113794	0.0814643	0.275901	183315
Malignant neoplasm of cervix	20095119	G	T	rs2063054	0.28717	-0.0773199	0.0726451	0.447912	183315
Malignant neoplasm of cervix	20409511	G	GC	rs11379884	0.875694	-0.0134963	0.0862765	0.777477	183315
Malignant neoplasm of cervix	21269118	T	C	rs212548	0.78363	-0.0220554	0.0803209	0.285743	183315
Malignant neoplasm of cervix	21459575	C	T	rs4654748	0.139355	0.107107	0.0724581	0.472511	183315
Malignant neoplasm of cervix	21479954	T	C	rs3820296	0.0397686	0.148833	0.0723844	0.537655	183315
Malignant neoplasm of cervix	21490592	C	T	rs1106357	0.214457	0.0909392	0.0732552	0.43438	183315
Malignant neoplasm of cervix	21493549	A	G	rs12132412	0.0852099	0.127856	0.074282	0.401974	183315
Malignant neoplasm of cervix	21495404	T	C	rs1697422	0.301011	0.0754018	0.0729035	0.541009	183315
Malignant neoplasm of cervix	21496583	T	C	rs1780322	0.290402	0.0771519	0.0729749	0.540958	183315
Malignant neoplasm of cervix	21536798	G	A	rs115817391	0.146726	0.619455	0.426859	0.00762074	183315
Malignant neoplasm of cervix	21608940	G	T	rs861212	0.0660024	-0.134257	0.0730288	0.451683	183315
Malignant neoplasm of cervix	21647715	C	T	rs2128699	0.697318	0.0296122	0.0761351	0.65802	183315
Malignant neoplasm of cervix	21785574	C	T	rs113855594	0.621443	0.227401	0.460506	0.00613416	183315
Malignant neoplasm of cervix	21828352	A	G	rs2228347	0.562077	0.0439621	0.0758283	0.341538	183315
Malignant neoplasm of cervix	21842832	C	T	rs41266007	0.952447	-0.0200738	0.336614	0.0112076	183315
Malignant neoplasm of cervix	21855402	C	T	rs2229475	0.664417	-0.073009	0.168293	0.0474973	183315
Malignant neoplasm of cervix	21864961	G	A	rs897471	0.180195	-0.109976	0.0820623	0.735283	183315
Malignant neoplasm of cervix	21873980	C	T	rs28546127	0.539003	0.123834	0.201578	0.032686	183315
Malignant neoplasm of cervix	21898384	C	G	rs76305492	0.670638	-0.0537498	0.126389	0.09051	183315
Malignant neoplasm of cervix	21987951	A	C	rs61200828	0.720447	-0.0339584	0.0948925	0.821247	183315
Malignant neoplasm of cervix	22006735	AATAATAATG	A	rs145809479	0.344816	-0.222264	0.235277	0.0241828	183315
Malignant neoplasm of cervix	22171881	C	T	rs2744700	0.186296	0.0980994	0.0742268	0.376468	183315
Malignant neoplasm of cervix	22353477	G	A	rs76972837	0.814441	0.0825029	0.351524	0.0103662	183315
Malignant neoplasm of cervix	22421034	G	A	rs144654395	0.0528957	0.420612	0.217284	0.0294383	183315
Malignant neoplasm of cervix	22554246	C	A	rs144444914	0.333132	0.476985	0.492842	0.00529609	183315
Malignant neoplasm of cervix	22563015	G	GT	rs199812128	0.978923	0.0090116	0.341107	0.0108547	183315
Malignant neoplasm of cervix	22563354	G	A	rs209739	0.882803	-0.0359389	0.243792	0.0218481	183315
Malignant neoplasm of cervix	22616057	G	T	rs77482787	0.980302	-0.00591702	0.239652	0.0234826	183315
Malignant neoplasm of cervix	22635921	A	T	rs2935539	0.0936871	0.203346	0.121309	0.100612	183315
Malignant neoplasm of cervix	22636557	G	A	rs12058824	0.0828705	0.21583	0.12445	0.0949932	183315
Malignant neoplasm of cervix	22645067	C	T	rs72877151	0.749211	0.0469044	0.146723	0.0641765	183315
Malignant neoplasm of cervix	22657021	C	G	rs72651398	0.541453	-0.15258	0.249878	0.0208462	183315
Malignant neoplasm of cervix	22667221	G	A	rs292004	0.775852	-0.0362656	0.127369	0.909612	183315
Malignant neoplasm of cervix	22765378	C	T	rs142315752	0.698181	-0.0613726	0.158268	0.0563682	183315
Malignant neoplasm of cervix	22767266	G	A	rs78103613	0.938359	-0.010601	0.137081	0.0763192	183315
Malignant neoplasm of cervix	22829631	G	A	rs6686906	0.293256	-0.0787625	0.0749401	0.378094	183315
Malignant neoplasm of cervix	22890950	G	A	rs72655556	0.374565	-0.471588	0.531095	0.00496187	183315
Malignant neoplasm of cervix	23079992	C	G	rs2235547	0.484985	0.0508522	0.0728219	0.554508	183315
Malignant neoplasm of cervix	23397690	C	T	rs2275355	0.826754	-0.0193354	0.0883432	0.789428	183315
Malignant neoplasm of cervix	24180723	C	T	rs12751091	0.10365	-0.557637	0.342653	0.0111804	183315
Malignant neoplasm of cervix	24187233	G	C	rs139958347	0.867129	0.0323488	0.193351	0.037292	183315
Malignant neoplasm of cervix	24749568	C	T	rs183053322	0.678714	0.170972	0.412759	0.00766998	183315
Malignant neoplasm of cervix	24835953	T	G	rs6600274	0.51737	-0.0519646	0.0802658	0.720413	183315
Malignant neoplasm of cervix	24914565	G	A	rs2282718	0.995038	-0.000458244	0.07368	0.404999	183315
Malignant neoplasm of cervix	24964519	A	T	rs6672420	0.362608	-0.0656483	0.0721087	0.520348	183315
Malignant neoplasm of cervix	24972350	C	T	rs16830188	0.426229	0.290083	0.364582	0.0096939	183315
Malignant neoplasm of cervix	24978669	T	C	rs6600249	0.548873	-0.0433769	0.0723612	0.538477	183315
Malignant neoplasm of cervix	25023123	A	G	rs417688	0.807284	-0.0590167	0.241939	0.975922	183315
Malignant neoplasm of cervix	25026701	A	G	rs311428	0.710979	0.0291915	0.078781	0.70484	183315
Malignant neoplasm of cervix	25033080	C	G	rs79882224	0.298108	-0.141697	0.136181	0.0756855	183315
Malignant neoplasm of cervix	25068781	C	T	rs11806510	0.177969	-0.129637	0.0962391	0.166277	183315
Malignant neoplasm of cervix	25193792	T	C	rs11248997	0.253431	-0.0934562	0.0818315	0.271116	183315
Malignant neoplasm of cervix	25199424	A	G	rs2375113	0.868243	-0.0155425	0.0936915	0.179195	183315
Malignant neoplasm of cervix	25202547	A	G	rs2375278	0.244425	-0.104388	0.0896804	0.796198	183315
Malignant neoplasm of cervix	25235176	G	A	rs55794721	0.432567	0.0595776	0.0759137	0.343497	183315
Malignant neoplasm of cervix	25257119	C	G	rs72660908	0.433666	0.05943	0.0759067	0.34344	183315
Malignant neoplasm of cervix	25409808	A	T	rs28594470	0.56401	-0.041955	0.0727254	0.437946	183315
Malignant neoplasm of cervix	25551001	C	T	rs75446219	0.868866	0.0348852	0.211298	0.0306844	183315
Malignant neoplasm of cervix	25558006	T	G	rs34136392	0.601773	0.0379472	0.0727164	0.499599	183315
Malignant neoplasm of cervix	25566034	T	C	rs3856240	0.0477947	-0.143175	0.0723399	0.506973	183315
Malignant neoplasm of cervix	25660294	G	A	rs146701335	0.226289	-0.230876	0.19081	0.0382548	183315
Malignant neoplasm of cervix	25681077	T	A	rs12032634	0.807431	0.0178411	0.0731968	0.438341	183315
Malignant neoplasm of cervix	25682168	T	C	rs11247595	0.809619	0.0176313	0.0731842	0.438238	183315
Malignant neoplasm of cervix	25773673	A	G	rs3754148	0.397944	-0.104006	0.12304	0.0947688	183315
Malignant neoplasm of cervix	26035728	C	T	rs41284319	0.198213	0.31984	0.248582	0.0209009	183315
Malignant neoplasm of cervix	26067922	A	G	rs1938402	0.224998	0.325163	0.267989	0.0182844	183315
Malignant neoplasm of cervix	26201292	G	A	rs6703730	0.00916727	0.187028	0.0717749	0.38003	183315
Malignant neoplasm of cervix	26212565	T	C	rs6676630	0.314518	0.129361	0.128616	0.913616	183315
Malignant neoplasm of cervix	26251494	G	A	rs111486799	0.959554	0.0044465	0.0876796	0.213232	183315
Malignant neoplasm of cervix	26306694	G	A	rs149176316	0.63363	0.173261	0.363518	0.00926496	183315
Malignant neoplasm of cervix	26427451	T	C	rs3811463	0.945808	0.00490799	0.0722056	0.485572	183315
Malignant neoplasm of cervix	26473999	C	T	rs114289390	0.717938	-0.0832226	0.230395	0.0260884	183315
Malignant neoplasm of cervix	26534508	G	A	rs11589734	0.902848	-0.00883038	0.0723418	0.467815	183315
Malignant neoplasm of cervix	26606265	A	C	rs36004172	0.135203	-0.155295	0.103953	0.138518	183315
Malignant neoplasm of cervix	26691718	A	T	rs35161452	0.0572862	-0.25973	0.13662	0.0776143	183315
Malignant neoplasm of cervix	26884230	T	C	rs3170660	0.806431	-0.0183335	0.0748207	0.624945	183315
Malignant neoplasm of cervix	26958422	C	T	rs79598313	0.871686	-0.0322465	0.199647	0.0350884	183315
Malignant neoplasm of cervix	27123409	G	A	rs71638510	0.0928432	-0.142416	0.084742	0.239144	183315
Malignant neoplasm of cervix	27230144	A	T	rs147810594	0.0858025	0.518718	0.301936	0.0146966	183315
Malignant neoplasm of cervix	27245779	A	G	rs140858042	0.120745	-1.05509	0.679978	0.00298261	183315
Malignant neoplasm of cervix	27360610	C	T	rs150814911	0.327173	0.279634	0.285392	0.0163429	183315
Malignant neoplasm of cervix	27560200	T	TTGTG	rs10623052	0.94045	-0.00930798	0.124598	0.0919412	183315
Malignant neoplasm of cervix	27615890	C	T	rs148642368	0.342118	0.432717	0.455497	0.00617071	183315
Malignant neoplasm of cervix	27634321	C	G	rs3737801	0.979398	0.00390722	0.151304	0.0603128	183315
Malignant neoplasm of cervix	27644093	T	C	rs11581624	0.525561	-0.285142	0.449186	0.0065323	183315
Malignant neoplasm of cervix	27706100	A	G	rs79832171	0.562009	-0.219459	0.378469	0.00972636	183315
Malignant neoplasm of cervix	27962473	C	T	rs4379693	0.109886	0.414244	0.259112	0.980314	183315
Malignant neoplasm of cervix	28100309	A	C	rs3117999	0.543425	0.072566	0.119422	0.103341	183315
Malignant neoplasm of cervix	28725056	G	A	rs61787564	0.17169	0.12778	0.0934891	0.181982	183315
Malignant neoplasm of cervix	28733041	G	A	rs183909650	0.0869241	0.413836	0.241748	0.023012	183315
Malignant neoplasm of cervix	28865051	T	C	rs204074	0.163969	0.145456	0.104506	0.140264	183315
Malignant neoplasm of cervix	29131266	G	T	rs12403568	0.448264	0.0561549	0.0740526	0.603487	183315
Malignant neoplasm of cervix	29264557	G	A	rs12402615	0.928972	0.00906205	0.101663	0.149641	183315
Malignant neoplasm of cervix	29315806	G	T	rs2179795	0.971272	-0.00278065	0.0772123	0.337542	183315
Malignant neoplasm of cervix	29410113	C	T	rs150665026	0.307723	-0.264708	0.259514	0.021061	183315
Malignant neoplasm of cervix	29415160	G	C	rs74538145	0.163503	-0.380251	0.272897	0.0193558	183315
Malignant neoplasm of cervix	29639902	A	C	rs144943189	0.0322678	0.323021	0.150869	0.0619124	183315
Malignant neoplasm of cervix	30042678	C	G	rs116498837	0.840396	0.172445	0.856287	0.00188273	183315
Malignant neoplasm of cervix	30231069	G	A	rs145329681	0.52884	0.469748	0.745894	0.00256225	183315
Malignant neoplasm of cervix	30754408	C	T	rs12117692	0.0175065	-0.208889	0.0879202	0.216833	183315
Malignant neoplasm of cervix	30881966	T	C	rs6664906	0.460263	0.0542677	0.0734923	0.586575	183315
Malignant neoplasm of cervix	31336881	C	T	rs10914357	0.261166	-0.102474	0.091198	0.196209	183315
Malignant neoplasm of cervix	31548894	G	A	rs1574539	0.668084	0.0336623	0.0785073	0.306285	183315
Malignant neoplasm of cervix	31581704	A	G	rs945214	0.416646	0.0590546	0.0727046	0.536435	183315
Malignant neoplasm of cervix	31977167	C	T	rs140904849	0.59996	-0.107995	0.205918	0.0329724	183315
Malignant neoplasm of cervix	32549190	A	G	rs72652155	0.164031	0.706007	0.50732	0.00510809	183315
Malignant neoplasm of cervix	34366479	G	A	rs74409324	0.396753	0.261394	0.308453	0.0132642	183315
Malignant neoplasm of cervix	36478315	C	G	rs3917932	0.82641	0.0161653	0.0737107	0.577939	183315
Malignant neoplasm of cervix	36984904	G	T	rs822856	0.541765	0.0450611	0.0738529	0.601186	183315
Malignant neoplasm of cervix	37613845	T	G	rs36043533	0.540146	-0.137493	0.224444	0.0272434	183315
Malignant neoplasm of cervix	37650908	G	A	rs12742776	0.424753	0.0642505	0.0804939	0.27447	183315
Malignant neoplasm of cervix	37827489	C	G	rs139477416	0.673763	-0.0584128	0.138751	0.0718824	183315
Malignant neoplasm of cervix	38442944	G	A	rs114120637	0.0530078	0.642939	0.332293	0.0121315	183315
Malignant neoplasm of cervix	38580633	T	C	rs76769476	0.213758	0.182502	0.146789	0.0657638	183315
Malignant neoplasm of cervix	38733251	A	T	rs12067564	0.292984	-0.299689	0.284985	0.0158782	183315
Malignant neoplasm of cervix	38824239	A	C	rs4443857	0.550175	-0.0453828	0.0759546	0.64413	183315
Malignant neoplasm of cervix	38923572	T	C	rs10789520	0.183307	0.149884	0.11264	0.1172	183315
Malignant neoplasm of cervix	39009638	A	G	rs112385133	0.933964	-0.00787769	0.0950742	0.175284	183315
Malignant neoplasm of cervix	39331383	A	G	rs16826069	0.456867	-0.0675653	0.0908117	0.19943	183315
Malignant neoplasm of cervix	39738050	T	C	rs12074147	0.572224	0.0421906	0.0747029	0.36787	183315
Malignant neoplasm of cervix	39983563	G	GGTTTT	rs200232278	0.641976	0.0931928	0.200442	0.0330383	183315
Malignant neoplasm of cervix	40077347	T	C	rs6681804	0.530633	-0.0626214	0.0998683	0.156815	183315
Malignant neoplasm of cervix	40094562	T	C	rs4660386	0.23851	0.097132	0.0824047	0.742557	183315
Malignant neoplasm of cervix	40301251	G	A	rs2229826	0.271139	0.191594	0.174106	0.0467469	183315
Malignant neoplasm of cervix	41008613	T	C	rs138965969	0.338547	0.234813	0.245353	0.022687	183315
Malignant neoplasm of cervix	41647304	C	T	rs34124744	0.976954	-0.00349541	0.121	0.101112	183315
Malignant neoplasm of cervix	41980802	C	T	rs77165808	0.101918	-0.465707	0.284727	0.0154816	183315
Malignant neoplasm of cervix	42157419	G	A	rs11210603	0.646093	0.0467138	0.10173	0.149096	183315
Malignant neoplasm of cervix	42441912	A	G	rs2152315	0.187968	0.105023	0.0797676	0.285791	183315
Malignant neoplasm of cervix	42579951	C	A	rs2762687	0.759831	-0.0221337	0.072403	0.48866	183315
Malignant neoplasm of cervix	42766833	C	A	rs55716016	0.185373	-0.358134	0.270414	0.0174222	183315
Malignant neoplasm of cervix	42905469	A	C	rs1098783	0.0829507	0.208658	0.120347	0.100638	183315
Malignant neoplasm of cervix	42985130	C	T	rs115897087	0.537313	-0.109897	0.178149	0.0451314	183315
Malignant neoplasm of cervix	43239312	G	A	rs61479385	0.810333	0.043741	0.182257	0.0414779	183315
Malignant neoplasm of cervix	43294565	G	T	rs7549876	0.169203	-0.105632	0.0768362	0.335572	183315
Malignant neoplasm of cervix	43467362	A	G	rs148707035	0.26403	-0.666092	0.596367	0.0035457	183315
Malignant neoplasm of cervix	43530749	T	A	rs3001722	0.852008	0.0589932	0.316221	0.0129952	183315
Malignant neoplasm of cervix	43544900	A	G	rs6695915	0.104381	-0.263912	0.16251	0.0512053	183315
Malignant neoplasm of cervix	43582612	T	C	rs688627	0.795595	0.0188929	0.0729307	0.424975	183315
Malignant neoplasm of cervix	43622254	G	A	rs72673097	0.412714	-0.270284	0.329966	0.0120536	183315
Malignant neoplasm of cervix	43828739	C	A	rs37454	0.20735	-0.094409	0.0748751	0.361913	183315
Malignant neoplasm of cervix	43829405	C	A	rs141640396	0.638222	-0.215936	0.459256	0.0067703	183315
Malignant neoplasm of cervix	43979995	T	C	rs3762423	0.354975	-0.199922	0.216136	0.0284838	183315
Malignant neoplasm of cervix	44241623	G	C	rs1738050	0.943891	-0.00537841	0.0764193	0.667853	183315
Malignant neoplasm of cervix	44501651	A	G	rs68002039	0.739609	-0.0410093	0.123384	0.0964042	183315
Malignant neoplasm of cervix	44526649	T	C	rs75339918	0.520606	0.132422	0.206132	0.0330115	183315
Malignant neoplasm of cervix	44530989	A	G	rs12145751	0.207608	-0.225159	0.178673	0.0432116	183315
Malignant neoplasm of cervix	44538345	G	A	rs114488034	0.635441	-0.0985082	0.207787	0.0315603	183315
Malignant neoplasm of cervix	44538532	G	T	rs7554123	0.663422	0.0857794	0.197107	0.034554	183315
Malignant neoplasm of cervix	44762179	G	C	rs41269067	0.33474	-0.179574	0.186163	0.0396242	183315
Malignant neoplasm of cervix	44997828	T	G	rs7525733	0.636164	-0.0394893	0.0834747	0.250945	183315
Malignant neoplasm of cervix	45041746	C	T	rs150080554	0.0568434	0.505874	0.265619	0.0194483	183315
Malignant neoplasm of cervix	45237620	A	G	rs114842128	0.533834	0.139292	0.223882	0.0270139	183315
Malignant neoplasm of cervix	45309493	T	C	rs115268037	0.344769	-0.188471	0.199486	0.0357212	183315
Malignant neoplasm of cervix	45313245	T	A	rs113151279	0.407834	0.137964	0.166681	0.0513573	183315
Malignant neoplasm of cervix	45474170	C	A	rs115822551	0.231474	0.238466	0.199292	0.0352764	183315
Malignant neoplasm of cervix	46375950	T	C	rs141228413	0.811539	0.0405763	0.170173	0.0495677	183315
Malignant neoplasm of cervix	46444226	G	C	rs116668474	0.614272	0.0835893	0.165857	0.0508826	183315
Malignant neoplasm of cervix	46613995	G	A	rs188254809	0.891183	-0.0870925	0.636608	0.00332233	183315
Malignant neoplasm of cervix	46795544	A	G	rs192592903	0.611894	-0.107339	0.211558	0.0308139	183315
Malignant neoplasm of cervix	46884296	G	A	rs28588150	0.646606	0.0465379	0.101504	0.151537	183315
Malignant neoplasm of cervix	46905212	C	T	rs115874207	0.433852	-0.206866	0.264326	0.0193982	183315
Malignant neoplasm of cervix	47368537	G	T	rs35687416	0.733182	-0.0517714	0.151869	0.0614935	183315
Malignant neoplasm of cervix	47434787	G	A	rs12035995	0.702771	-0.0570088	0.149401	0.06069	183315
Malignant neoplasm of cervix	47448276	C	G	rs4926870	0.515359	-0.101778	0.156457	0.0548374	183315
Malignant neoplasm of cervix	47484460	A	G	rs10789510	0.727155	0.0348634	0.0999201	0.847653	183315
Malignant neoplasm of cervix	47496019	C	T	rs10157710	0.881101	0.01474	0.0985462	0.843014	183315
Malignant neoplasm of cervix	47496107	T	C	rs10158500	0.868898	0.0162564	0.098489	0.842772	183315
Malignant neoplasm of cervix	47499458	A	G	rs1337526	0.86665	0.0165361	0.0984787	0.842781	183315
Malignant neoplasm of cervix	47518766	C	T	rs647932	0.874607	0.0230888	0.146308	0.936764	183315
Malignant neoplasm of cervix	47578260	C	T	rs74856158	0.0470002	-0.526621	0.265128	0.019299	183315
Malignant neoplasm of cervix	47843205	T	A	rs181255685	0.155105	0.508431	0.357615	0.0105126	183315
Malignant neoplasm of cervix	48494367	G	A	rs61774410	0.516947	-0.111882	0.172642	0.0467919	183315
Malignant neoplasm of cervix	48537459	G	A	rs4926743	0.280592	-0.172354	0.159736	0.0545295	183315
Malignant neoplasm of cervix	48755845	C	T	rs77126389	0.754689	0.110852	0.35477	0.0102852	183315
Malignant neoplasm of cervix	48781829	T	G	rs72681067	0.900394	0.0389142	0.310906	0.0137007	183315
Malignant neoplasm of cervix	50005444	C	A	rs72686784	0.708577	0.121031	0.323812	0.0127605	183315
Malignant neoplasm of cervix	51012664	T	A	rs35311109	0.520346	-0.0561502	0.0873508	0.222495	183315
Malignant neoplasm of cervix	52074190	G	T	rs79235526	0.100173	-0.515529	0.313579	0.0139756	183315
Malignant neoplasm of cervix	52117939	T	C	rs6686632	0.492331	0.089224	0.129949	0.0837661	183315
Malignant neoplasm of cervix	52585348	G	A	rs835344	0.766547	-0.0216049	0.0727695	0.436629	183315
Malignant neoplasm of cervix	52704086	T	A	rs835608	0.952932	-0.00426178	0.0722032	0.52565	183315
Malignant neoplasm of cervix	52903751	C	T	rs34877649	0.319946	-0.262964	0.2644	0.0189873	183315
Malignant neoplasm of cervix	52927236	A	C	rs1242331	0.773377	-1.4629	5.08022	0.000202576	183315
Malignant neoplasm of cervix	53020909	G	T	rs11804953	0.660128	0.0827654	0.188216	0.0384254	183315
Malignant neoplasm of cervix	53041670	G	GT	rs150323612	0.117025	0.552295	0.352367	0.0104505	183315
Malignant neoplasm of cervix	53101146	C	T	rs12737414	0.179504	-0.157328	0.11721	0.894155	183315
Malignant neoplasm of cervix	53115998	A	G	rs3820201	0.224207	0.0889363	0.0731735	0.428055	183315
Malignant neoplasm of cervix	53126451	C	G	rs1383599	0.212088	0.383439	0.307281	0.0139523	183315
Malignant neoplasm of cervix	53247055	C	T	rs5174	0.312868	0.0739166	0.073241	0.41515	183315
Malignant neoplasm of cervix	53272511	A	G	rs7546246	0.0583109	0.137495	0.0726199	0.448611	183315
Malignant neoplasm of cervix	53410477	G	T	rs1342970	0.113846	0.148101	0.0936674	0.181852	183315
Malignant neoplasm of cervix	53572751	C	T	rs139712698	0.271838	0.836693	0.761433	0.00222468	183315
Malignant neoplasm of cervix	54122437	C	T	rs7516442	0.629569	0.0373157	0.0773649	0.316371	183315
Malignant neoplasm of cervix	54217341	C	G	rs1410896	0.893824	-0.012855	0.0963158	0.170001	183315
Malignant neoplasm of cervix	54379015	A	G	rs12022510	0.801723	0.0366271	0.145857	0.0677093	183315
Malignant neoplasm of cervix	54385891	C	A	rs4141420	0.80184	0.036605	0.145856	0.0677099	183315
Malignant neoplasm of cervix	54571936	G	A	rs300275	0.324737	0.072648	0.0737717	0.412275	183315
Malignant neoplasm of cervix	54631647	G	A	rs7545297	0.453541	0.0556898	0.0743002	0.393147	183315
Malignant neoplasm of cervix	54713312	G	A	rs79726097	0.890463	0.0304136	0.220839	0.0277288	183315
Malignant neoplasm of cervix	54785839	C	T	rs2270000	0.891859	-0.0134965	0.0992741	0.158014	183315
Malignant neoplasm of cervix	54907499	C	T	rs61769371	0.148283	-0.148259	0.102557	0.142602	183315
Malignant neoplasm of cervix	55026029	T	C	rs4927191	0.26397	-0.0891006	0.0797638	0.288781	183315
Malignant neoplasm of cervix	55039974	G	T	rs11591147	0.68409	0.0800313	0.196691	0.0363313	183315
Malignant neoplasm of cervix	55054735	G	C	rs553741	0.569572	0.0429039	0.0754446	0.63759	183315
Malignant neoplasm of cervix	55055640	G	T	rs472495	0.375872	0.0647126	0.073078	0.575522	183315
Malignant neoplasm of cervix	55056885	G	T	rs7525503	0.0873434	0.399814	0.233867	0.0243436	183315
Malignant neoplasm of cervix	55238061	C	T	rs144558125	0.984818	-0.00411898	0.216459	0.0290982	183315
Malignant neoplasm of cervix	55315260	G	A	rs952574	0.819793	-0.0169461	0.0743867	0.628263	183315
Malignant neoplasm of cervix	55802735	C	T	rs147720706	0.620768	0.135584	0.274038	0.0174608	183315
Malignant neoplasm of cervix	55858121	G	A	rs80098465	0.697028	-0.104844	0.269289	0.0180691	183315
Malignant neoplasm of cervix	55972774	A	C	rs72673550	0.264497	-0.428893	0.384373	0.00914913	183315
Malignant neoplasm of cervix	56581040	G	A	rs186126632	0.632239	0.223302	0.466594	0.00633709	183315
Malignant neoplasm of cervix	56682948	G	A	rs79906664	0.942004	0.00899143	0.123592	0.0933538	183315
Malignant neoplasm of cervix	56807879	A	C	rs11206920	0.448943	-0.155917	0.205919	0.0321081	183315
Malignant neoplasm of cervix	56838999	C	T	rs113272037	0.648322	0.111865	0.245268	0.0226802	183315
Malignant neoplasm of cervix	56894255	T	G	rs6696924	0.249542	0.0941042	0.0817258	0.268392	183315
Malignant neoplasm of cervix	56910045	C	A	rs682479	0.444469	0.056883	0.0743891	0.385911	183315
Malignant neoplasm of cervix	56911906	G	A	rs687628	0.417248	0.060361	0.074409	0.385405	183315
Malignant neoplasm of cervix	56913999	T	C	rs607268	0.265822	0.0813886	0.0731427	0.427821	183315
Malignant neoplasm of cervix	56914875	G	A	rs191533645	0.298908	-0.52802	0.508309	0.00435933	183315
Malignant neoplasm of cervix	56920602	T	C	rs713452	0.451572	0.0559442	0.0743152	0.386444	183315
Malignant neoplasm of cervix	56924756	A	G	rs587255	0.400508	0.0619599	0.0736992	0.401504	183315
Malignant neoplasm of cervix	56941254	T	C	rs628745	0.431062	0.058044	0.0737183	0.402319	183315
Malignant neoplasm of cervix	56943654	T	C	rs41286846	0.0839982	-0.306026	0.177104	0.0432905	183315
Malignant neoplasm of cervix	56946106	G	A	rs41286852	0.514513	-0.119629	0.183529	0.0403828	183315
Malignant neoplasm of cervix	56949637	G	A	rs12085435	0.382092	0.165676	0.18955	0.0369242	183315
Malignant neoplasm of cervix	56954954	A	G	rs41452950	0.379997	0.166571	0.189738	0.0369196	183315
Malignant neoplasm of cervix	56956102	A	G	rs617283	0.79701	-0.0196189	0.0762733	0.65393	183315
Malignant neoplasm of cervix	56956838	C	T	rs12067507	0.382626	0.165554	0.189623	0.0369404	183315
Malignant neoplasm of cervix	56959046	A	G	rs861361	0.826379	0.0373681	0.170359	0.0466013	183315
Malignant neoplasm of cervix	56961578	C	A	rs856843	0.938396	0.0132279	0.171155	0.0465544	183315
Malignant neoplasm of cervix	56966477	C	T	rs114114065	0.131029	-0.402121	0.266295	0.0190553	183315
Malignant neoplasm of cervix	57020969	T	C	rs116094092	0.0944409	-0.474389	0.283654	0.017001	183315
Malignant neoplasm of cervix	57057812	A	G	rs4912425	0.38323	0.079115	0.0907323	0.793304	183315
Malignant neoplasm of cervix	57187902	C	T	rs155303	0.00770158	0.198777	0.0745913	0.303283	183315
Malignant neoplasm of cervix	57190828	C	T	rs155298	0.00610534	0.20373	0.0742979	0.304724	183315
Malignant neoplasm of cervix	57377521	A	G	rs17457811	0.412062	0.170549	0.207917	0.0311776	183315
Malignant neoplasm of cervix	57472906	A	C	rs12752978	0.0919158	0.12578	0.0746298	0.377901	183315
Malignant neoplasm of cervix	57816767	C	T	rs61768457	0.885561	-0.0266907	0.185451	0.0402231	183315
Malignant neoplasm of cervix	58343032	A	T	rs76168185	0.640494	0.161931	0.346741	0.0111865	183315
Malignant neoplasm of cervix	58883898	C	T	rs12239208	0.458142	-0.235717	0.317717	0.0129241	183315
Malignant neoplasm of cervix	59181306	C	T	rs12733512	0.646078	0.0371773	0.080958	0.275374	183315
Malignant neoplasm of cervix	59305532	C	CA	rs144695160	0.354938	-0.154484	0.167	0.0507524	183315
Malignant neoplasm of cervix	61058312	T	G	rs138617180	0.244879	-1.03529	0.890285	0.00152424	183315
Malignant neoplasm of cervix	61489432	C	G	rs12141037	0.395869	-0.0699417	0.0823791	0.261773	183315
Malignant neoplasm of cervix	61594615	G	T	rs17122460	0.739735	0.0520102	0.156561	0.0572601	183315
Malignant neoplasm of cervix	62238014	G	A	rs17123220	0.960305	0.0109318	0.219646	0.027175	183315
Malignant neoplasm of cervix	62300929	G	A	rs74076477	0.193431	0.436457	0.335608	0.0115082	183315
Malignant neoplasm of cervix	62437688	T	C	rs9436221	0.1828	-0.10885	0.0817078	0.262899	183315
Malignant neoplasm of cervix	62534004	C	G	rs7534572	0.188446	0.107341	0.0816165	0.736232	183315
Malignant neoplasm of cervix	62568692	A	C	rs7555577	0.16159	0.114537	0.081827	0.738634	183315
Malignant neoplasm of cervix	62633352	T	C	rs10889352	0.169809	-0.112057	0.0816256	0.263355	183315
Malignant neoplasm of cervix	62650556	G	A	rs1168093	0.198031	0.105052	0.0816139	0.736617	183315
Malignant neoplasm of cervix	62652525	A	C	rs10889353	0.175702	-0.110533	0.0816279	0.26311	183315
Malignant neoplasm of cervix	62712025	A	C	rs7518497	0.358118	-0.0762816	0.0830088	0.249901	183315
Malignant neoplasm of cervix	63494584	A	G	rs144996885	0.0914387	0.621581	0.368266	0.00914224	183315
Malignant neoplasm of cervix	63583261	T	G	rs113939762	0.755447	-0.0792789	0.254535	0.0213735	183315
Malignant neoplasm of cervix	63630423	G	A	rs7535245	0.873948	-0.0136194	0.0858478	0.235833	183315
Malignant neoplasm of cervix	63647788	A	G	rs61765292	0.968179	-0.00311841	0.0781712	0.311189	183315
Malignant neoplasm of cervix	63752896	T	C	rs144009388	0.990486	0.00608136	0.509998	0.0048775	183315
Malignant neoplasm of cervix	63830105	T	C	rs115365379	0.975292	-0.0199853	0.645276	0.00312259	183315
Malignant neoplasm of cervix	64146145	C	T	rs61765448	0.645839	-0.0365209	0.079471	0.297985	183315
Malignant neoplasm of cervix	64259023	G	A	rs138384996	0.505454	0.294292	0.441924	0.0065955	183315
Malignant neoplasm of cervix	64261542	G	A	rs114735138	0.156114	-0.402354	0.283695	0.0163177	183315
Malignant neoplasm of cervix	64272333	A	C	rs72667283	0.0698699	0.257943	0.142294	0.0688234	183315
Malignant neoplasm of cervix	64338578	C	T	rs12117461	0.638259	-0.0531037	0.112954	0.118677	183315
Malignant neoplasm of cervix	64621365	G	T	rs184647339	0.537504	-0.430547	0.698269	0.00288795	183315
Malignant neoplasm of cervix	64759626	C	T	rs184316561	0.276584	-0.302122	0.277679	0.0168629	183315
Malignant neoplasm of cervix	65233192	G	A	rs72679406	0.390865	0.179862	0.209617	0.0305174	183315
Malignant neoplasm of cervix	65428277	A	G	rs4468199	0.402924	-0.117583	0.14058	0.0724958	183315
Malignant neoplasm of cervix	65604098	A	G	rs72683129	0.112749	-0.166246	0.104824	0.136821	183315
Malignant neoplasm of cervix	65604348	A	T	rs11208685	0.0487248	0.152539	0.0773924	0.324839	183315
Malignant neoplasm of cervix	65604919	G	A	rs11208686	0.0455691	0.154205	0.0771271	0.327429	183315
Malignant neoplasm of cervix	65611941	G	A	rs6678033	0.192231	0.0944916	0.0724625	0.462943	183315
Malignant neoplasm of cervix	65626887	A	G	rs11208691	0.313553	0.0729845	0.07242	0.470514	183315
Malignant neoplasm of cervix	65634148	C	T	rs12034502	0.305777	0.0741706	0.0724235	0.470994	183315
Malignant neoplasm of cervix	66025600	G	T	rs72667434	0.822442	-0.0489797	0.218265	0.0283581	183315
Malignant neoplasm of cervix	66047991	G	A	rs7530150	0.685023	0.0984365	0.242683	0.0235688	183315
Malignant neoplasm of cervix	66102826	G	A	rs147254080	0.804137	-0.0725432	0.292517	0.0164844	183315
Malignant neoplasm of cervix	66588015	A	C	rs72676194	0.849605	-0.0194724	0.10269	0.143219	183315
Malignant neoplasm of cervix	67053305	C	A	rs2250984	0.0237684	0.163545	0.0723377	0.488996	183315
Malignant neoplasm of cervix	67354511	C	T	rs6679356	0.651778	0.054935	0.121728	0.901768	183315
Malignant neoplasm of cervix	67603905	A	G	rs78618931	0.798088	-0.0885078	0.345973	0.0117898	183315
Malignant neoplasm of cervix	67682670	T	C	rs520820	0.0621627	-0.162794	0.0872829	0.778636	183315
Malignant neoplasm of cervix	69851218	C	T	rs113846452	0.870223	-0.0375448	0.229808	0.0267722	183315
Malignant neoplasm of cervix	71832046	A	T	rs115793338	0.955814	-0.0195167	0.352238	0.0104309	183315
Malignant neoplasm of cervix	72140224	T	TTTGTTGTTG	rs140320901	0.500506	0.0954449	0.141674	0.0724513	183315
Malignant neoplasm of cervix	72243359	G	A	rs1026566	0.281403	-0.0781199	0.072523	0.45771	183315
Malignant neoplasm of cervix	72405461	A	G	rs111993682	0.114939	-0.604856	0.3837	0.00926327	183315
Malignant neoplasm of cervix	72569308	T	C	rs147322213	0.312965	0.471955	0.467736	0.00664015	183315
Malignant neoplasm of cervix	73428961	C	T	rs12130644	0.386026	-0.0873899	0.100813	0.149981	183315
Malignant neoplasm of cervix	73893476	G	C	rs71655423	0.761604	-0.0981152	0.323411	0.0126193	183315
Malignant neoplasm of cervix	74486564	G	A	rs144889249	0.445223	-0.309914	0.405965	0.00774703	183315
Malignant neoplasm of cervix	74591159	G	T	rs76296629	0.842015	-0.0422962	0.212206	0.0320315	183315
Malignant neoplasm of cervix	74713029	C	T	rs13375787	0.735785	0.0365745	0.108388	0.129689	183315
Malignant neoplasm of cervix	74817278	T	G	rs277392	0.267589	0.0924988	0.0834351	0.252166	183315
Malignant neoplasm of cervix	75607994	C	T	rs75209031	0.702006	0.0913745	0.238817	0.0230174	183315
Malignant neoplasm of cervix	75635043	C	A	rs7529852	0.518925	0.0474227	0.0735232	0.405329	183315
Malignant neoplasm of cervix	76040281	C	T	rs116548914	0.611599	-0.205258	0.404218	0.00841829	183315
Malignant neoplasm of cervix	76053016	A	T	rs1251489	0.301079	-0.096802	0.093608	0.183512	183315
Malignant neoplasm of cervix	76062514	C	T	rs79757359	0.35347	-0.0869003	0.0936546	0.183441	183315
Malignant neoplasm of cervix	76072161	T	C	rs34354538	0.233558	-0.109438	0.0918686	0.192741	183315
Malignant neoplasm of cervix	76160847	T	C	rs11162091	0.840377	0.015074	0.074842	0.631034	183315
Malignant neoplasm of cervix	76253392	G	A	rs79841811	0.0790915	-0.358823	0.204344	0.0314124	183315
Malignant neoplasm of cervix	76343384	A	G	rs74957782	0.341533	-0.614412	0.645974	0.00310903	183315
Malignant neoplasm of cervix	77055664	T	C	rs187495986	0.679761	0.103565	0.250891	0.0212729	183315
Malignant neoplasm of cervix	77959248	A	G	rs3767026	0.350609	-0.183917	0.197038	0.0337118	183315
Malignant neoplasm of cervix	78038580	A	G	rs6699769	0.106656	-0.15432	0.0956484	0.169533	183315
Malignant neoplasm of cervix	78946283	C	A	rs41313381	0.231569	0.332185	0.277671	0.0172055	183315
Malignant neoplasm of cervix	80287032	T	A	rs72673653	0.834526	-0.0379062	0.181456	0.0414565	183315
Malignant neoplasm of cervix	80546805	G	A	rs12081633	0.0996529	-0.170277	0.103415	0.142723	183315
Malignant neoplasm of cervix	80998564	T	A	rs185490651	0.209977	0.94557	0.754266	0.00240858	183315
Malignant neoplasm of cervix	81800220	G	A	rs3748770	0.299116	-0.0859293	0.082757	0.25824	183315
Malignant neoplasm of cervix	82932431	A	G	rs77902262	0.228983	0.233773	0.194328	0.0364194	183315
Malignant neoplasm of cervix	83077409	A	T	rs72713144	0.0355926	-0.450533	0.214381	0.0292351	183315
Malignant neoplasm of cervix	85259718	G	GC	rs140379829	0.405578	-0.13653	0.164158	0.0502152	183315
Malignant neoplasm of cervix	85275129	G	A	rs3768234	0.472483	-0.118726	0.165255	0.0495782	183315
Malignant neoplasm of cervix	86413313	A	C	rs11161815	0.28836	0.0831633	0.0783284	0.303949	183315
Malignant neoplasm of cervix	86899532	C	T	rs113520471	0.036637	-0.351856	0.168369	0.0485292	183315
Malignant neoplasm of cervix	87428680	T	C	rs17423152	0.6323	-0.0720941	0.150669	0.0620455	183315
Malignant neoplasm of cervix	87442073	A	T	rs1970947	0.198804	-0.100194	0.0779739	0.313426	183315
Malignant neoplasm of cervix	87598813	A	T	rs74102412	0.0144891	-0.36086	0.147597	0.0637521	183315
Malignant neoplasm of cervix	87600507	C	CAA	rs11441787	0.032282	-0.310829	0.145186	0.066895	183315
Malignant neoplasm of cervix	88207422	A	C	rs1537906	0.0645298	-0.17889	0.096776	0.163641	183315
Malignant neoplasm of cervix	88237013	C	T	rs75391630	0.521168	0.103355	0.161103	0.0543188	183315
Malignant neoplasm of cervix	89202489	A	C	rs17130751	0.493704	-0.382931	0.55949	0.00388598	183315
Malignant neoplasm of cervix	89685336	T	C	rs12410795	0.50744	-0.0935092	0.141076	0.0729094	183315
Malignant neoplasm of cervix	90299104	G	A	rs75579988	0.219288	0.726828	0.591675	0.00400804	183315
Malignant neoplasm of cervix	90511874	A	T	rs115621185	0.327239	-0.242308	0.247331	0.0220059	183315
Malignant neoplasm of cervix	90835873	C	G	rs116829178	0.0351091	1.08838	0.51653	0.00493514	183315
Malignant neoplasm of cervix	91064748	C	T	rs469772	0.375141	-0.0781758	0.0881467	0.213276	183315
Malignant neoplasm of cervix	91080269	A	G	rs469802	0.124681	-0.134723	0.0877431	0.215186	183315
Malignant neoplasm of cervix	91619702	T	C	rs59178722	0.362593	-0.0731377	0.0803327	0.285788	183315
Malignant neoplasm of cervix	91742769	G	A	rs11801868	0.0822394	0.135866	0.0781809	0.318499	183315
Malignant neoplasm of cervix	91980163	T	C	rs149072800	0.0634995	0.365113	0.196755	0.0343567	183315
Malignant neoplasm of cervix	92088726	G	A	rs34856868	0.496894	0.137855	0.202911	0.0342365	183315
Malignant neoplasm of cervix	92287779	T	C	rs141094656	0.609888	0.115075	0.225533	0.0277414	183315
Malignant neoplasm of cervix	92300881	G	A	rs115340020	0.184909	0.505576	0.381339	0.00939913	183315
Malignant neoplasm of cervix	92376810	A	C	rs139795227	0.755825	0.0703189	0.226128	0.0276403	183315
Malignant neoplasm of cervix	92412850	C	T	rs115427247	0.13733	0.567739	0.382108	0.00924817	183315
Malignant neoplasm of cervix	92460097	G	C	rs150649461	0.754811	0.0706606	0.226256	0.0275998	183315
Malignant neoplasm of cervix	92569463	C	T	rs6692187	0.335313	-0.083646	0.0868178	0.776319	183315
Malignant neoplasm of cervix	92737621	C	A	rs11164801	0.212706	0.104833	0.0841247	0.2424	183315
Malignant neoplasm of cervix	92766096	A	AAAT	rs200008520	0.901461	0.0156916	0.126733	0.0942364	183315
Malignant neoplasm of cervix	92805775	G	A	rs2180976	0.141607	-0.110237	0.0749996	0.633329	183315
Malignant neoplasm of cervix	92934792	G	A	rs12757307	0.186072	0.14937	0.112963	0.116151	183315
Malignant neoplasm of cervix	93052544	G	A	rs114564514	0.348389	-0.498231	0.531323	0.00501248	183315
Malignant neoplasm of cervix	93086630	C	G	rs11164870	0.306906	0.0762945	0.0746715	0.628322	183315
Malignant neoplasm of cervix	93112845	C	T	rs4847398	0.305814	0.0764005	0.0746066	0.631797	183315
Malignant neoplasm of cervix	93179286	C	G	rs7553916	0.334003	0.0725352	0.0750818	0.642759	183315
Malignant neoplasm of cervix	93292230	G	GTACCCATACTA	rs111969858	0.161355	-0.107062	0.0764438	0.330755	183315
Malignant neoplasm of cervix	93373473	A	G	rs35910103	0.663798	-0.040482	0.0931315	0.180817	183315
Malignant neoplasm of cervix	93482476	G	T	rs114730474	0.958774	0.016693	0.32293	0.0125746	183315
Malignant neoplasm of cervix	93919068	G	A	rs12563495	0.719674	0.0259294	0.0722482	0.500228	183315
Malignant neoplasm of cervix	94012337	T	C	rs945067	0.908298	0.0110993	0.0963599	0.831591	183315
Malignant neoplasm of cervix	94412245	T	C	rs10399785	0.977144	0.00208441	0.0727554	0.462496	183315
Malignant neoplasm of cervix	94963470	T	G	rs6541375	0.960659	-0.00414414	0.0840138	0.241596	183315
Malignant neoplasm of cervix	95185561	G	A	rs78282816	0.620885	0.223201	0.451279	0.00609732	183315
Malignant neoplasm of cervix	95219899	C	T	rs4950017	0.179641	0.117416	0.0875023	0.785071	183315
Malignant neoplasm of cervix	95697962	A	G	rs115614347	0.566183	-0.161827	0.282085	0.0170196	183315
Malignant neoplasm of cervix	97140295	T	G	rs1760216	0.762932	-0.0286153	0.0948681	0.824478	183315
Malignant neoplasm of cervix	98838352	A	T	rs149313233	0.0711574	0.971742	0.538519	0.00456508	183315
Malignant neoplasm of cervix	99559271	A	G	rs11166273	0.74745	-0.0294268	0.0913867	0.193331	183315
Malignant neoplasm of cervix	101069907	A	G	rs115456582	0.0313018	1.03012	0.47841	0.00598865	183315
Malignant neoplasm of cervix	101231762	A	G	rs138537624	0.899908	-0.020766	0.165101	0.0516653	183315
Malignant neoplasm of cervix	101270487	G	A	rs2180234	0.596388	0.0473011	0.0893147	0.794962	183315
Malignant neoplasm of cervix	101279077	C	A	rs6693121	0.967437	-0.00309009	0.0756948	0.346848	183315
Malignant neoplasm of cervix	101712735	C	A	rs76527254	0.71069	0.117714	0.317349	0.0134814	183315
Malignant neoplasm of cervix	101713282	G	A	rs113858120	0.688215	0.263637	0.656993	0.00318883	183315
Malignant neoplasm of cervix	102023783	C	T	rs11578575	0.670723	0.113223	0.26631	0.0184639	183315
Malignant neoplasm of cervix	102234416	C	A	rs138024970	0.339836	-0.291371	0.305264	0.0142763	183315
Malignant neoplasm of cervix	102619351	T	C	rs75782947	0.869408	0.0651234	0.396102	0.00811905	183315
Malignant neoplasm of cervix	102693098	A	AT	rs200048932	0.0128941	0.667552	0.268451	0.0114574	183315
Malignant neoplasm of cervix	103037113	T	G	rs115614917	0.203535	-0.238444	0.187523	0.0395767	183315
Malignant neoplasm of cervix	103160755	G	A	rs140026476	0.635394	0.133237	0.281003	0.017912	183315
Malignant neoplasm of cervix	103214731	A	G	rs116274910	0.320909	-0.44351	0.446821	0.00710602	183315
Malignant neoplasm of cervix	103512697	A	C	rs6676813	0.550104	0.090606	0.151616	0.0621797	183315
Malignant neoplasm of cervix	103588835	C	T	rs114922930	0.224313	-0.33851	0.278577	0.0172627	183315
Malignant neoplasm of cervix	103849546	A	G	rs114500706	0.675274	-0.074176	0.177064	0.0442155	183315
Malignant neoplasm of cervix	103907224	C	A	rs4847148	0.558879	0.30066	0.514382	0.00498296	183315
Malignant neoplasm of cervix	103949496	T	G	rs4434842	0.578261	0.0714831	0.128584	0.911736	183315
Malignant neoplasm of cervix	104198470	C	T	rs141392442	0.457876	0.21737	0.292813	0.0159446	183315
Malignant neoplasm of cervix	104511217	C	T	rs2317401	0.753061	-0.0504044	0.160214	0.0541546	183315
Malignant neoplasm of cervix	104517596	T	A	rs181103540	0.410241	-0.265875	0.322871	0.0124925	183315
Malignant neoplasm of cervix	104568569	C	T	rs76836317	0.545046	-0.15708	0.259551	0.019102	183315
Malignant neoplasm of cervix	104638485	A	AAAAT	rs145121189	0.783347	-0.0695061	0.252785	0.0217188	183315
Malignant neoplasm of cervix	104750523	G	A	rs80247948	0.236973	0.316341	0.2675	0.0179906	183315
Malignant neoplasm of cervix	104862493	C	T	rs75235839	0.403923	0.190217	0.227905	0.0260196	183315
Malignant neoplasm of cervix	105117181	C	T	rs150892436	0.0739248	-0.68958	0.38587	0.00867266	183315
Malignant neoplasm of cervix	105266751	A	C	rs114279212	0.0429813	0.432228	0.213563	0.029719	183315
Malignant neoplasm of cervix	105330223	C	A	rs116131946	0.986869	-0.00743522	0.451755	0.00670685	183315
Malignant neoplasm of cervix	105450654	G	A	rs74374280	0.894406	-0.0936346	0.705443	0.0025571	183315
Malignant neoplasm of cervix	105562652	A	G	rs138026918	0.902877	0.0257648	0.211138	0.0306265	183315
Malignant neoplasm of cervix	105797596	C	G	rs61816384	0.214528	-0.381447	0.307318	0.014432	183315
Malignant neoplasm of cervix	105851494	G	T	rs112063273	0.431149	-0.293386	0.372682	0.00941349	183315
Malignant neoplasm of cervix	105892229	T	A	rs115069191	0.0253145	-0.895382	0.400337	0.00826074	183315
Malignant neoplasm of cervix	106079579	T	C	rs6678423	0.148293	0.136419	0.094369	0.180505	183315
Malignant neoplasm of cervix	106230250	G	T	rs148587593	0.164659	0.241972	0.174134	0.0455849	183315
Malignant neoplasm of cervix	106232506	T	A	rs145950874	0.688711	-0.0838331	0.209266	0.0310887	183315
Malignant neoplasm of cervix	106234708	C	G	rs114774918	0.926638	0.0141241	0.153396	0.0586985	183315
Malignant neoplasm of cervix	106348114	C	T	rs116219465	0.546728	-0.129125	0.214254	0.0295792	183315
Malignant neoplasm of cervix	106942112	C	CTTT	rs111996264	0.505402	-0.0633586	0.095131	0.176305	183315
Malignant neoplasm of cervix	106947932	A	C	rs12126578	0.0894932	-0.126751	0.074644	0.376715	183315
Malignant neoplasm of cervix	107006623	G	A	rs2878349	0.831168	0.0167703	0.0786585	0.303076	183315
Malignant neoplasm of cervix	107011647	G	A	rs72697623	0.828409	0.0170474	0.0786529	0.30304	183315
Malignant neoplasm of cervix	107060708	C	G	rs9435441	0.162773	-0.11046	0.0791374	0.703103	183315
Malignant neoplasm of cervix	107085075	G	A	rs1762486	0.161282	-0.113472	0.0810069	0.722661	183315
Malignant neoplasm of cervix	107168851	T	G	rs17447113	0.366761	0.154496	0.171175	0.0456206	183315
Malignant neoplasm of cervix	107276459	C	T	rs114240822	0.694896	-0.176249	0.449363	0.00621653	183315
Malignant neoplasm of cervix	107424340	T	C	rs583169	0.553502	0.0625102	0.105499	0.866792	183315
Malignant neoplasm of cervix	107590695	G	A	rs114118243	0.943287	-0.0167819	0.235903	0.0243686	183315
Malignant neoplasm of cervix	107769617	T	C	rs34434455	0.481676	0.202774	0.288192	0.0161216	183315
Malignant neoplasm of cervix	107993684	C	T	rs77833233	0.92961	0.0164679	0.186424	0.0401958	183315
Malignant neoplasm of cervix	108473803	C	T	rs144619840	0.736852	-0.123112	0.366375	0.0104087	183315
Malignant neoplasm of cervix	108704533	A	G	rs116680878	0.855917	-0.056287	0.309994	0.0137771	183315
Malignant neoplasm of cervix	108875059	A	C	rs74586295	0.808062	0.0421188	0.173381	0.0462715	183315
Malignant neoplasm of cervix	108913064	G	A	rs12034332	0.185813	-1.03383	0.781391	0.00202523	183315
Malignant neoplasm of cervix	108951277	G	A	rs11102684	0.111067	0.134749	0.084566	0.242382	183315
Malignant neoplasm of cervix	109086421	G	T	rs187542824	0.35408	-0.222876	0.240504	0.0234613	183315
Malignant neoplasm of cervix	109101293	G	T	rs150896402	0.570378	0.202655	0.357106	0.0100511	183315
Malignant neoplasm of cervix	109149257	C	T	rs7538475	0.301649	-0.121217	0.117355	0.105004	183315
Malignant neoplasm of cervix	109161903	C	T	rs74920406	0.161818	0.279686	0.199921	0.0341525	183315
Malignant neoplasm of cervix	109191603	G	T	rs643785	0.403539	0.0809286	0.0968835	0.83351	183315
Malignant neoplasm of cervix	109233663	T	C	rs35271870	0.879681	0.0250146	0.16525	0.0509631	183315
Malignant neoplasm of cervix	109240948	T	A	rs4246520	0.192944	0.0955991	0.0734294	0.593357	183315
Malignant neoplasm of cervix	109260021	G	A	rs112172017	0.513352	-0.108016	0.165257	0.0499607	183315
Malignant neoplasm of cervix	109264661	A	T	rs6657811	0.624245	-0.0589121	0.120267	0.100503	183315
Malignant neoplasm of cervix	109272258	C	T	rs4970834	0.931098	-0.00784924	0.0907813	0.196264	183315
Malignant neoplasm of cervix	109274570	A	G	rs7528419	0.2362	0.104318	0.0880664	0.214696	183315
Malignant neoplasm of cervix	109274968	G	T	rs12740374	0.267322	0.097612	0.0879982	0.214454	183315
Malignant neoplasm of cervix	109275216	T	C	rs660240	0.351993	-0.0820364	0.0881419	0.786739	183315
Malignant neoplasm of cervix	109275684	G	T	rs629301	0.268887	-0.0972674	0.0879747	0.785476	183315
Malignant neoplasm of cervix	109275908	C	T	rs646776	0.267555	-0.0975591	0.0879932	0.78555	183315
Malignant neoplasm of cervix	109277061	G	C	rs141521383	0.28069	0.622969	0.577481	0.00397199	183315
Malignant neoplasm of cervix	109278685	G	T	rs583104	0.260157	-0.0983427	0.0873365	0.780965	183315
Malignant neoplasm of cervix	109278889	T	G	rs602633	0.405147	-0.0728858	0.0875544	0.782866	183315
Malignant neoplasm of cervix	109279544	G	A	rs599839	0.265593	-0.0973052	0.0874049	0.780845	183315
Malignant neoplasm of cervix	109281628	G	A	rs35358959	0.612623	0.0563792	0.111348	0.119896	183315
Malignant neoplasm of cervix	109282969	C	T	rs12023150	0.540997	-0.0474564	0.0776312	0.325354	183315
Malignant neoplasm of cervix	109284844	G	A	rs143379394	0.585081	-0.495652	0.907824	0.00154072	183315
Malignant neoplasm of cervix	109348511	C	T	rs10127790	0.838368	0.0161665	0.0792549	0.709695	183315
Malignant neoplasm of cervix	109354184	T	C	rs114610219	0.455708	-0.197197	0.264362	0.018452	183315
Malignant neoplasm of cervix	109385002	T	C	rs148631275	0.635296	0.120935	0.254983	0.0211971	183315
Malignant neoplasm of cervix	109412532	A	G	rs115232080	0.635296	0.120935	0.254983	0.0211971	183315
Malignant neoplasm of cervix	109430765	A	G	rs1149168	0.672063	0.0369087	0.0871889	0.781579	183315
Malignant neoplasm of cervix	109525669	C	T	rs116276872	0.307119	0.230375	0.225574	0.0274423	183315
Malignant neoplasm of cervix	109576511	T	G	rs116211032	0.207384	-0.347211	0.275391	0.0180476	183315
Malignant neoplasm of cervix	109580328	C	T	rs114003685	0.130657	0.42868	0.283609	0.0153184	183315
Malignant neoplasm of cervix	109629614	T	C	rs2269340	0.44929	0.0914223	0.120833	0.10041	183315
Malignant neoplasm of cervix	109636098	C	T	rs116532364	0.45685	-0.152175	0.204525	0.0320456	183315
Malignant neoplasm of cervix	109653279	T	C	rs115450622	0.734884	-0.122373	0.361371	0.00980649	183315
Malignant neoplasm of cervix	109703211	A	G	rs112852158	0.234626	0.154238	0.129772	0.0864373	183315
Malignant neoplasm of cervix	109703431	G	A	rs115929572	0.271511	-0.169207	0.153881	0.0575364	183315
Malignant neoplasm of cervix	109725440	C	A	rs115814431	0.352597	-0.180351	0.194017	0.0372089	183315
Malignant neoplasm of cervix	109757882	A	G	rs10776700	0.509785	-0.155175	0.235409	0.974661	183315
Malignant neoplasm of cervix	109788605	C	T	rs72705270	0.32139	-0.101593	0.102453	0.148481	183315
Malignant neoplasm of cervix	109846704	G	A	rs10776701	0.558222	0.0432528	0.0738752	0.58869	183315
Malignant neoplasm of cervix	109928142	G	A	rs333947	0.337989	0.0922184	0.0962468	0.166449	183315
Malignant neoplasm of cervix	109962371	C	T	rs72687286	0.637442	-0.0764337	0.162184	0.0515869	183315
Malignant neoplasm of cervix	110216442	T	A	rs2603592	0.787813	-0.0196961	0.0731784	0.567043	183315
Malignant neoplasm of cervix	110459748	T	C	rs77538122	0.411052	0.136094	0.165556	0.0500633	183315
Malignant neoplasm of cervix	110514792	C	T	rs114799872	0.328681	-0.43394	0.444259	0.00637373	183315
Malignant neoplasm of cervix	110541634	G	A	rs11102126	0.192624	-0.107111	0.0822128	0.25767	183315
Malignant neoplasm of cervix	111052844	G	A	rs146795662	0.344574	0.207916	0.219978	0.0278096	183315
Malignant neoplasm of cervix	111234055	G	A	rs112260552	0.465166	0.0738089	0.101057	0.150499	183315
Malignant neoplasm of cervix	111235703	C	T	rs11556868	0.117529	-0.179522	0.114694	0.111934	183315
Malignant neoplasm of cervix	111692136	G	A	rs112298818	0.531604	-0.104672	0.167325	0.0480244	183315
Malignant neoplasm of cervix	111763740	C	T	rs35645512	0.728856	0.102159	0.294704	0.0147869	183315
Malignant neoplasm of cervix	112266021	G	T	rs145803034	0.852987	-0.0425562	0.22965	0.0260993	183315
Malignant neoplasm of cervix	112540817	C	T	rs10745330	0.786591	-0.0197451	0.07293	0.563016	183315
Malignant neoplasm of cervix	113761186	C	A	rs6679677	0.160639	-0.142062	0.101261	0.147912	183315
Malignant neoplasm of cervix	113947147	A	C	rs4381184	0.78363	0.0221471	0.0806549	0.721923	183315
Malignant neoplasm of cervix	114018602	C	G	rs17531384	0.900583	-0.0153907	0.1232	0.0946778	183315
Malignant neoplasm of cervix	114688633	G	A	rs61752479	0.927012	0.0101316	0.110601	0.119069	183315
Malignant neoplasm of cervix	115137813	C	G	rs11102890	0.294155	-0.17097	0.162975	0.0524958	183315
Malignant neoplasm of cervix	115476865	T	A	rs112053014	0.0956643	-0.444504	0.26677	0.0185855	183315
Malignant neoplasm of cervix	115767729	C	A	rs149171534	0.524404	-0.366593	0.575886	0.00329014	183315
Malignant neoplasm of cervix	116408704	A	G	rs114576333	0.354613	-0.346402	0.374215	0.00961048	183315
Malignant neoplasm of cervix	116537006	A	G	rs61789227	0.0517166	0.395168	0.20312	0.0332323	183315
Malignant neoplasm of cervix	116602362	T	TA	rs113856068	0.168322	0.0997414	0.0724016	0.506806	183315
Malignant neoplasm of cervix	116733446	G	T	rs139704902	0.114891	-0.360315	0.228542	0.0266101	183315
Malignant neoplasm of cervix	116834695	C	T	rs147472694	0.533976	-0.271514	0.436554	0.00713091	183315
Malignant neoplasm of cervix	116883784	T	C	rs12037202	0.890728	-0.0129377	0.0941719	0.181931	183315
Malignant neoplasm of cervix	116907415	G	T	rs12024571	0.443065	-0.0959532	0.125097	0.0936121	183315
Malignant neoplasm of cervix	116931218	G	A	rs1998921	0.689604	-0.153527	0.384402	0.991237	183315
Malignant neoplasm of cervix	116981085	G	A	rs75567925	0.668955	0.282669	0.661088	0.00283356	183315
Malignant neoplasm of cervix	117034669	A	G	rs17229389	0.00905628	0.527876	0.202257	0.0221393	183315
Malignant neoplasm of cervix	117077762	C	G	rs1289670	0.769724	0.160709	0.548987	0.00434022	183315
Malignant neoplasm of cervix	117102002	C	T	rs41276576	0.665728	-0.101326	0.23454	0.0238288	183315
Malignant neoplasm of cervix	117199776	C	T	rs113594400	0.584664	0.0671511	0.122855	0.0945483	183315
Malignant neoplasm of cervix	117238703	T	C	rs12117281	0.323002	0.115925	0.117297	0.107041	183315
Malignant neoplasm of cervix	117269335	C	T	rs61808553	0.674298	0.373651	0.889101	0.00148781	183315
Malignant neoplasm of cervix	117307190	A	G	rs78896342	0.580608	0.114143	0.206594	0.031126	183315
Malignant neoplasm of cervix	117312289	C	T	rs73013841	0.75608	0.035688	0.114888	0.110598	183315
Malignant neoplasm of cervix	117326661	A	G	rs6667019	0.762672	0.0347772	0.115166	0.110018	183315
Malignant neoplasm of cervix	117347907	A	G	rs17257455	0.843491	-0.015004	0.0759966	0.346607	183315
Malignant neoplasm of cervix	117367404	G	A	rs116675228	0.906044	-0.0133865	0.113416	0.113221	183315
Malignant neoplasm of cervix	117465011	A	G	rs78987818	0.523068	0.137395	0.215142	0.0293486	183315
Malignant neoplasm of cervix	117481395	G	A	rs77953932	0.387741	0.19191	0.22219	0.0267731	183315
Malignant neoplasm of cervix	117576078	G	A	rs1411623	0.796081	-0.0480875	0.18608	0.038506	183315
Malignant neoplasm of cervix	117598574	C	T	rs1984983	0.300568	0.0768248	0.0742114	0.391095	183315
Malignant neoplasm of cervix	117605053	A	C	rs2576570	0.492873	-0.0511683	0.074617	0.619312	183315
Malignant neoplasm of cervix	117607526	A	C	rs12040132	0.531443	-0.097546	0.155873	0.0563918	183315
Malignant neoplasm of cervix	117622100	T	C	rs826404	0.502442	-0.0500553	0.0746367	0.621969	183315
Malignant neoplasm of cervix	117680538	A	G	rs10923385	0.760568	-0.0230684	0.0756997	0.35352	183315
Malignant neoplasm of cervix	118056327	T	C	rs12124243	0.54491	0.0518606	0.0856626	0.232963	183315
Malignant neoplasm of cervix	118150594	T	C	rs1935992	0.481279	-0.059249	0.0841311	0.251241	183315
Malignant neoplasm of cervix	118214411	C	T	rs4411121	0.520136	-0.0510614	0.0793944	0.293295	183315
Malignant neoplasm of cervix	118359145	G	A	rs78024109	0.440521	-0.319805	0.414624	0.00758245	183315
Malignant neoplasm of cervix	118591986	C	T	rs116614403	0.977581	-0.0114874	0.408777	0.00723742	183315
Malignant neoplasm of cervix	118764586	T	C	rs12117121	0.906768	-0.0336574	0.287386	0.0166605	183315
Malignant neoplasm of cervix	119064596	G	A	rs150207136	0.278124	0.38607	0.355975	0.0109633	183315
Malignant neoplasm of cervix	119108785	T	C	rs12125319	0.554136	-0.257196	0.434765	0.00705398	183315
Malignant neoplasm of cervix	119188318	A	T	rs74818062	0.288432	0.331086	0.311885	0.0126981	183315
Malignant neoplasm of cervix	119265390	G	A	rs139610741	0.856132	0.0717636	0.395828	0.00833705	183315
Malignant neoplasm of cervix	119305017	G	C	rs80117153	0.0621985	-0.381569	0.204608	0.0328844	183315
Malignant neoplasm of cervix	119310261	A	G	rs10802089	0.661988	0.100012	0.228772	0.974222	183315
Malignant neoplasm of cervix	119334662	C	T	rs139616980	0.57239	-0.172107	0.304864	0.0146748	183315
Malignant neoplasm of cervix	119340989	G	C	rs838522	0.270909	0.112209	0.101919	0.151902	183315
Malignant neoplasm of cervix	119406313	G	A	rs116103231	0.653067	0.114366	0.254427	0.0207275	183315
Malignant neoplasm of cervix	119408517	C	T	rs114911729	0.189613	-0.279634	0.213181	0.0287249	183315
Malignant neoplasm of cervix	119409779	G	C	rs149160089	0.644938	0.178248	0.386819	0.00856142	183315
Malignant neoplasm of cervix	119421716	T	TG	rs199941359	0.252278	1.22887	1.07341	0.00118978	183315
Malignant neoplasm of cervix	119437572	A	C	rs1891031	0.603543	-0.0844819	0.16268	0.0518838	183315
Malignant neoplasm of cervix	119503863	T	A	rs4659007	0.842377	0.0162381	0.0816586	0.733823	183315
Malignant neoplasm of cervix	119579661	G	C	rs148013105	0.51088	0.184057	0.279947	0.0176559	183315
Malignant neoplasm of cervix	119615103	G	C	rs190942314	0.423331	0.433958	0.542003	0.00483552	183315
Malignant neoplasm of cervix	119726926	G	A	rs145134231	0.546745	0.127529	0.211615	0.0297216	183315
Malignant neoplasm of cervix	119775002	G	C	rs10923900	0.709748	0.0268537	0.0721498	0.492205	183315
Malignant neoplasm of cervix	119800894	C	T	rs61789667	0.0133696	0.604117	0.244209	0.0137388	183315
Malignant neoplasm of cervix	119807763	C	T	rs72695200	0.564348	0.0953471	0.16542	0.0506534	183315
Malignant neoplasm of cervix	119836055	C	T	rs3009182	0.477924	0.0662326	0.0933319	0.816612	183315
Malignant neoplasm of cervix	119853675	C	T	rs72697218	0.466558	-0.140555	0.193047	0.0371345	183315
Malignant neoplasm of cervix	119900917	C	T	rs2641346	0.412179	0.0828801	0.101065	0.148718	183315
Malignant neoplasm of cervix	119915381	A	T	rs6685892	0.369772	0.0938386	0.104625	0.136897	183315
Malignant neoplasm of cervix	119963485	G	A	rs2934381	0.399629	0.0883577	0.104902	0.136366	183315
Malignant neoplasm of cervix	119977694	T	C	rs72697252	0.792138	-0.0584414	0.22176	0.0281731	183315
Malignant neoplasm of cervix	119981279	T	C	rs2793831	0.355918	0.0967245	0.104774	0.136466	183315
Malignant neoplasm of cervix	119981708	G	A	rs116567297	0.177296	0.284413	0.210812	0.0307741	183315
Malignant neoplasm of cervix	119984359	C	T	rs1493694	0.357973	0.096306	0.104768	0.136517	183315
Malignant neoplasm of cervix	120027825	T	C	rs327197	0.562517	0.0572919	0.0989314	0.16285	183315
Malignant neoplasm of cervix	120102390	C	T	rs184409863	0.886332	-0.0250778	0.175434	0.0447244	183315
Malignant neoplasm of cervix	120147656	T	C	rs4606261	0.15401	-0.21319	0.149554	0.0627406	183315
Malignant neoplasm of cervix	120177451	C	T	rs28549707	0.278819	-0.132264	0.12213	0.0977007	183315
Malignant neoplasm of cervix	120386170	C	A	rs191615076	0.523711	-0.118575	0.185961	0.0403369	183315
Malignant neoplasm of cervix	121163690	G	T	rs192284873	0.852058	-0.0364649	0.19553	0.0372943	183315
Malignant neoplasm of cervix	121579269	G	A	rs148969065	0.88841	0.0370246	0.263866	0.0202372	183315
Malignant neoplasm of cervix	145716953	T	C	rs3753436	0.30309	-0.0763231	0.0741124	0.468479	183315
Malignant neoplasm of cervix	145778293	C	T	rs77421845	0.733926	0.0585852	0.172356	0.0464009	183315
Malignant neoplasm of cervix	145847528	G	C	rs10910830	0.747536	-0.0471756	0.146558	0.0693933	183315
Malignant neoplasm of cervix	147061747	C	T	rs2985722	0.363132	0.0804996	0.0885182	0.212501	183315
Malignant neoplasm of cervix	147061959	G	T	rs189959042	0.156685	1.2378	0.873961	0.00177873	183315
Malignant neoplasm of cervix	147169181	G	GT	rs201940212	0.267141	0.194713	0.175469	0.0459128	183315
Malignant neoplasm of cervix	147199492	T	C	rs17355830	0.390875	-0.321332	0.374499	0.00899586	183315
Malignant neoplasm of cervix	147245609	G	A	rs143154825	0.185792	0.534149	0.403701	0.00875473	183315
Malignant neoplasm of cervix	147250414	G	A	rs150956916	0.668698	-0.261334	0.610684	0.00325907	183315
Malignant neoplasm of cervix	147327330	C	T	rs202051594	0.524368	-0.222207	0.349038	0.0109337	183315
Malignant neoplasm of cervix	147345653	C	T	rs145317206	0.686751	-0.144562	0.358477	0.0101066	183315
Malignant neoplasm of cervix	147485057	C	T	rs137961621	0.509443	0.118192	0.179159	0.0417965	183315
Malignant neoplasm of cervix	147528165	G	A	rs143103033	0.0988599	0.501865	0.304085	0.0150784	183315
Malignant neoplasm of cervix	147533392	G	A	rs7526706	0.120967	0.406158	0.261915	0.0190917	183315
Malignant neoplasm of cervix	147555803	A	G	rs143333817	0.392882	-0.354981	0.415473	0.00750914	183315
Malignant neoplasm of cervix	147604923	T	C	rs116523799	0.682136	0.0747986	0.182636	0.958285	183315
Malignant neoplasm of cervix	147616333	C	T	rs116161634	0.209606	-0.471219	0.375578	0.00926723	183315
Malignant neoplasm of cervix	147640785	G	A	rs148127209	0.664828	0.215878	0.498267	0.00493861	183315
Malignant neoplasm of cervix	147641588	C	T	rs10494247	0.984288	0.00142368	0.0722932	0.541041	183315
Malignant neoplasm of cervix	147678651	G	A	rs76390540	0.270438	0.219385	0.199069	0.0341229	183315
Malignant neoplasm of cervix	147831137	T	A	rs59326551	0.614298	-0.0709598	0.140808	0.0721815	183315
Malignant neoplasm of cervix	147851279	T	A	rs116509906	0.482453	0.160429	0.228414	0.0250834	183315
Malignant neoplasm of cervix	147859200	A	G	rs143737455	0.108308	0.501135	0.312069	0.0138585	183315
Malignant neoplasm of cervix	148289777	A	T	rs7515124	0.747016	-0.0342535	0.106187	0.139999	183315
Malignant neoplasm of cervix	148294666	G	A	rs140458621	0.791544	-0.090054	0.340718	0.0113801	183315
Malignant neoplasm of cervix	148344090	C	G	rs565847	0.718307	-0.0442835	0.122763	0.0969165	183315
Malignant neoplasm of cervix	148938180	G	A	rs185180388	0.399784	0.84442	1.00286	0.00183929	183315
Malignant neoplasm of cervix	149127839	C	T	rs11486019	0.422874	-0.0597107	0.0745039	0.521606	183315
Malignant neoplasm of cervix	149807827	G	GAGAGAGAA	rs146587041	0.186462	0.377429	0.285689	0.0163165	183315
Malignant neoplasm of cervix	149909669	G	A	rs138866201	0.598518	-0.175368	0.333062	0.0122719	183315
Malignant neoplasm of cervix	149931230	G	C	rs72692819	0.119	-0.247542	0.158784	0.0561728	183315
Malignant neoplasm of cervix	150090689	C	A	rs75215871	0.012573	0.885077	0.35465	0.0105871	183315
Malignant neoplasm of cervix	150126555	G	A	rs79011663	0.240724	0.267833	0.228297	0.0259897	183315
Malignant neoplasm of cervix	150272679	G	A	rs139708128	0.56764	-0.198483	0.347284	0.0109067	183315
Malignant neoplasm of cervix	150377466	C	T	rs187104477	0.841342	-0.033401	0.166857	0.0503202	183315
Malignant neoplasm of cervix	150412392	G	A	rs139783923	0.423127	0.184565	0.230416	0.0257756	183315
Malignant neoplasm of cervix	150414663	T	TA	rs79343884	0.228802	-0.0878011	0.0729578	0.560837	183315
Malignant neoplasm of cervix	150416804	G	A	rs143771029	0.354786	-0.197621	0.213564	0.0304771	183315
Malignant neoplasm of cervix	150447388	G	A	rs188066772	0.598855	0.129414	0.246012	0.0225041	183315
Malignant neoplasm of cervix	150522630	A	G	rs9326002	0.147019	-0.106342	0.073332	0.422163	183315
Malignant neoplasm of cervix	150569652	A	G	rs6655975	0.325774	-0.0769089	0.0782658	0.690124	183315
Malignant neoplasm of cervix	150579566	G	A	rs16837903	0.745114	-0.0345367	0.106238	0.1344	183315
Malignant neoplasm of cervix	150603278	C	T	rs113543611	0.943987	0.0119979	0.170766	0.0465834	183315
Malignant neoplasm of cervix	150628204	C	A	rs35118879	0.685619	-0.0578793	0.14298	0.0682206	183315
Malignant neoplasm of cervix	150764744	A	G	rs41271951	0.0291461	-0.322756	0.147951	0.0652521	183315
Malignant neoplasm of cervix	150812144	C	T	rs10305748	0.905913	-0.0244136	0.206553	0.0315303	183315
Malignant neoplasm of cervix	150880585	A	AT	rs77535019	0.275026	0.0889435	0.0814829	0.266217	183315
Malignant neoplasm of cervix	150996881	A	AT	rs201944701	0.703215	0.142663	0.374458	0.00978294	183315
Malignant neoplasm of cervix	151011084	C	G	rs12119409	0.450917	-0.0546759	0.0725254	0.444278	183315
Malignant neoplasm of cervix	151025464	T	C	rs3738478	0.0687053	-0.130963	0.0719437	0.508856	183315
Malignant neoplasm of cervix	151130606	T	C	rs80182784	0.583664	-0.276407	0.504355	0.0048443	183315
Malignant neoplasm of cervix	151205579	G	A	rs185236008	0.0142282	0.590696	0.240958	0.0230144	183315
Malignant neoplasm of cervix	151260631	G	A	rs143927812	0.699182	0.172454	0.44628	0.00640761	183315
Malignant neoplasm of cervix	151313347	G	A	rs150990548	0.478953	0.154863	0.218737	0.0293392	183315
Malignant neoplasm of cervix	151371674	C	A	rs2769265	0.396733	0.081969	0.096722	0.168811	183315
Malignant neoplasm of cervix	151403108	T	C	rs3811409	0.85087	0.0279523	0.148676	0.0626417	183315
Malignant neoplasm of cervix	151713480	T	C	rs112044625	0.956	-0.015516	0.281219	0.0169984	183315
Malignant neoplasm of cervix	151723428	G	A	rs12139264	0.761548	-0.0220622	0.0727046	0.446761	183315
Malignant neoplasm of cervix	151729587	A	G	rs41263712	0.576565	0.100834	0.180573	0.0409142	183315
Malignant neoplasm of cervix	151825217	C	T	rs7540799	0.948834	0.00610123	0.0950773	0.176454	183315
Malignant neoplasm of cervix	152116485	G	A	rs116812574	0.943211	-0.0408725	0.573769	0.00391072	183315
Malignant neoplasm of cervix	152321672	C	T	rs145300976	0.219215	0.287797	0.234244	0.0242835	183315
Malignant neoplasm of cervix	152347096	T	C	rs61816766	0.975125	0.0128244	0.411286	0.00771812	183315
Malignant neoplasm of cervix	152419091	G	A	rs10494275	0.494755	0.101756	0.149036	0.0629624	183315
Malignant neoplasm of cervix	152840427	C	G	rs115770375	0.674084	-0.101169	0.240564	0.0232159	183315
Malignant neoplasm of cervix	152857557	A	G	rs75742937	0.955491	-0.0169339	0.303409	0.0149433	183315
Malignant neoplasm of cervix	152983944	T	C	rs1611755	0.623926	0.0353661	0.0721326	0.508419	183315
Malignant neoplasm of cervix	152992214	C	T	rs115041442	0.867185	-0.0557492	0.333359	0.0125921	183315
Malignant neoplasm of cervix	152992822	G	GA	rs76418562	0.825558	-0.0694981	0.315324	0.0140213	183315
Malignant neoplasm of cervix	153083768	A	G	rs11577274	0.310756	-0.113719	0.11219	0.11836	183315
Malignant neoplasm of cervix	153248962	T	G	rs34961571	0.848092	0.0313944	0.163893	0.0515325	183315
Malignant neoplasm of cervix	153262027	C	T	rs139020547	0.805137	0.0725572	0.294105	0.0163356	183315
Malignant neoplasm of cervix	153270357	T	C	rs12044086	0.802174	0.197653	0.788925	0.00232476	183315
Malignant neoplasm of cervix	153340595	A	C	rs141738509	0.917344	0.0203105	0.195707	0.0362948	183315
Malignant neoplasm of cervix	153365467	G	A	rs3014874	0.445841	-0.0632567	0.0829741	0.252956	183315
Malignant neoplasm of cervix	153417726	G	T	rs61803119	0.463617	-0.0943801	0.128775	0.0862115	183315
Malignant neoplasm of cervix	153429112	A	G	rs3014824	0.27028	0.0895051	0.0811899	0.72241	183315
Malignant neoplasm of cervix	153484059	C	T	rs113724571	0.711304	-0.31923	0.862536	0.00186898	183315
Malignant neoplasm of cervix	153526169	G	C	rs77543908	0.761739	0.141612	0.467061	0.00599992	183315
Malignant neoplasm of cervix	153526500	T	C	rs28780420	0.456856	0.310766	0.417677	0.00731025	183315
Malignant neoplasm of cervix	153547662	C	T	rs41265162	0.655218	-0.0807053	0.180741	0.0421749	183315
Malignant neoplasm of cervix	153549049	G	A	rs61265945	0.655264	-0.0806949	0.180743	0.0421751	183315
Malignant neoplasm of cervix	153561364	T	C	rs75282796	0.726417	-0.155272	0.443766	0.00676758	183315
Malignant neoplasm of cervix	153576232	T	G	rs28538178	0.908041	0.0344337	0.298102	0.0146822	183315
Malignant neoplasm of cervix	153582942	T	G	rs141973811	0.10181	-0.19123	0.116879	0.111096	183315
Malignant neoplasm of cervix	153617778	C	A	rs9330298	0.0802768	0.127577	0.0729394	0.459293	183315
Malignant neoplasm of cervix	153619176	G	A	rs9726753	0.079314	0.127913	0.0728978	0.459353	183315
Malignant neoplasm of cervix	153629962	C	G	rs985242	0.162595	0.100981	0.0723153	0.510418	183315
Malignant neoplasm of cervix	153633590	T	G	rs111671159	0.567159	0.420998	0.735701	0.00243768	183315
Malignant neoplasm of cervix	153766423	G	A	rs55953243	0.626335	0.12087	0.248248	0.021813	183315
Malignant neoplasm of cervix	153778262	G	C	rs34074094	0.964468	-0.0160046	0.359267	0.0103943	183315
Malignant neoplasm of cervix	153971312	A	G	rs6671362	0.112802	0.115077	0.0725705	0.536907	183315
Malignant neoplasm of cervix	154077769	G	C	rs146588776	0.603798	0.100525	0.193711	0.0367877	183315
Malignant neoplasm of cervix	154273441	T	C	rs13796	0.0142926	-0.311008	0.126951	0.0900274	183315
Malignant neoplasm of cervix	154279712	A	G	rs148882162	0.680937	0.20521	0.499072	0.00518809	183315
Malignant neoplasm of cervix	154309746	C	T	rs12121180	0.477044	-0.0708952	0.0997028	0.156855	183315
Malignant neoplasm of cervix	154402374	C	T	rs115200978	0.633474	-0.101837	0.213565	0.0296041	183315
Malignant neoplasm of cervix	154407943	C	A	rs57569414	0.789013	0.0301866	0.112808	0.116071	183315
Malignant neoplasm of cervix	154420198	T	TA	rs35402075	0.593902	-0.0565618	0.106082	0.138381	183315
Malignant neoplasm of cervix	154422736	C	A	rs4133213	0.982447	-0.00171563	0.0779802	0.312194	183315
Malignant neoplasm of cervix	154432548	A	G	rs56383622	0.990763	-0.000902325	0.0779416	0.307832	183315
Malignant neoplasm of cervix	154441561	C	T	rs4393147	0.994281	-0.000558563	0.0779336	0.30758	183315
Malignant neoplasm of cervix	154443301	A	G	rs4845623	0.926671	-0.0070954	0.0770951	0.320499	183315
Malignant neoplasm of cervix	154446403	C	T	rs4537545	0.490296	-0.0535812	0.0776721	0.311038	183315
Malignant neoplasm of cervix	154447611	G	A	rs61812598	0.543869	-0.047697	0.0785817	0.298261	183315
Malignant neoplasm of cervix	154453788	C	T	rs4129267	0.585585	-0.0428566	0.0786005	0.2982	183315
Malignant neoplasm of cervix	154455807	A	G	rs12133641	0.599378	-0.0412979	0.0786184	0.298348	183315
Malignant neoplasm of cervix	154635942	G	T	rs11264230	0.237373	-0.0858208	0.0726324	0.449935	183315
Malignant neoplasm of cervix	154636279	C	T	rs142768042	0.159075	0.420056	0.298295	0.0141287	183315
Malignant neoplasm of cervix	154697660	A	G	rs34569656	0.753748	-0.0467494	0.149025	0.0626331	183315
Malignant neoplasm of cervix	154772331	C	G	rs1051614	0.616219	-0.036922	0.0736648	0.597069	183315
Malignant neoplasm of cervix	155018913	T	C	rs905938	0.538601	0.0524933	0.0853646	0.232194	183315
Malignant neoplasm of cervix	155043913	A	C	rs76977753	0.457123	0.154651	0.207979	0.0305963	183315
Malignant neoplasm of cervix	155061442	C	T	rs41264285	0.693445	-0.0373724	0.0948095	0.176034	183315
Malignant neoplasm of cervix	155062156	C	G	rs45444697	0.690443	-0.0377519	0.0947935	0.176062	183315
Malignant neoplasm of cervix	155085570	A	G	rs67333363	0.26329	-0.280102	0.250393	0.0200673	183315
Malignant neoplasm of cervix	155121091	C	G	rs80204403	0.285543	-0.208079	0.194839	0.0351211	183315
Malignant neoplasm of cervix	155123501	T	C	rs12137164	0.0429962	-0.147556	0.0729121	0.442111	183315
Malignant neoplasm of cervix	155147165	G	C	rs151256463	0.463925	-0.262435	0.358322	0.0104808	183315
Malignant neoplasm of cervix	155161323	A	G	rs12124306	0.261367	-0.081362	0.0724398	0.471158	183315
Malignant neoplasm of cervix	155179278	A	T	rs9426886	0.472498	-0.0519965	0.0723761	0.506865	183315
Malignant neoplasm of cervix	155199058	C	T	rs2974937	0.107031	-0.117371	0.0728253	0.560208	183315
Malignant neoplasm of cervix	155205298	C	T	rs72704117	0.163606	-0.736695	0.528838	0.00426042	183315
Malignant neoplasm of cervix	155215184	G	A	rs2990223	0.0946477	0.124624	0.0745635	0.377033	183315
Malignant neoplasm of cervix	155275389	G	A	rs144886967	0.0865187	-0.562454	0.328143	0.0124368	183315
Malignant neoplasm of cervix	155514639	T	C	rs77350683	0.494421	-0.0890557	0.130333	0.0853046	183315
Malignant neoplasm of cervix	155614866	G	C	rs61732802	0.977904	-0.00784029	0.283073	0.0165722	183315
Malignant neoplasm of cervix	155809240	G	T	rs71628688	0.611492	-0.0532972	0.104927	0.138189	183315
Malignant neoplasm of cervix	155912301	A	G	rs114192875	0.255245	-0.221219	0.194444	0.0347842	183315
Malignant neoplasm of cervix	155932607	C	A	rs191679185	0.137653	-0.528504	0.355994	0.0107427	183315
Malignant neoplasm of cervix	156058655	C	T	rs114346493	0.261976	-0.482002	0.429694	0.00720995	183315
Malignant neoplasm of cervix	156065926	A	G	rs61751627	0.537476	-1.07348	1.74086	0.000431979	183315
Malignant neoplasm of cervix	156177535	T	C	rs7695	0.865309	0.0124463	0.0733772	0.408003	183315
Malignant neoplasm of cervix	156430268	C	T	rs10494305	0.217841	0.201925	0.163862	0.0524401	183315
Malignant neoplasm of cervix	156437061	G	A	rs4414033	0.744177	0.0238556	0.0731034	0.569121	183315
Malignant neoplasm of cervix	156480948	G	A	rs1925950	0.606823	0.0375473	0.0729622	0.579161	183315
Malignant neoplasm of cervix	156494753	C	G	rs76616066	0.529477	-0.0568384	0.0903911	0.199161	183315
Malignant neoplasm of cervix	156498451	T	A	rs10908505	0.591105	0.0392268	0.0730161	0.578618	183315
Malignant neoplasm of cervix	156503322	C	G	rs12136856	0.621583	0.0360001	0.0729325	0.577522	183315
Malignant neoplasm of cervix	156645322	A	G	rs2365715	0.148224	0.113093	0.0782198	0.318922	183315
Malignant neoplasm of cervix	156654422	C	T	rs74566616	0.630343	-0.108702	0.225877	0.0263301	183315
Malignant neoplasm of cervix	156674988	T	TG	rs200367989	0.689928	-0.110068	0.275893	0.0175181	183315
Malignant neoplasm of cervix	156689658	T	C	rs140477301	0.439172	-0.145956	0.188673	0.0385138	183315
Malignant neoplasm of cervix	156703170	A	G	rs4457570	0.202944	0.0990978	0.0778331	0.669263	183315
Malignant neoplasm of cervix	156750590	A	G	rs12404207	0.377671	-0.0637094	0.0722169	0.475918	183315
Malignant neoplasm of cervix	156800124	C	G	rs113219259	0.205458	-0.427941	0.337985	0.0116238	183315
Malignant neoplasm of cervix	156855009	G	A	rs4661063	0.974743	0.00348974	0.110226	0.124488	183315
Malignant neoplasm of cervix	156905201	C	T	rs12048392	0.152716	-0.316309	0.221195	0.0279123	183315
Malignant neoplasm of cervix	156908252	G	A	rs147639000	0.688668	0.144741	0.361252	0.0100718	183315
Malignant neoplasm of cervix	156914311	T	A	rs703156	0.990103	-0.00119182	0.0960821	0.171719	183315
Malignant neoplasm of cervix	156915699	T	G	rs4661012	0.19758	-0.0962704	0.0747164	0.372586	183315
Malignant neoplasm of cervix	157158096	C	T	rs74818440	0.0881597	-0.457158	0.268098	0.0184214	183315
Malignant neoplasm of cervix	157179940	T	C	rs61799715	0.149429	0.442569	0.307008	0.0136269	183315
Malignant neoplasm of cervix	157246898	G	C	rs139293838	0.329357	-0.453605	0.46504	0.00623488	183315
Malignant neoplasm of cervix	157301989	A	G	rs72702697	0.984362	0.00258129	0.131691	0.0835955	183315
Malignant neoplasm of cervix	157327294	C	T	rs79364659	0.237473	0.281573	0.238354	0.0245489	183315
Malignant neoplasm of cervix	157360707	T	C	rs34296440	0.548843	0.06768	0.112895	0.117986	183315
Malignant neoplasm of cervix	157367728	G	A	rs6687516	0.660757	0.0335504	0.0764476	0.333289	183315
Malignant neoplasm of cervix	157405288	C	T	rs12073794	0.604699	-0.0393518	0.0760193	0.352269	183315
Malignant neoplasm of cervix	157428870	G	A	rs80322391	0.424603	-0.177195	0.221921	0.028522	183315
Malignant neoplasm of cervix	157497264	C	A	rs59788339	0.291608	-0.206447	0.195758	0.0367962	183315
Malignant neoplasm of cervix	157498622	G	C	rs4971125	0.184436	0.133562	0.100633	0.155706	183315
Malignant neoplasm of cervix	157510525	G	A	rs12039758	0.23378	0.127504	0.107085	0.131562	183315
Malignant neoplasm of cervix	157513650	C	T	rs1133427	0.110762	-0.130521	0.0818428	0.734863	183315
Malignant neoplasm of cervix	157523895	G	C	rs1412330	0.953981	0.00651703	0.112931	0.884629	183315
Malignant neoplasm of cervix	157617119	C	G	rs2224606	0.712253	-0.0266399	0.0722275	0.50595	183315
Malignant neoplasm of cervix	157617793	A	G	rs148652381	0.952213	-0.0138637	0.231338	0.0257794	183315
Malignant neoplasm of cervix	157645428	C	G	rs7546031	0.797736	-0.0185528	0.0723933	0.458879	183315
Malignant neoplasm of cervix	157673406	C	T	rs10796982	0.826832	-0.0157836	0.0721484	0.487068	183315
Malignant neoplasm of cervix	157699203	C	T	rs2210913	0.950649	-0.00452616	0.07313	0.416398	183315
Malignant neoplasm of cervix	157699488	C	T	rs3761959	0.949995	-0.00458598	0.0731262	0.416404	183315
Malignant neoplasm of cervix	157705207	G	T	rs2317230	0.94605	0.00496401	0.0733582	0.410768	183315
Malignant neoplasm of cervix	157705933	C	T	rs115423724	0.725409	-0.0512362	0.145873	0.0667535	183315
Malignant neoplasm of cervix	157716547	G	T	rs2317231	0.825265	0.0161853	0.0733102	0.41503	183315
Malignant neoplasm of cervix	157744780	A	T	rs188948098	0.404335	0.147	0.17628	0.0442216	183315
Malignant neoplasm of cervix	157765117	C	T	rs6675393	0.77066	0.0214723	0.0736587	0.403009	183315
Malignant neoplasm of cervix	157802090	C	T	rs4971154	0.354285	-0.0676501	0.0730319	0.572954	183315
Malignant neoplasm of cervix	157925662	C	T	rs113224872	0.0110989	0.786765	0.309803	0.00782955	183315
Malignant neoplasm of cervix	157969369	C	G	rs11264868	0.642956	-0.0365399	0.0788226	0.302838	183315
Malignant neoplasm of cervix	157969473	G	A	rs115231584	0.263761	-0.546328	0.488864	0.00515458	183315
Malignant neoplasm of cervix	158063541	T	C	rs9787108	0.338242	-0.0703441	0.0734554	0.408023	183315
Malignant neoplasm of cervix	158111914	A	C	rs12138588	0.592212	0.039403	0.0735634	0.444193	183315
Malignant neoplasm of cervix	158646824	T	A	rs10443899	0.804667	0.0195882	0.0792043	0.292864	183315
Malignant neoplasm of cervix	158648690	A	T	rs11265044	0.234958	0.100364	0.0845041	0.240473	183315
Malignant neoplasm of cervix	158666062	A	G	rs857680	0.81997	0.0170044	0.0747174	0.620146	183315
Malignant neoplasm of cervix	158880164	G	A	rs2213948	0.720634	-0.0371594	0.10391	0.141863	183315
Malignant neoplasm of cervix	158904948	G	A	rs148734859	0.773364	-0.137611	0.477854	0.00640931	183315
Malignant neoplasm of cervix	159140582	C	A	rs41264463	0.851681	0.025694	0.137421	0.0728507	183315
Malignant neoplasm of cervix	159191101	T	C	rs34676060	0.994826	-0.00267176	0.411975	0.00786133	183315
Malignant neoplasm of cervix	159205564	G	A	rs12075	0.70587	-0.0273079	0.0723566	0.532386	183315
Malignant neoplasm of cervix	159205737	G	A	rs13962	0.675728	0.0383117	0.0915894	0.191534	183315
Malignant neoplasm of cervix	159273728	C	A	rs188662236	0.54064	-0.225564	0.368662	0.00928405	183315
Malignant neoplasm of cervix	159302270	T	C	rs2251746	0.822342	0.0176939	0.0788032	0.29948	183315
Malignant neoplasm of cervix	159505559	A	G	rs145663198	0.555196	0.124438	0.210914	0.0303549	183315
Malignant neoplasm of cervix	159568292	A	T	rs113851011	0.0619812	-0.453197	0.242814	0.0225996	183315
Malignant neoplasm of cervix	159574733	A	C	rs146174215	0.934362	-0.0161764	0.196416	0.0342553	183315
Malignant neoplasm of cervix	159588882	G	T	rs28383573	0.355273	0.0941747	0.101875	0.148087	183315
Malignant neoplasm of cervix	159706221	G	A	rs2808628	0.332259	0.0727638	0.0750473	0.366679	183315
Malignant neoplasm of cervix	159814043	T	C	rs11585836	0.985676	-0.00182953	0.101902	0.145858	183315
Malignant neoplasm of cervix	159835150	G	A	rs75609405	0.565538	-0.105316	0.183275	0.0404387	183315
Malignant neoplasm of cervix	160044847	A	C	rs73021687	0.279668	-0.220802	0.204245	0.0338469	183315
Malignant neoplasm of cervix	160092144	T	C	rs12408242	0.457815	-0.0609906	0.0821479	0.261962	183315
Malignant neoplasm of cervix	160138831	G	A	rs12408203	0.913402	0.0082517	0.0758786	0.65617	183315
Malignant neoplasm of cervix	160362291	A	T	rs17370655	0.334258	0.112286	0.11629	0.108375	183315
Malignant neoplasm of cervix	160426376	C	A	rs41266895	0.638806	-1.07101	2.2818	0.000307047	183315
Malignant neoplasm of cervix	160493616	A	G	rs12137007	0.37833	-0.0800918	0.0909124	0.198016	183315
Malignant neoplasm of cervix	160579090	T	G	rs1466933	0.516713	0.0986741	0.152176	0.939559	183315
Malignant neoplasm of cervix	160597708	T	C	rs114547897	0.0653296	-0.818419	0.44407	0.00679078	183315
Malignant neoplasm of cervix	160676771	G	A	rs7515941	0.75866	0.026577	0.0865021	0.768333	183315
Malignant neoplasm of cervix	160680262	C	G	rs12126715	0.195054	-0.698295	0.538903	0.00478568	183315
Malignant neoplasm of cervix	160684996	G	A	rs1980606	0.288574	-0.0988769	0.0931697	0.183575	183315
Malignant neoplasm of cervix	160687337	C	T	rs143426473	0.176873	-0.274219	0.203058	0.0321693	183315
Malignant neoplasm of cervix	160713760	G	A	rs352686	0.387848	0.0630237	0.0729841	0.48813	183315
Malignant neoplasm of cervix	160714121	C	T	rs6427541	0.329541	0.0799863	0.0820339	0.267958	183315
Malignant neoplasm of cervix	160731600	T	C	rs114594620	0.117528	-0.780094	0.498389	0.00549918	183315
Malignant neoplasm of cervix	160737276	A	C	rs34158391	0.275039	-0.0952801	0.0872903	0.216601	183315
Malignant neoplasm of cervix	160740367	G	A	rs2295616	0.188352	0.105619	0.0802903	0.284272	183315
Malignant neoplasm of cervix	160754934	G	A	rs114395538	0.633992	0.154917	0.325378	0.0123973	183315
Malignant neoplasm of cervix	160777591	T	G	rs7555137	0.524592	0.0535593	0.0841755	0.756597	183315
Malignant neoplasm of cervix	160835328	A	G	rs78714351	0.789738	0.0783663	0.29389	0.0151317	183315
Malignant neoplasm of cervix	160861571	C	CT	rs202146582	0.0545544	-0.465919	0.242362	0.0237961	183315
Malignant neoplasm of cervix	160862395	C	T	rs113896482	0.923078	0.0278185	0.288103	0.0159149	183315
Malignant neoplasm of cervix	160875666	C	T	rs141410828	0.5629	-0.161361	0.278912	0.0169809	183315
Malignant neoplasm of cervix	160894403	C	T	rs140978623	0.136331	-0.569889	0.38258	0.00890881	183315
Malignant neoplasm of cervix	160905921	G	A	rs114820463	0.135476	-0.415223	0.278141	0.0176515	183315
Malignant neoplasm of cervix	160910354	C	T	rs114014204	0.466468	-0.243434	0.334279	0.0127394	183315
Malignant neoplasm of cervix	160956061	A	G	rs2990693	0.810936	-0.0214413	0.0896307	0.796972	183315
Malignant neoplasm of cervix	160958481	G	A	rs12121649	0.518398	-0.0666354	0.10318	0.145127	183315
Malignant neoplasm of cervix	160966315	T	C	rs72712829	0.447709	-0.0940399	0.123861	0.0965393	183315
Malignant neoplasm of cervix	160982042	G	A	rs11580071	0.479833	-0.0711504	0.100698	0.149904	183315
Malignant neoplasm of cervix	161038745	C	G	rs10908821	0.615535	-0.0518967	0.103341	0.140724	183315
Malignant neoplasm of cervix	161090600	T	A	rs11265550	0.171441	-0.0999685	0.0730984	0.464252	183315
Malignant neoplasm of cervix	161158854	G	C	rs79923112	0.702575	0.203219	0.532201	0.00464833	183315
Malignant neoplasm of cervix	161189357	C	T	rs4233366	0.725344	0.0282753	0.0804819	0.284009	183315
Malignant neoplasm of cervix	161192383	G	A	rs7512012	0.763073	-0.0220965	0.0733011	0.586436	183315
Malignant neoplasm of cervix	161193247	T	C	rs4233367	0.728865	-0.0254108	0.0733071	0.587197	183315
Malignant neoplasm of cervix	161216513	G	A	rs12094497	0.201049	-0.155548	0.121658	0.0979345	183315
Malignant neoplasm of cervix	161217875	C	T	rs2070902	0.82127	0.0182688	0.0808671	0.280114	183315
Malignant neoplasm of cervix	161219554	G	C	rs4634925	0.331122	0.0714197	0.073488	0.582272	183315
Malignant neoplasm of cervix	161251923	T	C	rs148765873	0.673228	0.173184	0.410658	0.0074625	183315
Malignant neoplasm of cervix	161260983	A	G	rs150752639	0.344411	-0.256902	0.271715	0.0178662	183315
Malignant neoplasm of cervix	161266164	C	T	rs139826170	0.715202	-0.313005	0.857834	0.00184722	183315
Malignant neoplasm of cervix	161277679	G	T	rs116769960	0.596455	0.106738	0.20158	0.0326768	183315
Malignant neoplasm of cervix	161302791	C	T	rs35951159	0.0346003	-0.762959	0.361078	0.0102723	183315
Malignant neoplasm of cervix	161305939	G	A	rs34307129	0.307294	0.229975	0.225263	0.0262928	183315
Malignant neoplasm of cervix	161308887	A	C	rs12065184	0.921483	-0.0203053	0.206009	0.0327324	183315
Malignant neoplasm of cervix	161309440	G	C	rs7531561	0.935715	0.0065179	0.0808107	0.27614	183315
Malignant neoplasm of cervix	161345428	A	G	rs56241622	0.146272	-0.948184	0.652648	0.00270031	183315
Malignant neoplasm of cervix	161370916	G	C	rs4233370	0.65027	-0.133357	0.294135	0.984555	183315
Malignant neoplasm of cervix	161378034	T	A	rs144449952	0.65122	0.17929	0.396602	0.00850334	183315
Malignant neoplasm of cervix	161382477	G	A	rs114844178	0.742484	-0.0415118	0.126343	0.0931536	183315
Malignant neoplasm of cervix	161422541	G	A	rs6702875	0.108447	-0.230948	0.143874	0.0677084	183315
Malignant neoplasm of cervix	161426512	T	C	rs148483621	0.452909	-0.127377	0.169706	0.0493167	183315
Malignant neoplasm of cervix	161474240	C	T	rs138293152	0.546392	-0.116571	0.193262	0.0381712	183315
Malignant neoplasm of cervix	161483076	G	T	rs71639066	0.726022	0.0765179	0.218359	0.0275284	183315
Malignant neoplasm of cervix	161498640	C	T	rs114797774	0.777951	0.0762032	0.270232	0.0187932	183315
Malignant neoplasm of cervix	161501530	G	C	rs113727631	0.999105	0.000159954	0.142625	0.0689655	183315
Malignant neoplasm of cervix	161509069	T	C	rs4657041	0.748304	-0.023198	0.0722955	0.502641	183315
Malignant neoplasm of cervix	161509955	A	G	rs1801274	0.788889	-0.0193468	0.0722559	0.501899	183315
Malignant neoplasm of cervix	161513694	A	G	rs373579	0.890485	-0.0159478	0.115823	0.113823	183315
Malignant neoplasm of cervix	161514409	A	C	rs139121685	0.277014	-0.203589	0.187285	0.0393917	183315
Malignant neoplasm of cervix	161514420	T	C	rs368433	0.852044	-0.0217877	0.116817	0.115201	183315
Malignant neoplasm of cervix	161518073	C	T	rs12029217	0.140709	0.204627	0.138904	0.0725736	183315
Malignant neoplasm of cervix	161524567	A	C	rs41297690	0.118216	-0.761143	0.487193	0.00548611	183315
Malignant neoplasm of cervix	161530340	A	G	rs2099684	0.327642	0.0784832	0.0801769	0.285418	183315
Malignant neoplasm of cervix	161531105	C	G	rs17397332	0.963904	-0.0188018	0.415467	0.00800345	183315
Malignant neoplasm of cervix	161532142	G	A	rs115264949	0.500173	-0.227206	0.336992	0.0124226	183315
Malignant neoplasm of cervix	161540103	G	A	rs115002999	0.0675087	-0.562067	0.30743	0.0131616	183315
Malignant neoplasm of cervix	161545536	C	T	rs55971447	0.608473	-0.059986	0.117102	0.108303	183315
Malignant neoplasm of cervix	161549650	C	T	rs34436026	0.0641357	-0.615078	0.332253	0.0118705	183315
Malignant neoplasm of cervix	161551141	C	T	rs56199187	0.443758	-0.089694	0.117115	0.10946	183315
Malignant neoplasm of cervix	161561992	G	A	rs56238128	0.255632	-0.198248	0.174395	0.047947	183315
Malignant neoplasm of cervix	161566341	C	T	rs332398	0.687035	-0.0295077	0.0732417	0.461673	183315
Malignant neoplasm of cervix	161594882	T	C	rs80123037	0.957004	0.00615971	0.114252	0.120137	183315
Malignant neoplasm of cervix	161604637	A	G	rs150960915	0.984251	-0.00790393	0.400412	0.00829247	183315
Malignant neoplasm of cervix	161608316	G	T	rs141762637	0.0491123	-0.581854	0.295715	0.0170051	183315
Malignant neoplasm of cervix	161620903	T	C	rs34416533	0.537247	-0.0470366	0.0762366	0.510125	183315
Malignant neoplasm of cervix	161628031	T	G	rs67295569	0.682807	0.0311373	0.0761983	0.490471	183315
Malignant neoplasm of cervix	161630801	T	C	rs61803025	0.534097	0.0735855	0.118349	0.887312	183315
Malignant neoplasm of cervix	161631505	C	A	rs61803028	0.51861	-0.0693407	0.107424	0.143842	183315
Malignant neoplasm of cervix	161638511	T	C	rs192123799	0.685368	-0.0443066	0.109359	0.133107	183315
Malignant neoplasm of cervix	161643049	A	G	rs3901907	0.990453	-0.00128533	0.107418	0.142364	183315
Malignant neoplasm of cervix	161675165	G	A	rs7532925	0.492138	0.067374	0.0980825	0.16498	183315
Malignant neoplasm of cervix	161677570	T	C	rs72554670	0.256423	-0.554258	0.488382	0.00513907	183315
Malignant neoplasm of cervix	161681811	A	G	rs116332947	0.193502	-0.482921	0.371395	0.0089812	183315
Malignant neoplasm of cervix	161689669	G	A	rs116205652	0.719999	0.0831842	0.23206	0.0256903	183315
Malignant neoplasm of cervix	161692860	G	C	rs114265063	0.647147	-0.137125	0.299576	0.0148763	183315
Malignant neoplasm of cervix	161704069	C	G	rs61801160	0.174796	-0.733402	0.540477	0.00483781	183315
Malignant neoplasm of cervix	161706604	T	C	rs1538971	0.530087	0.0479737	0.0764066	0.663066	183315
Malignant neoplasm of cervix	161707945	T	C	rs1954172	0.212934	0.148149	0.118944	0.104515	183315
Malignant neoplasm of cervix	161718949	T	C	rs12045955	0.702422	-0.0581024	0.152079	0.0618652	183315
Malignant neoplasm of cervix	161726992	G	C	rs11585450	0.59193	0.038665	0.0721305	0.52239	183315
Malignant neoplasm of cervix	161751917	C	T	rs1063178	0.699882	-0.0300723	0.0780127	0.305539	183315
Malignant neoplasm of cervix	161802783	G	A	rs113350478	0.711397	-0.0906577	0.245033	0.0222554	183315
Malignant neoplasm of cervix	161817286	C	T	rs115877710	0.715865	0.179641	0.493531	0.00518207	183315
Malignant neoplasm of cervix	161910692	G	A	rs12079579	0.025142	-0.293528	0.131085	0.0836582	183315
Malignant neoplasm of cervix	161945711	G	A	rs10918270	0.306788	-0.0740652	0.0724719	0.475159	183315
Malignant neoplasm of cervix	161968366	C	T	rs190841461	0.0392356	0.474804	0.230296	0.0264555	183315
Malignant neoplasm of cervix	161980609	A	G	rs10918341	0.12276	0.120536	0.078103	0.676061	183315
Malignant neoplasm of cervix	161981287	C	T	rs17452514	0.512034	-0.133636	0.203815	0.0319639	183315
Malignant neoplasm of cervix	161988430	C	T	rs74779882	0.0836354	-0.292165	0.168884	0.0499421	183315
Malignant neoplasm of cervix	162062119	T	C	rs12095544	0.405538	-0.103572	0.12452	0.0945444	183315
Malignant neoplasm of cervix	162248149	T	G	rs4657179	0.927624	0.00907617	0.0999197	0.84619	183315
Malignant neoplasm of cervix	162249949	A	G	rs6677052	0.93996	-0.00753142	0.099992	0.153699	183315
Malignant neoplasm of cervix	162360172	C	T	rs6427670	0.0697895	0.134796	0.0743385	0.398162	183315
Malignant neoplasm of cervix	162399487	A	G	rs72702031	0.0122639	1.37094	0.547401	0.00432317	183315
Malignant neoplasm of cervix	162561114	C	T	rs28384482	0.217008	0.123764	0.100252	0.156957	183315
Malignant neoplasm of cervix	162871366	G	A	rs115503614	0.162023	0.337015	0.241018	0.0234262	183315
Malignant neoplasm of cervix	163058009	C	T	rs145264017	0.283569	0.233498	0.217747	0.0288312	183315
Malignant neoplasm of cervix	163316131	T	G	rs4657260	0.881089	-0.0439621	0.293885	0.0150481	183315
Malignant neoplasm of cervix	163755824	G	A	rs12123481	0.382382	0.0631012	0.0722382	0.506203	183315
Malignant neoplasm of cervix	165680478	T	C	rs16849374	0.484869	-0.116572	0.16689	0.0514502	183315
Malignant neoplasm of cervix	167535829	C	T	rs1229429	0.122667	0.12309	0.0797381	0.710117	183315
Malignant neoplasm of cervix	167545611	G	A	rs7546274	0.443523	0.267289	0.348824	0.011072	183315
Malignant neoplasm of cervix	167546035	T	C	rs7513428	0.110563	0.19342	0.121216	0.901569	183315
Malignant neoplasm of cervix	168268135	C	A	rs56168465	0.775683	0.0480108	0.168489	0.0486334	183315
Malignant neoplasm of cervix	168575108	C	G	rs12039757	0.767402	0.0241635	0.0816953	0.269915	183315
Malignant neoplasm of cervix	168580647	T	C	rs6700487	0.440209	0.0639592	0.0828658	0.745094	183315
Malignant neoplasm of cervix	168598468	G	A	rs72705884	0.15978	0.193325	0.137518	0.0754531	183315
Malignant neoplasm of cervix	168639966	A	G	rs6678237	0.613537	0.0689525	0.136531	0.0756181	183315
Malignant neoplasm of cervix	168693114	G	A	rs646441	0.114262	-0.199151	0.126099	0.911376	183315
Malignant neoplasm of cervix	168694375	A	G	rs61801570	0.556151	0.155248	0.263773	0.0189129	183315
Malignant neoplasm of cervix	168698188	C	T	rs580360	0.410353	0.0598182	0.0726592	0.43369	183315
Malignant neoplasm of cervix	168739856	C	T	rs151250811	0.836596	-0.0718289	0.348262	0.0105542	183315
Malignant neoplasm of cervix	168808632	G	A	rs139621801	0.578292	0.111733	0.201001	0.0327741	183315
Malignant neoplasm of cervix	168868719	A	T	rs77141449	0.301625	0.367732	0.356	0.0100256	183315
Malignant neoplasm of cervix	168896600	T	G	rs111605355	0.413428	0.271524	0.331988	0.0129237	183315
Malignant neoplasm of cervix	168938084	C	T	rs115717655	0.469574	-0.159562	0.220642	0.0272453	183315
Malignant neoplasm of cervix	168953056	G	A	rs969427	0.961205	0.00503288	0.103468	0.145456	183315
Malignant neoplasm of cervix	168995950	C	T	rs151241919	0.575433	0.169722	0.303038	0.0144066	183315
Malignant neoplasm of cervix	169045460	G	T	rs1569631	0.286286	-0.11755	0.11024	0.123243	183315
Malignant neoplasm of cervix	169097491	G	A	rs115977231	0.0253828	-0.673509	0.301276	0.0144399	183315
Malignant neoplasm of cervix	169184350	A	G	rs17349460	0.164107	0.193204	0.138857	0.0743325	183315
Malignant neoplasm of cervix	169227877	G	A	rs56084204	0.574644	-0.0776973	0.138442	0.0730177	183315
Malignant neoplasm of cervix	169284131	G	A	rs145300538	0.599209	0.237388	0.451705	0.00617633	183315
Malignant neoplasm of cervix	169302664	C	T	rs1591734	0.429715	-0.0959347	0.121486	0.0984442	183315
Malignant neoplasm of cervix	169330603	C	T	rs61806985	0.122085	0.259001	0.167521	0.0485654	183315
Malignant neoplasm of cervix	169355555	T	C	rs1209731	0.509095	0.169807	0.257187	0.979607	183315
Malignant neoplasm of cervix	169360691	T	C	rs72702154	0.59818	0.238077	0.451744	0.00618356	183315
Malignant neoplasm of cervix	169491168	A	G	rs10800448	0.560846	0.0501842	0.0862887	0.766816	183315
Malignant neoplasm of cervix	169498737	C	G	rs1894693	0.364267	0.141133	0.155559	0.0568395	183315
Malignant neoplasm of cervix	169499904	C	A	rs12127364	0.335862	-0.0839426	0.0872246	0.21699	183315
Malignant neoplasm of cervix	169505159	C	T	rs61808983	0.531405	-0.113227	0.180914	0.0427436	183315
Malignant neoplasm of cervix	169509416	C	T	rs974793	0.338351	-0.0834944	0.087207	0.216891	183315
Malignant neoplasm of cervix	169510807	T	C	rs970741	0.339699	-0.0832639	0.0872092	0.216862	183315
Malignant neoplasm of cervix	169515529	A	G	rs9332701	0.528263	-0.114059	0.180856	0.0427499	183315
Malignant neoplasm of cervix	169537003	A	G	rs7535409	0.503882	-0.0522095	0.0781118	0.306538	183315
Malignant neoplasm of cervix	169537838	T	A	rs10800453	0.338882	-0.0826707	0.0864416	0.222557	183315
Malignant neoplasm of cervix	169542165	G	A	rs41272457	0.432026	-0.162015	0.206197	0.0327829	183315
Malignant neoplasm of cervix	169543405	A	C	rs6686805	0.77809	-0.0209829	0.0744581	0.378015	183315
Malignant neoplasm of cervix	169543675	C	T	rs9332600	0.332325	-0.0838048	0.0864465	0.222723	183315
Malignant neoplasm of cervix	169545541	G	A	rs929130	0.415446	-0.0686393	0.0842875	0.242544	183315
Malignant neoplasm of cervix	169545552	G	A	rs9332591	0.673253	0.046366	0.109954	0.126755	183315
Malignant neoplasm of cervix	169546298	C	T	rs6672595	0.415769	-0.0685963	0.084293	0.242557	183315
Malignant neoplasm of cervix	169553799	G	C	rs7533223	0.273672	-0.229294	0.209468	0.0332982	183315
Malignant neoplasm of cervix	169556528	T	C	rs2239853	0.508426	0.0491415	0.0743116	0.613008	183315
Malignant neoplasm of cervix	169557863	T	C	rs9332575	0.586503	0.0598436	0.110025	0.121208	183315
Malignant neoplasm of cervix	169559592	C	T	rs6427202	0.044366	0.15277	0.0759814	0.65482	183315
Malignant neoplasm of cervix	169560735	C	T	rs6029	0.533302	-0.0514941	0.0826585	0.258076	183315
Malignant neoplasm of cervix	169565728	T	A	rs2040443	0.55647	-0.0486657	0.0827518	0.257756	183315
Malignant neoplasm of cervix	169567412	G	A	rs2187955	0.39695	0.0627808	0.0741144	0.609922	183315
Malignant neoplasm of cervix	169568440	A	G	rs6670678	0.0503141	0.148856	0.0760524	0.654	183315
Malignant neoplasm of cervix	169576175	A	G	rs6677374	0.0382252	0.157922	0.0762013	0.655691	183315
Malignant neoplasm of cervix	169594713	T	G	rs6136	0.594808	0.0584573	0.109907	0.122399	183315
Malignant neoplasm of cervix	169594929	G	C	rs742127	0.180963	0.101184	0.0756347	0.354089	183315
Malignant neoplasm of cervix	169597075	C	T	rs6127	0.0699955	0.13737	0.0758142	0.645086	183315
Malignant neoplasm of cervix	169600680	A	T	rs2420378	0.159392	0.101983	0.0724765	0.520319	183315
Malignant neoplasm of cervix	169604361	A	G	rs3917765	0.151712	-0.138162	0.0963801	0.170957	183315
Malignant neoplasm of cervix	169607330	G	A	rs3917751	0.150983	0.104138	0.0725161	0.519957	183315
Malignant neoplasm of cervix	169608095	A	G	rs2142760	0.0106025	0.187325	0.073302	0.573885	183315
Malignant neoplasm of cervix	169612020	A	G	rs3917727	0.676399	0.0331912	0.0795226	0.291297	183315
Malignant neoplasm of cervix	169662795	G	A	rs150192271	0.971368	0.0068272	0.190211	0.0375184	183315
Malignant neoplasm of cervix	169684654	A	G	rs75776028	0.7526	0.0276068	0.0875813	0.221357	183315
Malignant neoplasm of cervix	169735413	G	C	rs3917390	0.847428	0.0148162	0.0770069	0.67339	183315
Malignant neoplasm of cervix	169775177	C	T	rs10800475	0.457461	-0.0618967	0.0833026	0.252943	183315
Malignant neoplasm of cervix	170019672	A	G	rs71635640	0.90386	0.0181484	0.150252	0.0625807	183315
Malignant neoplasm of cervix	170049819	C	A	rs180932522	0.129391	-0.537591	0.354493	0.0111947	183315
Malignant neoplasm of cervix	170080428	A	G	rs115955722	0.0377329	1.17176	0.56396	0.00434621	183315
Malignant neoplasm of cervix	170216500	C	G	rs10800507	0.204251	-0.09232	0.0727197	0.526396	183315
Malignant neoplasm of cervix	170259154	T	C	rs17350144	0.812973	-0.0255731	0.108089	0.128111	183315
Malignant neoplasm of cervix	170278470	G	T	rs115886838	0.289268	0.221664	0.209171	0.0310906	183315
Malignant neoplasm of cervix	170349687	A	G	rs114585353	0.795945	0.08207	0.317365	0.0118023	183315
Malignant neoplasm of cervix	170576849	T	A	rs114862025	0.756408	0.068484	0.220774	0.0268137	183315
Malignant neoplasm of cervix	170590485	T	G	rs61826205	0.888301	-0.0167289	0.119105	0.105943	183315
Malignant neoplasm of cervix	170826356	G	T	rs12402584	0.617297	-0.0512501	0.102565	0.146601	183315
Malignant neoplasm of cervix	170878414	G	A	rs112616165	0.971329	0.0051737	0.143949	0.0702031	183315
Malignant neoplasm of cervix	170886940	A	C	rs115574519	0.0757792	0.334603	0.188432	0.0379395	183315
Malignant neoplasm of cervix	170938207	G	A	rs6427276	0.711156	-0.0275107	0.0742922	0.38893	183315
Malignant neoplasm of cervix	170989323	A	G	rs2050151	0.0949445	0.124271	0.0744193	0.62129	183315
Malignant neoplasm of cervix	171038101	C	A	rs113258252	0.474203	-0.227414	0.317769	0.0127312	183315
Malignant neoplasm of cervix	171252382	G	A	rs148302954	0.775313	0.159583	0.559092	0.00458422	183315
Malignant neoplasm of cervix	171285127	T	C	rs28360431	0.250848	0.31153	0.271298	0.0187251	183315
Malignant neoplasm of cervix	171533874	G	A	rs7535044	0.725937	0.11934	0.340451	0.012328	183315
Malignant neoplasm of cervix	171622651	C	A	rs57118325	0.514336	0.076021	0.116579	0.10991	183315
Malignant neoplasm of cervix	171629800	C	T	rs1602244	0.353653	0.0765578	0.0825396	0.256501	183315
Malignant neoplasm of cervix	171721211	T	C	rs114099765	0.75099	0.0647113	0.203921	0.0332648	183315
Malignant neoplasm of cervix	171762790	A	G	rs192038293	0.298681	0.209329	0.201421	0.0328508	183315
Malignant neoplasm of cervix	171777813	G	A	rs10913644	0.0201577	0.184443	0.0793852	0.288726	183315
Malignant neoplasm of cervix	171970501	A	T	rs2038480	0.220776	-0.107312	0.0876397	0.782336	183315
Malignant neoplasm of cervix	171973348	C	G	rs6425520	0.0850139	-0.12707	0.0737791	0.595069	183315
Malignant neoplasm of cervix	172120186	G	A	rs6693520	0.948403	-0.00466652	0.072112	0.500037	183315
Malignant neoplasm of cervix	172431720	C	T	rs9425316	0.938182	-0.00563637	0.0726752	0.556255	183315
Malignant neoplasm of cervix	172433510	A	G	rs7411767	0.988858	-0.00101485	0.0726727	0.556411	183315
Malignant neoplasm of cervix	172443855	T	C	rs3213563	0.910447	0.00824033	0.0732636	0.589601	183315
Malignant neoplasm of cervix	172452604	G	A	rs2285176	0.992999	-0.000633386	0.0721802	0.493385	183315
Malignant neoplasm of cervix	172456389	C	G	rs2285170	0.913024	-0.00789566	0.0722882	0.493955	183315
Malignant neoplasm of cervix	172465169	G	A	rs9425328	0.720391	0.0296864	0.0829378	0.741908	183315
Malignant neoplasm of cervix	172478443	A	G	rs6659116	0.661299	0.0366159	0.0835749	0.748697	183315
Malignant neoplasm of cervix	172622949	G	A	rs12743641	0.0297488	-0.166869	0.0767773	0.330471	183315
Malignant neoplasm of cervix	172626983	G	A	rs12727056	0.0297194	-0.166898	0.0767767	0.330479	183315
Malignant neoplasm of cervix	172697931	A	C	rs79941266	0.538859	-0.0742921	0.120891	0.0972449	183315
Malignant neoplasm of cervix	172712416	A	G	rs138517625	0.816972	-0.154512	0.667609	0.00327963	183315
Malignant neoplasm of cervix	172727570	G	A	rs80089053	0.554381	-0.128323	0.217052	0.0289761	183315
Malignant neoplasm of cervix	173401891	C	T	rs61826722	0.14243	-0.560745	0.382291	0.00825457	183315
Malignant neoplasm of cervix	173416047	T	C	rs10737300	0.748597	-0.0279408	0.0871811	0.778154	183315
Malignant neoplasm of cervix	174776676	C	T	rs79904921	0.916812	0.0125006	0.11968	0.100843	183315
Malignant neoplasm of cervix	175161068	G	A	rs1057239	0.0285076	0.159296	0.0727303	0.449247	183315
Malignant neoplasm of cervix	175342472	G	T	rs2227160	0.660674	0.0318185	0.0724823	0.56032	183315
Malignant neoplasm of cervix	175445819	G	A	rs859462	0.265111	0.0812678	0.0729257	0.452005	183315
Malignant neoplasm of cervix	175599911	A	G	rs2235256	0.645402	0.0332675	0.0722957	0.492486	183315
Malignant neoplasm of cervix	176393674	G	A	rs61821073	0.153534	-0.643549	0.45093	0.00693865	183315
Malignant neoplasm of cervix	176723700	A	T	rs1995651	0.67979	0.0412494	0.0999381	0.152762	183315
Malignant neoplasm of cervix	177546126	G	A	rs12130811	0.723502	0.0355992	0.100625	0.154778	183315
Malignant neoplasm of cervix	178528051	A	G	rs4457535	0.912143	-0.0082186	0.0744868	0.377379	183315
Malignant neoplasm of cervix	178557251	C	T	rs6701606	0.607577	-0.0374288	0.0728847	0.46604	183315
Malignant neoplasm of cervix	178575508	C	T	rs143123965	0.209548	-0.346588	0.276208	0.0168591	183315
Malignant neoplasm of cervix	178603585	G	A	rs11581618	0.449735	-0.056087	0.0742032	0.392778	183315
Malignant neoplasm of cervix	178622920	T	C	rs34453819	0.529208	0.142188	0.225976	0.0269031	183315
Malignant neoplasm of cervix	178928183	T	C	rs71630204	0.241193	-0.0872566	0.0744503	0.379474	183315
Malignant neoplasm of cervix	178941731	T	C	rs12725691	0.0793487	-0.134466	0.0766417	0.347002	183315
Malignant neoplasm of cervix	179026365	G	T	rs67498652	0.654291	0.0335198	0.0748529	0.376295	183315
Malignant neoplasm of cervix	179134848	G	T	rs140477729	0.995533	0.00255591	0.456532	0.00584822	183315
Malignant neoplasm of cervix	179418946	C	T	rs137858566	0.586921	-0.142951	0.263115	0.0193556	183315
Malignant neoplasm of cervix	179473233	T	A	rs12133018	0.24392	0.0851577	0.0730815	0.421405	183315
Malignant neoplasm of cervix	179504138	T	C	rs72704449	0.921439	-0.0146122	0.148164	0.0648505	183315
Malignant neoplasm of cervix	179557079	C	T	rs61747728	0.902676	-0.0183542	0.150097	0.0631237	183315
Malignant neoplasm of cervix	179592510	A	C	rs4652418	0.0466498	0.154557	0.0776877	0.679979	183315
Malignant neoplasm of cervix	179602727	T	C	rs150816167	0.870041	-0.0244776	0.149613	0.0637343	183315
Malignant neoplasm of cervix	179930677	A	C	rs78576220	0.372351	-0.179055	0.200717	0.0333879	183315
Malignant neoplasm of cervix	180072659	T	C	rs78811502	0.51454	-0.237734	0.364742	0.0096424	183315
Malignant neoplasm of cervix	180194255	A	G	rs12371	0.0773891	0.241388	0.136683	0.0762048	183315
Malignant neoplasm of cervix	180294819	T	G	rs80261041	0.565471	-0.109382	0.190317	0.0382779	183315
Malignant neoplasm of cervix	180459012	C	T	rs115584967	0.702836	-0.151433	0.396946	0.00833351	183315
Malignant neoplasm of cervix	180559062	C	A	rs7535761	0.532046	0.045522	0.0728485	0.533911	183315
Malignant neoplasm of cervix	180588082	A	G	rs12070395	0.273961	0.0944196	0.0863079	0.22798	183315
Malignant neoplasm of cervix	180739474	G	A	rs149087463	0.282714	-0.212622	0.197928	0.0339628	183315
Malignant neoplasm of cervix	180915663	G	A	rs3908047	0.241231	0.142756	0.121815	0.0972829	183315
Malignant neoplasm of cervix	180925459	C	A	rs149231156	0.647942	0.115133	0.25214	0.0208513	183315
Malignant neoplasm of cervix	182172831	G	A	rs2332969	0.928929	0.00713475	0.0799926	0.286729	183315
Malignant neoplasm of cervix	182304341	G	A	rs12734872	0.927327	0.00832196	0.0912406	0.193799	183315
Malignant neoplasm of cervix	182367907	C	A	rs4652700	0.755351	-0.0231181	0.0741937	0.612487	183315
Malignant neoplasm of cervix	182432774	C	T	rs111875294	0.309718	0.153102	0.150719	0.0606406	183315
Malignant neoplasm of cervix	182734704	C	T	rs74573933	0.547699	0.0657534	0.109368	0.130887	183315
Malignant neoplasm of cervix	182757926	A	C	rs11805728	0.320071	0.0719358	0.0723474	0.483175	183315
Malignant neoplasm of cervix	182761873	A	G	rs6660584	0.838805	0.0147665	0.07259	0.530909	183315
Malignant neoplasm of cervix	182904296	C	T	rs12138972	0.487814	-0.162276	0.233899	0.0237785	183315
Malignant neoplasm of cervix	182909529	T	C	rs74646646	0.138293	-0.252654	0.170461	0.0481959	183315
Malignant neoplasm of cervix	182998944	G	A	rs12146099	0.653844	-0.0324682	0.0724044	0.458054	183315
Malignant neoplasm of cervix	183002830	G	T	rs10797801	0.564516	-0.041616	0.0722316	0.464644	183315
Malignant neoplasm of cervix	183018917	C	T	rs11588675	0.697927	-0.0280265	0.0722111	0.465106	183315
Malignant neoplasm of cervix	183208319	T	C	rs635796	0.579838	0.0412397	0.0744909	0.621085	183315
Malignant neoplasm of cervix	183292871	G	C	rs2301876	0.771395	0.0540878	0.186156	0.0396467	183315
Malignant neoplasm of cervix	183452169	A	T	rs34474108	0.198905	-0.292091	0.227365	0.0276465	183315
Malignant neoplasm of cervix	183563445	G	T	rs17849502	0.871291	0.0306853	0.189394	0.0381143	183315
Malignant neoplasm of cervix	183671121	T	C	rs148981091	0.302717	-0.376001	0.364828	0.0102179	183315
Malignant neoplasm of cervix	183875625	T	C	rs12563740	0.0881272	0.123198	0.0722412	0.544457	183315
Malignant neoplasm of cervix	184020287	T	C	rs150090318	0.0314471	0.469503	0.218235	0.0275401	183315
Malignant neoplasm of cervix	184243993	A	G	rs10797949	0.541948	0.0445032	0.0729718	0.569287	183315
Malignant neoplasm of cervix	184636095	A	G	rs4651228	0.908528	-0.0201945	0.175763	0.955512	183315
Malignant neoplasm of cervix	184702964	G	A	rs78444298	0.640749	0.126491	0.27106	0.0181549	183315
Malignant neoplasm of cervix	184826691	C	T	rs521366	0.0965206	-0.127661	0.0768137	0.673737	183315
Malignant neoplasm of cervix	184842622	G	A	rs146409195	0.419806	-0.145182	0.179958	0.0427387	183315
Malignant neoplasm of cervix	185054394	C	T	rs77338610	0.660733	0.110087	0.250825	0.0215392	183315
Malignant neoplasm of cervix	185439929	G	A	rs10732976	0.796419	0.0207345	0.0803713	0.718721	183315
Malignant neoplasm of cervix	185481445	G	A	rs232300	0.529606	-0.0457916	0.072846	0.439358	183315
Malignant neoplasm of cervix	185482968	G	A	rs6664577	0.753043	0.0321428	0.102161	0.147362	183315
Malignant neoplasm of cervix	185498815	A	T	rs999763	0.631793	-0.070779	0.147701	0.0640395	183315
Malignant neoplasm of cervix	185624307	G	A	rs10489705	0.744523	-0.103603	0.317927	0.0135698	183315
Malignant neoplasm of cervix	185701291	C	T	rs16824380	0.906539	-0.0470624	0.400856	0.00838983	183315
Malignant neoplasm of cervix	185996591	C	T	rs150161290	0.660155	0.0922175	0.209729	0.0315789	183315
Malignant neoplasm of cervix	186095649	A	T	rs2180480	0.754571	0.022622	0.072363	0.529728	183315
Malignant neoplasm of cervix	186312268	C	T	rs12134934	0.562321	-0.0829674	0.143196	0.0701302	183315
Malignant neoplasm of cervix	186346301	C	A	rs140137211	0.924147	0.0498333	0.523394	0.00484898	183315
Malignant neoplasm of cervix	186400848	T	A	rs144744138	0.235281	-0.232832	0.196174	0.0354568	183315
Malignant neoplasm of cervix	186999795	T	G	rs6703327	0.144802	0.394443	0.270511	0.980578	183315
Malignant neoplasm of cervix	188462941	G	T	rs1489261	0.58789	0.0692809	0.127849	0.0846397	183315
Malignant neoplasm of cervix	188626313	T	G	rs115231001	0.395213	0.130762	0.153801	0.0582323	183315
Malignant neoplasm of cervix	188788843	C	G	rs79043624	0.369426	0.310816	0.346294	0.0114607	183315
Malignant neoplasm of cervix	190512764	G	A	rs16832407	0.587607	0.229278	0.422783	0.00739245	183315
Malignant neoplasm of cervix	190633964	C	T	rs77333802	0.482895	-0.272885	0.388916	0.00812907	183315
Malignant neoplasm of cervix	192158507	T	G	rs4495675	0.446107	-0.0552059	0.0724562	0.470943	183315
Malignant neoplasm of cervix	192409635	T	C	rs78776940	0.244938	0.947575	0.814957	0.00172705	183315
Malignant neoplasm of cervix	192480586	G	A	rs78805188	0.515733	-0.18658	0.287075	0.0162788	183315
Malignant neoplasm of cervix	192499332	G	A	rs112171832	0.657635	0.453522	1.02334	0.00118616	183315
Malignant neoplasm of cervix	192612510	A	T	rs75098569	0.562121	-0.0795887	0.137294	0.0760895	183315
Malignant neoplasm of cervix	192613829	G	C	rs111554873	0.148085	0.286343	0.197979	0.0356441	183315
Malignant neoplasm of cervix	192707300	T	A	rs192413466	0.110231	1.47803	0.925412	0.00143599	183315
Malignant neoplasm of cervix	192841435	C	T	rs1231768	0.999714	4.85E-05	0.135669	0.0766425	183315
Malignant neoplasm of cervix	193013573	T	C	rs11554178	0.679089	0.0762218	0.184242	0.0423682	183315
Malignant neoplasm of cervix	193049404	T	C	rs6670714	0.207261	0.126834	0.100571	0.846277	183315
Malignant neoplasm of cervix	193105381	A	G	rs148212596	0.704129	0.155757	0.410152	0.00764905	183315
Malignant neoplasm of cervix	193712371	T	C	rs144408988	0.275328	-0.195496	0.17921	0.0431213	183315
Malignant neoplasm of cervix	194327741	TAGATAC	T	rs201388663	0.313457	-0.507701	0.503674	0.00500175	183315
Malignant neoplasm of cervix	194345200	A	C	rs80012936	0.505244	-0.161386	0.242225	0.021997	183315
Malignant neoplasm of cervix	194492370	G	C	rs114505698	0.260154	-0.442325	0.392819	0.00822188	183315
Malignant neoplasm of cervix	194525710	C	G	rs6683772	0.435756	0.19337	0.248107	0.0224626	183315
Malignant neoplasm of cervix	194534665	C	T	rs116638028	0.528395	0.148431	0.235434	0.0245003	183315
Malignant neoplasm of cervix	194602278	A	AT	rs199560872	0.919368	-0.0411521	0.40652	0.00818978	183315
Malignant neoplasm of cervix	194647555	G	A	rs144691905	0.789351	-0.0609705	0.228223	0.0265701	183315
Malignant neoplasm of cervix	194769381	C	T	rs143736195	0.919555	-0.0254297	0.251794	0.0208661	183315
Malignant neoplasm of cervix	194834426	A	T	rs71644803	0.256347	0.289714	0.255239	0.0192865	183315
Malignant neoplasm of cervix	195058235	T	A	rs145439832	0.572983	-0.197052	0.349591	0.0111939	183315
Malignant neoplasm of cervix	195297923	A	G	rs12757377	0.838331	-0.0324084	0.158842	0.0547987	183315
Malignant neoplasm of cervix	195333716	C	T	rs12022395	0.276272	-0.191258	0.175671	0.045733	183315
Malignant neoplasm of cervix	195394042	C	T	rs79473878	0.123074	-0.264647	0.171626	0.0451644	183315
Malignant neoplasm of cervix	195401104	A	G	rs140629687	0.349571	-0.249098	0.266295	0.018504	183315
Malignant neoplasm of cervix	195412835	G	A	rs16838346	0.638805	0.173059	0.368704	0.0104047	183315
Malignant neoplasm of cervix	195503116	A	C	rs147319422	0.672117	-0.195166	0.46112	0.00578769	183315
Malignant neoplasm of cervix	195528137	A	G	rs76563384	0.327449	0.335378	0.342479	0.0110234	183315
Malignant neoplasm of cervix	195599663	T	C	rs78265616	0.19379	1.09955	0.846169	0.00190115	183315
Malignant neoplasm of cervix	195674718	G	A	rs143584132	0.794253	-0.0769598	0.295101	0.0162366	183315
Malignant neoplasm of cervix	195704041	A	G	rs190119408	0.451714	-0.246088	0.327001	0.0131579	183315
Malignant neoplasm of cervix	195748090	C	T	rs144546772	0.758267	0.0565678	0.183806	0.0402678	183315
Malignant neoplasm of cervix	195755176	C	A	rs9943101	0.241556	0.115819	0.0988974	0.161144	183315
Malignant neoplasm of cervix	195892014	C	A	rs139192950	0.66159	-0.361775	0.826499	0.00199253	183315
Malignant neoplasm of cervix	195950017	G	C	rs150992058	0.800479	0.0923802	0.365533	0.0103592	183315
Malignant neoplasm of cervix	195957479	G	T	rs7532568	0.52195	-0.0477274	0.0745342	0.618559	183315
Malignant neoplasm of cervix	195962850	A	G	rs74320729	0.926771	0.013547	0.147397	0.063742	183315
Malignant neoplasm of cervix	195974961	G	A	rs114072431	0.997833	0.000498175	0.183429	0.0411052	183315
Malignant neoplasm of cervix	195980512	T	A	rs144786001	0.509062	0.115238	0.174524	0.044865	183315
Malignant neoplasm of cervix	196058002	C	A	rs1451915	0.735761	0.0398188	0.117992	0.104217	183315
Malignant neoplasm of cervix	196082884	A	T	rs10922018	0.342161	0.0980185	0.103188	0.858132	183315
Malignant neoplasm of cervix	196086204	T	A	rs4512628	0.77341	0.189448	0.657996	0.00283454	183315
Malignant neoplasm of cervix	196109945	C	T	rs111430107	0.392442	-0.189465	0.221546	0.0278009	183315
Malignant neoplasm of cervix	196110779	G	A	rs12035228	0.35156	0.072217	0.0775221	0.324807	183315
Malignant neoplasm of cervix	196117980	C	T	rs11588705	0.577391	-0.145754	0.261583	0.019393	183315
Malignant neoplasm of cervix	196122755	G	A	rs72748418	0.204653	-0.138627	0.109292	0.12409	183315
Malignant neoplasm of cervix	196136527	G	A	rs114056970	0.58146	-0.0770352	0.139746	0.0724204	183315
Malignant neoplasm of cervix	196140161	C	T	rs114558472	0.551686	-0.0812119	0.136437	0.0771015	183315
Malignant neoplasm of cervix	196141224	C	T	rs72748420	0.125863	-0.181657	0.118682	0.102686	183315
Malignant neoplasm of cervix	196146044	G	A	rs148789508	0.447524	0.177252	0.233364	0.0246822	183315
Malignant neoplasm of cervix	196151633	C	A	rs75109228	0.744552	-0.0345234	0.105955	0.135365	183315
Malignant neoplasm of cervix	196158214	C	T	rs144704969	0.909395	0.0127329	0.111888	0.12108	183315
Malignant neoplasm of cervix	196158413	G	A	rs114009540	0.43758	0.220148	0.283592	0.0169446	183315
Malignant neoplasm of cervix	196170343	A	G	rs77834171	0.46967	-0.133137	0.184141	0.0408927	183315
Malignant neoplasm of cervix	196181819	T	C	rs10733084	0.919221	-0.00900889	0.0888316	0.785649	183315
Malignant neoplasm of cervix	196183998	T	C	rs1408868	0.918641	-0.00907413	0.0888347	0.785648	183315
Malignant neoplasm of cervix	196206772	C	T	rs58468211	0.84829	0.0217505	0.113697	0.119678	183315
Malignant neoplasm of cervix	196210018	A	G	rs74950062	0.235386	-0.142545	0.120129	0.101361	183315
Malignant neoplasm of cervix	196217205	G	A	rs71631848	0.893008	0.0111525	0.0829192	0.252769	183315
Malignant neoplasm of cervix	196234564	A	C	rs12071084	0.170303	-0.62393	0.455015	0.00640789	183315
Malignant neoplasm of cervix	196238740	T	C	rs151334895	0.883307	0.0272863	0.185902	0.0403897	183315
Malignant neoplasm of cervix	196246440	T	C	rs78379279	0.428345	0.231517	0.29231	0.0150201	183315
Malignant neoplasm of cervix	196246962	C	T	rs116119767	0.18134	0.71419	0.534318	0.00467594	183315
Malignant neoplasm of cervix	196275511	T	C	rs17696917	0.777662	0.137991	0.488695	0.00521621	183315
Malignant neoplasm of cervix	196296415	T	A	rs72732232	0.646432	-0.0631604	0.137687	0.0726485	183315
Malignant neoplasm of cervix	196313843	G	C	rs116688712	0.406987	-0.386155	0.465692	0.00566251	183315
Malignant neoplasm of cervix	196315456	G	T	rs74897622	0.75291	0.0557887	0.177217	0.0434362	183315
Malignant neoplasm of cervix	196352038	C	T	rs191753228	0.791546	-0.0649193	0.245624	0.0224179	183315
Malignant neoplasm of cervix	196358247	T	A	rs72732236	0.755077	0.0585752	0.18777	0.0395764	183315
Malignant neoplasm of cervix	196361204	G	GAC	rs34251987	0.4487	0.220581	0.291163	0.0151641	183315
Malignant neoplasm of cervix	196382020	A	C	rs2027368	0.701258	-0.0290386	0.0756956	0.342776	183315
Malignant neoplasm of cervix	196391832	A	G	rs79707161	0.424494	0.189648	0.237461	0.0232295	183315
Malignant neoplasm of cervix	196401254	G	A	rs116815955	0.915494	-0.0170395	0.16058	0.0550764	183315
Malignant neoplasm of cervix	196438926	C	T	rs115656947	0.217806	-0.3152	0.255765	0.019726	183315
Malignant neoplasm of cervix	196455667	G	C	rs71524417	0.505146	-0.135096	0.20272	0.0324866	183315
Malignant neoplasm of cervix	196505596	G	A	rs114990940	0.878574	-0.0829162	0.542728	0.00433467	183315
Malignant neoplasm of cervix	196508544	T	G	rs12029494	0.684395	0.0914982	0.225103	0.026762	183315
Malignant neoplasm of cervix	196588317	T	C	rs147403462	0.0322151	0.737897	0.344533	0.0111672	183315
Malignant neoplasm of cervix	196591526	A	G	rs77881733	0.00813467	0.358008	0.13528	0.0575262	183315
Malignant neoplasm of cervix	196600304	A	G	rs72732292	0.483013	0.251273	0.358211	0.0103321	183315
Malignant neoplasm of cervix	196610909	G	A	rs10801551	0.101827	-0.131036	0.0800924	0.279652	183315
Malignant neoplasm of cervix	196612631	G	A	rs139784897	0.0140314	0.595484	0.242415	0.0144119	183315
Malignant neoplasm of cervix	196615191	A	G	rs4657825	0.0569115	0.151154	0.0793883	0.711818	183315
Malignant neoplasm of cervix	196629197	A	T	rs47219	0.074056	-0.141631	0.0792889	0.289922	183315
Malignant neoplasm of cervix	196637400	C	T	rs143841225	0.395178	0.15452	0.181732	0.0421416	183315
Malignant neoplasm of cervix	196657673	G	T	rs12746361	0.0269339	-0.566979	0.256264	0.0208638	183315
Malignant neoplasm of cervix	196674632	C	T	rs34181066	0.345663	0.371968	0.394437	0.00881583	183315
Malignant neoplasm of cervix	196677046	T	G	rs1329424	0.267243	-0.0802503	0.0723345	0.560647	183315
Malignant neoplasm of cervix	196677131	A	G	rs572515	0.268865	-0.0799756	0.0723317	0.560629	183315
Malignant neoplasm of cervix	196677257	T	C	rs1329423	0.465177	0.0670644	0.0918251	0.189755	183315
Malignant neoplasm of cervix	196683150	A	C	rs35449482	0.595367	-0.197673	0.372215	0.00939953	183315
Malignant neoplasm of cervix	196690623	T	C	rs34331968	0.474535	-0.0515866	0.0721369	0.448441	183315
Malignant neoplasm of cervix	196691865	A	T	rs528298	0.269297	-0.0798802	0.0723106	0.560632	183315
Malignant neoplasm of cervix	196692375	G	C	rs10922094	0.27018	-0.07974	0.0723169	0.560581	183315
Malignant neoplasm of cervix	196694952	A	G	rs7546015	0.269757	-0.0798043	0.0723113	0.560598	183315
Malignant neoplasm of cervix	196695521	C	T	rs10922098	0.25772	-0.0818411	0.0723108	0.560448	183315
Malignant neoplasm of cervix	196697958	A	T	rs28853072	0.269522	-0.0798501	0.0723173	0.560608	183315
Malignant neoplasm of cervix	196701627	C	T	rs4658046	0.218744	-0.0889414	0.0723175	0.560272	183315
Malignant neoplasm of cervix	196701709	A	G	rs10754199	0.219106	-0.0888937	0.0723355	0.560161	183315
Malignant neoplasm of cervix	196701988	G	A	rs10922103	0.218755	-0.0889394	0.0723174	0.560273	183315
Malignant neoplasm of cervix	196702087	G	A	rs28664709	0.222716	-0.0882233	0.0723535	0.56011	183315
Malignant neoplasm of cervix	196702851	T	C	rs368465	0.219884	-0.0887168	0.0723135	0.560311	183315
Malignant neoplasm of cervix	196703255	G	A	rs203688	0.218737	-0.088941	0.0723161	0.56031	183315
Malignant neoplasm of cervix	196703324	G	A	rs12038333	0.218109	-0.089069	0.0723214	0.560356	183315
Malignant neoplasm of cervix	196703343	C	T	rs12045503	0.219355	-0.0888226	0.0723167	0.560276	183315
Malignant neoplasm of cervix	196704300	T	G	rs9970075	0.253267	-0.0823609	0.0720914	0.539516	183315
Malignant neoplasm of cervix	196704672	C	T	rs9970784	0.240271	-0.0846408	0.0720771	0.537354	183315
Malignant neoplasm of cervix	196705140	C	T	rs203687	0.239846	-0.0847164	0.0720763	0.537388	183315
Malignant neoplasm of cervix	196705584	T	A	rs2019727	0.717304	-0.0389187	0.107491	0.128092	183315
Malignant neoplasm of cervix	196706669	A	C	rs35788722	0.818513	-0.0508747	0.221717	0.0280513	183315
Malignant neoplasm of cervix	196706731	A	G	rs6695321	0.344755	-0.0689468	0.0729742	0.409293	183315
Malignant neoplasm of cervix	196708768	A	T	rs12406047	0.42099	0.0822263	0.102182	0.144274	183315
Malignant neoplasm of cervix	196709388	G	A	rs76780329	0.844516	-0.0292625	0.149207	0.0643366	183315
Malignant neoplasm of cervix	196710552	C	T	rs35617250	0.717922	-0.0388298	0.107491	0.128091	183315
Malignant neoplasm of cervix	196715262	G	T	rs6688272	0.0757182	-0.13051	0.0734816	0.393097	183315
Malignant neoplasm of cervix	196717522	A	T	rs3753395	0.0760204	-0.130373	0.0734799	0.393064	183315
Malignant neoplasm of cervix	196720826	T	C	rs112454880	0.102506	-0.289924	0.17756	0.0433793	183315
Malignant neoplasm of cervix	196723248	T	C	rs374896	0.239116	-0.0848336	0.072064	0.537452	183315
Malignant neoplasm of cervix	196731784	G	A	rs7514261	0.0764311	-0.130189	0.0734794	0.393059	183315
Malignant neoplasm of cervix	196735074	G	A	rs10801559	0.0764557	-0.130185	0.0734833	0.39306	183315
Malignant neoplasm of cervix	196735867	G	A	rs70620	0.422523	0.0819373	0.10216	0.14433	183315
Malignant neoplasm of cervix	196736796	C	A	rs375046	0.260061	-0.0812204	0.072116	0.537888	183315
Malignant neoplasm of cervix	196740093	A	T	rs424535	0.774002	0.0232296	0.0808987	0.273417	183315
Malignant neoplasm of cervix	196743772	C	T	rs35352142	0.393155	0.0871105	0.102014	0.144903	183315
Malignant neoplasm of cervix	196744598	C	G	rs115325629	0.346111	-0.240853	0.255639	0.020482	183315
Malignant neoplasm of cervix	196746205	G	A	rs34231058	0.820299	-0.043758	0.19263	0.0357784	183315
Malignant neoplasm of cervix	196747868	G	A	rs114645367	0.0233276	0.497989	0.219569	0.0272985	183315
Malignant neoplasm of cervix	196748023	C	T	rs506317	0.245818	-0.0836927	0.0721136	0.537118	183315
Malignant neoplasm of cervix	196752783	C	A	rs191086600	0.425512	-0.377073	0.473178	0.00629695	183315
Malignant neoplasm of cervix	196820070	A	G	rs424772	0.087878	-0.140319	0.0822163	0.262144	183315
Malignant neoplasm of cervix	196853238	A	G	rs60642321	0.652678	-0.0483833	0.107508	0.131218	183315
Malignant neoplasm of cervix	196855556	A	T	rs187739503	0.0231324	0.498824	0.219626	0.0275785	183315
Malignant neoplasm of cervix	196855643	T	C	rs16840639	0.634033	-0.0513116	0.107785	0.130063	183315
Malignant neoplasm of cervix	196856157	C	T	rs7519758	0.610763	-0.0548278	0.10772	0.130477	183315
Malignant neoplasm of cervix	196856834	A	G	rs12408496	0.642631	0.0419691	0.0904462	0.203383	183315
Malignant neoplasm of cervix	196865091	G	A	rs148056042	0.45469	0.151754	0.202983	0.0335646	183315
Malignant neoplasm of cervix	196868047	T	C	rs147814709	0.85846	0.0403649	0.226343	0.0263645	183315
Malignant neoplasm of cervix	196870713	C	T	rs142565493	0.692539	0.151533	0.383229	0.00936438	183315
Malignant neoplasm of cervix	196880449	T	C	rs187717871	0.0246598	0.493118	0.219487	0.0276441	183315
Malignant neoplasm of cervix	196891872	A	G	rs112488423	0.138459	-0.264478	0.178514	0.0441454	183315
Malignant neoplasm of cervix	196898103	T	C	rs6685931	0.189009	0.0956753	0.0728391	0.460499	183315
Malignant neoplasm of cervix	196898410	T	C	rs75024683	0.0364158	0.43594	0.20836	0.0315855	183315
Malignant neoplasm of cervix	196910875	C	T	rs1409153	0.263233	-0.0815707	0.0729103	0.539004	183315
Malignant neoplasm of cervix	196946276	G	T	rs191076788	0.577362	-0.136047	0.244144	0.022463	183315
Malignant neoplasm of cervix	196948006	T	C	rs72736416	0.968922	-0.00726247	0.186405	0.0395328	183315
Malignant neoplasm of cervix	196965155	C	T	rs139128791	0.701993	0.160747	0.420109	0.00679287	183315
Malignant neoplasm of cervix	196982329	G	A	rs1412636	0.353064	-0.079206	0.0852905	0.2332	183315
Malignant neoplasm of cervix	196993852	A	G	rs7537588	0.724948	0.0610289	0.17345	0.954619	183315
Malignant neoplasm of cervix	197014717	A	T	rs141924829	0.571535	0.121236	0.214277	0.0297607	183315
Malignant neoplasm of cervix	197044007	G	A	rs17514403	0.710392	0.153859	0.414347	0.0070544	183315
Malignant neoplasm of cervix	197053918	G	A	rs1412635	0.390619	0.0621234	0.072363	0.549933	183315
Malignant neoplasm of cervix	197172131	A	G	rs45512792	0.568342	-0.138915	0.243499	0.0225604	183315
Malignant neoplasm of cervix	197221769	G	A	rs139088313	0.452505	-0.227642	0.303018	0.0147568	183315
Malignant neoplasm of cervix	197239136	T	G	rs12757091	0.972362	0.00899872	0.259734	0.0201198	183315
Malignant neoplasm of cervix	197284500	A	T	rs4335403	0.638812	-0.241868	0.515314	0.00478947	183315
Malignant neoplasm of cervix	197304559	T	C	rs190548044	0.813774	-0.113196	0.48054	0.00535276	183315
Malignant neoplasm of cervix	197337274	T	G	rs79844463	0.977722	-0.00895271	0.320598	0.0126218	183315
Malignant neoplasm of cervix	197341617	G	A	rs3790370	0.529493	-0.0793883	0.126258	0.0947792	183315
Malignant neoplasm of cervix	197367906	C	T	rs17618402	0.608066	0.24745	0.482513	0.00536527	183315
Malignant neoplasm of cervix	197425817	T	G	rs76505423	0.379585	-0.363828	0.414071	0.00727204	183315
Malignant neoplasm of cervix	197464410	A	G	rs17620514	0.903014	0.0263949	0.21661	0.028894	183315
Malignant neoplasm of cervix	197502940	G	A	rs9658810	0.185104	0.0965661	0.0728689	0.568825	183315
Malignant neoplasm of cervix	197595865	C	A	rs149681097	0.301155	-0.37308	0.360826	0.0099859	183315
Malignant neoplasm of cervix	197671840	G	A	rs74420582	0.93534	-0.0240957	0.297006	0.0148593	183315
Malignant neoplasm of cervix	197701543	C	A	rs150215601	0.534471	0.105542	0.169901	0.0482405	183315
Malignant neoplasm of cervix	197739212	G	T	rs1747818	0.166839	0.117039	0.0846617	0.759277	183315
Malignant neoplasm of cervix	197766421	C	T	rs145456171	0.109835	0.32739	0.204755	0.0315936	183315
Malignant neoplasm of cervix	197788716	C	G	rs3900909	0.0292745	-0.241076	0.110597	0.11996	183315
Malignant neoplasm of cervix	197816627	T	TA	rs200441686	0.771557	-0.0743365	0.256033	0.0210272	183315
Malignant neoplasm of cervix	197820974	G	A	rs34967494	0.0602296	-0.188519	0.100323	0.150975	183315
Malignant neoplasm of cervix	197845477	T	C	rs12740041	0.236722	-0.111229	0.0940058	0.177795	183315
Malignant neoplasm of cervix	197845693	C	A	rs12403425	0.236881	-0.111197	0.0940104	0.177788	183315
Malignant neoplasm of cervix	197847653	G	T	rs76004643	0.227383	-0.113455	0.0939877	0.178208	183315
Malignant neoplasm of cervix	197859479	C	T	rs116582102	0.852463	-0.0348284	0.187272	0.0380771	183315
Malignant neoplasm of cervix	197908687	T	A	rs116514830	0.567403	-0.156976	0.274491	0.0176857	183315
Malignant neoplasm of cervix	197973943	T	C	rs10922341	0.808504	0.0184573	0.0761575	0.339739	183315
Malignant neoplasm of cervix	197984612	C	G	rs12120957	0.906922	-0.0388011	0.331854	0.0118101	183315
Malignant neoplasm of cervix	197988391	T	C	rs34414349	0.651894	0.103736	0.229944	0.0260329	183315
Malignant neoplasm of cervix	197992799	C	T	rs35351085	0.354967	0.135753	0.14676	0.0653907	183315
Malignant neoplasm of cervix	198020908	A	G	rs141323461	0.243651	0.384438	0.329732	0.0126476	183315
Malignant neoplasm of cervix	198028823	G	A	rs4497244	0.158256	-0.748271	0.530326	0.00437969	183315
Malignant neoplasm of cervix	198033703	C	T	rs72747173	0.813108	0.0227952	0.096419	0.172828	183315
Malignant neoplasm of cervix	198048562	A	T	rs138366774	0.347231	0.194312	0.206721	0.031555	183315
Malignant neoplasm of cervix	198052039	A	C	rs144377305	0.209981	-0.472367	0.376803	0.00958701	183315
Malignant neoplasm of cervix	198065678	G	A	rs10922361	0.39463	0.0753321	0.0884958	0.209635	183315
Malignant neoplasm of cervix	198065844	G	A	rs7535557	0.435402	0.0693	0.0888483	0.207384	183315
Malignant neoplasm of cervix	198065935	T	C	rs7513100	0.393372	0.0755323	0.0884952	0.209636	183315
Malignant neoplasm of cervix	198131707	G	A	rs143814257	0.732592	-0.105089	0.307565	0.0135633	183315
Malignant neoplasm of cervix	198272225	G	A	rs10801660	0.957338	0.00607923	0.113643	0.112436	183315
Malignant neoplasm of cervix	198301693	C	A	rs115353164	0.455467	-0.189767	0.254267	0.0198675	183315
Malignant neoplasm of cervix	198444488	G	A	rs190770651	0.307145	-0.802089	0.785413	0.00222532	183315
Malignant neoplasm of cervix	198464934	C	A	rs80104950	0.886311	0.0278377	0.194704	0.036945	183315
Malignant neoplasm of cervix	198528479	C	T	rs74475713	0.502783	0.0911971	0.136091	0.0801731	183315
Malignant neoplasm of cervix	198580649	G	A	rs78024727	0.804338	-0.0488516	0.197192	0.035258	183315
Malignant neoplasm of cervix	198634149	T	C	rs1926231	0.124078	0.112671	0.0732641	0.585772	183315
Malignant neoplasm of cervix	198644918	C	A	rs12739875	0.774551	-0.0226406	0.0790449	0.299153	183315
Malignant neoplasm of cervix	198655170	G	T	rs1326273	0.119881	0.114316	0.073502	0.59429	183315
Malignant neoplasm of cervix	198667467	T	C	rs79641904	0.899852	0.021335	0.169529	0.0481792	183315
Malignant neoplasm of cervix	198735471	G	A	rs141856814	0.93957	-0.0148361	0.195699	0.0358173	183315
Malignant neoplasm of cervix	199005775	C	T	rs10919615	0.0064677	-0.211194	0.0775571	0.738714	183315
Malignant neoplasm of cervix	199007363	C	T	rs12239179	0.00836257	-0.204508	0.0775513	0.737541	183315
Malignant neoplasm of cervix	199010689	C	G	rs1124025	0.00800313	-0.203833	0.076862	0.728768	183315
Malignant neoplasm of cervix	199031598	A	G	rs6427756	0.00405481	-0.217042	0.0755225	0.713182	183315
Malignant neoplasm of cervix	199035580	A	T	rs2360962	0.00372743	-0.219041	0.0755224	0.713433	183315
Malignant neoplasm of cervix	199038079	C	T	rs7529925	0.00457404	-0.216309	0.0762834	0.723397	183315
Malignant neoplasm of cervix	199041592	C	T	rs1434282	0.00209822	-0.23137	0.0752187	0.711545	183315
Malignant neoplasm of cervix	199101730	C	T	rs1275009	0.0543388	0.139112	0.072299	0.49382	183315
Malignant neoplasm of cervix	199123565	T	C	rs112169695	0.348337	-0.212816	0.226926	0.0258592	183315
Malignant neoplasm of cervix	199152404	T	C	rs4084030	0.955725	-0.0132826	0.239246	0.0239869	183315
Malignant neoplasm of cervix	199255420	T	C	rs144949872	0.147699	0.618247	0.427053	0.00743331	183315
Malignant neoplasm of cervix	199276405	A	G	rs137905573	0.757408	-0.0870164	0.28171	0.017788	183315
Malignant neoplasm of cervix	199284878	G	A	rs116394272	0.733127	0.066077	0.193792	0.0375277	183315
Malignant neoplasm of cervix	200029363	C	G	rs2816950	0.668607	0.0435742	0.101794	0.146236	183315
Malignant neoplasm of cervix	200090580	A	G	rs6686515	0.919418	-0.0132431	0.130903	0.0836868	183315
Malignant neoplasm of cervix	200296490	A	C	rs7540115	0.17957	0.148378	0.110558	0.8815	183315
Malignant neoplasm of cervix	200513346	G	A	rs12565263	0.846918	-0.0382928	0.198354	0.0348778	183315
Malignant neoplasm of cervix	201141835	C	T	rs4915486	0.116802	-0.114414	0.0729523	0.422833	183315
Malignant neoplasm of cervix	201473459	C	T	rs72737690	0.453046	-0.160795	0.214295	0.0289091	183315
Malignant neoplasm of cervix	201490493	C	T	rs927901	0.279624	-0.0784819	0.0725901	0.539857	183315
Malignant neoplasm of cervix	201535061	A	G	rs1932023	0.361583	-0.0768296	0.0842104	0.248369	183315
Malignant neoplasm of cervix	201665027	C	T	rs116201986	0.182408	-0.426785	0.320078	0.0129449	183315
Malignant neoplasm of cervix	201853976	T	G	rs2678208	0.24896	0.164617	0.142788	0.0707182	183315
Malignant neoplasm of cervix	201973882	G	T	rs10920287	0.136488	0.121853	0.0818358	0.267774	183315
Malignant neoplasm of cervix	201975086	G	A	rs10127894	0.741341	-0.0250633	0.0759313	0.644886	183315
Malignant neoplasm of cervix	201975384	G	T	rs12045422	0.0789351	-0.131	0.0745629	0.373167	183315
Malignant neoplasm of cervix	201978878	G	T	rs61821527	0.0785688	-0.131106	0.0745321	0.373235	183315
Malignant neoplasm of cervix	201979548	C	T	rs7523510	0.743911	-0.0247934	0.0758953	0.64491	183315
Malignant neoplasm of cervix	201980465	C	T	rs12026141	0.745128	-0.0246686	0.0758872	0.644898	183315
Malignant neoplasm of cervix	201981163	G	T	rs4950805	0.289026	-0.0789699	0.0744816	0.616714	183315
Malignant neoplasm of cervix	201983446	T	C	rs4950806	0.297608	-0.0775543	0.0744586	0.616679	183315
Malignant neoplasm of cervix	202034859	A	C	rs6694034	0.0151185	-0.176425	0.0726172	0.462903	183315
Malignant neoplasm of cervix	202101770	C	T	rs148393709	0.135335	0.843823	0.565039	0.00428569	183315
Malignant neoplasm of cervix	202111519	T	C	rs112482827	0.180375	0.474896	0.354505	0.0104896	183315
Malignant neoplasm of cervix	202129368	G	A	rs79991585	0.279126	-0.283222	0.261689	0.0195488	183315
Malignant neoplasm of cervix	202130245	C	A	rs116853128	0.0568604	-0.544243	0.285785	0.0159871	183315
Malignant neoplasm of cervix	202132437	G	A	rs112451455	0.911818	-0.0240779	0.217417	0.0293053	183315
Malignant neoplasm of cervix	202142651	T	G	rs4950771	0.273178	0.202665	0.184951	0.961228	183315
Malignant neoplasm of cervix	202157555	A	G	rs12083166	0.403774	-0.174593	0.209118	0.0309879	183315
Malignant neoplasm of cervix	202208798	C	T	rs6663303	0.85285	0.0136614	0.0736534	0.420399	183315
Malignant neoplasm of cervix	202212057	G	C	rs61685000	0.763389	0.0220469	0.0732374	0.433648	183315
Malignant neoplasm of cervix	202217817	G	A	rs6427943	0.657163	0.0322856	0.0727427	0.454375	183315
Malignant neoplasm of cervix	202218048	G	A	rs6678914	0.653753	0.0326031	0.0726849	0.454384	183315
Malignant neoplasm of cervix	202222743	G	A	rs12032424	0.634251	0.0349019	0.0733615	0.426022	183315
Malignant neoplasm of cervix	202311286	C	T	rs149820561	0.5865	-0.148325	0.2727	0.0180064	183315
Malignant neoplasm of cervix	202562043	G	A	rs142479568	0.644888	-0.122498	0.265792	0.0189465	183315
Malignant neoplasm of cervix	202591553	T	A	rs4950781	0.583221	-1.04586	1.90612	0.000395655	183315
Malignant neoplasm of cervix	202611965	C	T	rs145336675	0.993654	0.0025207	0.316939	0.0135027	183315
Malignant neoplasm of cervix	202629647	T	C	rs11584227	0.961755	-0.00433982	0.0905038	0.202718	183315
Malignant neoplasm of cervix	202852808	C	T	rs7516546	0.891994	-0.0267102	0.196713	0.96346	183315
Malignant neoplasm of cervix	202995854	C	T	rs75228438	0.0487899	-1.02351	0.519439	0.00462611	183315
Malignant neoplasm of cervix	202996536	C	T	rs79141044	0.543572	-0.148002	0.243656	0.0227068	183315
Malignant neoplasm of cervix	203073657	G	A	rs115402627	0.735418	0.0802908	0.237598	0.0237412	183315
Malignant neoplasm of cervix	203142755	C	T	rs3766562	0.0751658	0.259205	0.145665	0.0673478	183315
Malignant neoplasm of cervix	203143559	T	G	rs3766561	0.0728551	0.250925	0.139889	0.073527	183315
Malignant neoplasm of cervix	203163875	C	T	rs144457182	0.390611	-0.138622	0.161468	0.0519303	183315
Malignant neoplasm of cervix	203214885	T	C	rs3862944	0.378473	-0.0937256	0.10642	0.131739	183315
Malignant neoplasm of cervix	203215796	G	A	rs80241012	0.275252	-0.121843	0.111675	0.118289	183315
Malignant neoplasm of cervix	203218213	T	TGGTCAA	rs142759151	0.83816	-0.0164113	0.0803504	0.282687	183315
Malignant neoplasm of cervix	203227714	C	T	rs56035601	0.985523	0.00200885	0.11071	0.124193	183315
Malignant neoplasm of cervix	203233757	A	G	rs1340239	0.104796	0.456053	0.281161	0.984064	183315
Malignant neoplasm of cervix	203240346	A	G	rs148541330	0.219276	0.279639	0.227634	0.0268623	183315
Malignant neoplasm of cervix	203266899	G	C	rs9427493	0.0632922	0.518435	0.279159	0.983918	183315
Malignant neoplasm of cervix	203349016	G	A	rs16851364	0.909614	-0.0136644	0.120364	0.100183	183315
Malignant neoplasm of cervix	203402861	G	A	rs10920636	0.00796288	0.189514	0.0714166	0.565191	183315
Malignant neoplasm of cervix	203407090	T	C	rs55741360	0.206661	0.339126	0.268551	0.0182425	183315
Malignant neoplasm of cervix	203458384	A	T	rs116468241	0.600641	-0.240836	0.460068	0.00670177	183315
Malignant neoplasm of cervix	203459557	T	C	rs2802788	0.227859	-0.101119	0.0838545	0.250306	183315
Malignant neoplasm of cervix	203461532	C	T	rs2794457	0.229789	0.189058	0.15743	0.0557772	183315
Malignant neoplasm of cervix	203478100	G	C	rs28452703	0.169657	-0.117107	0.0852738	0.237278	183315
Malignant neoplasm of cervix	203483653	A	G	rs2233726	0.779329	-0.108965	0.388889	0.00866156	183315
Malignant neoplasm of cervix	203515747	G	A	rs114066783	0.974725	-0.00595662	0.188005	0.0379616	183315
Malignant neoplasm of cervix	203567529	C	T	rs139343579	0.607991	-0.194191	0.378582	0.00962094	183315
Malignant neoplasm of cervix	203658706	A	G	rs10793756	0.242162	0.311232	0.266101	0.981535	183315
Malignant neoplasm of cervix	203676906	C	A	rs12739352	0.691014	-0.0346696	0.0872235	0.224726	183315
Malignant neoplasm of cervix	203718002	T	C	rs12040899	0.75892	-0.0377926	0.123143	0.0985921	183315
Malignant neoplasm of cervix	203841635	T	C	rs61827272	0.650973	0.0357581	0.0790392	0.296272	183315
Malignant neoplasm of cervix	203860219	C	G	rs146724217	0.662265	-0.124611	0.28529	0.0165305	183315
Malignant neoplasm of cervix	203982959	G	T	rs112938492	0.869461	0.046112	0.280583	0.0157374	183315
Malignant neoplasm of cervix	204083280	G	A	rs1554678	0.869823	0.0157349	0.0960127	0.82702	183315
Malignant neoplasm of cervix	204389944	T	C	rs3014620	0.488245	0.148552	0.21433	0.0305145	183315
Malignant neoplasm of cervix	204393359	G	A	rs146608551	0.541806	0.201884	0.330912	0.0123298	183315
Malignant neoplasm of cervix	204582702	T	C	rs16854023	0.068824	0.160652	0.0882914	0.215805	183315
Malignant neoplasm of cervix	204590548	T	C	rs6679311	0.366407	0.0861011	0.0953265	0.828251	183315
Malignant neoplasm of cervix	204634817	A	G	rs12144762	0.535123	-0.0720001	0.116091	0.111397	183315
Malignant neoplasm of cervix	204756079	G	T	rs79763013	0.52188	-0.10761	0.168023	0.0493978	183315
Malignant neoplasm of cervix	204810098	C	T	rs77176058	0.838087	-0.0324105	0.158609	0.0587824	183315
Malignant neoplasm of cervix	204852036	G	A	rs16854533	0.325609	0.0988375	0.100547	0.151596	183315
Malignant neoplasm of cervix	204976188	T	C	rs6656887	0.127454	0.202914	0.133127	0.0803403	183315
Malignant neoplasm of cervix	205004046	T	C	rs2802840	0.762823	0.0321976	0.106694	0.869065	183315
Malignant neoplasm of cervix	205027167	A	G	rs72755552	0.3478	-0.17207	0.183274	0.0385917	183315
Malignant neoplasm of cervix	205072414	T	C	rs3903399	0.739037	0.0287063	0.0861713	0.225661	183315
Malignant neoplasm of cervix	205210869	A	G	rs17345153	0.774645	0.0209759	0.0732642	0.414879	183315
Malignant neoplasm of cervix	205312127	G	T	rs12067235	0.1749	0.128082	0.0944124	0.178218	183315
Malignant neoplasm of cervix	205353846	A	G	rs2864861	0.722101	-0.0290224	0.0816034	0.271298	183315
Malignant neoplasm of cervix	205423145	T	C	rs78242118	0.0985394	-0.398969	0.241509	0.0223357	183315
Malignant neoplasm of cervix	205437606	T	G	rs114827829	0.668355	-0.098408	0.229706	0.0262369	183315
Malignant neoplasm of cervix	205492435	T	C	rs1041309	0.744525	0.0364071	0.111724	0.881159	183315
Malignant neoplasm of cervix	205498763	G	A	rs12119834	0.66675	0.036955	0.0858196	0.769379	183315
Malignant neoplasm of cervix	205514945	G	A	rs11240503	0.313192	-0.0814015	0.0807116	0.27775	183315
Malignant neoplasm of cervix	205567883	A	T	rs145796852	0.249029	-0.723389	0.627554	0.0037023	183315
Malignant neoplasm of cervix	205603092	GATAA	G	rs10544723	0.406806	-0.31856	0.384026	0.00986524	183315
Malignant neoplasm of cervix	205662639	A	G	rs16856110	0.322105	0.0864217	0.0872823	0.224602	183315
Malignant neoplasm of cervix	205669917	A	G	rs3902968	0.24707	0.0896975	0.0774927	0.33301	183315
Malignant neoplasm of cervix	206021553	G	A	rs58493320	0.836428	-0.0197394	0.0956067	0.191154	183315
Malignant neoplasm of cervix	206109537	C	T	rs35439639	0.545867	-0.171766	0.284397	0.0169312	183315
Malignant neoplasm of cervix	206425913	C	T	rs111528448	0.402922	-0.166131	0.198623	0.0337411	183315
Malignant neoplasm of cervix	206481229	G	A	rs41297620	0.744617	0.119135	0.36573	0.0102034	183315
Malignant neoplasm of cervix	206773321	C	T	rs1800894	0.789207	-0.0624297	0.233522	0.0240635	183315
Malignant neoplasm of cervix	206823039	C	T	rs142860569	0.338154	-0.198427	0.207166	0.0319492	183315
Malignant neoplasm of cervix	206888427	C	T	rs1713235	0.680986	0.0303758	0.0738857	0.391799	183315
Malignant neoplasm of cervix	206901560	T	C	rs1150258	0.601273	0.0385763	0.0738203	0.391057	183315
Malignant neoplasm of cervix	206928948	A	T	rs13190	0.683653	0.0298978	0.0733719	0.413474	183315
Malignant neoplasm of cervix	206936501	G	A	rs748844	0.780277	0.0205766	0.0737627	0.394944	183315
Malignant neoplasm of cervix	206955921	C	T	rs10863962	0.721433	0.0327299	0.0917973	0.191105	183315
Malignant neoplasm of cervix	206959000	A	G	rs7556372	0.771267	0.0214276	0.0737056	0.401742	183315
Malignant neoplasm of cervix	207061657	G	T	rs148838761	0.993738	0.00144774	0.184473	0.0411745	183315
Malignant neoplasm of cervix	207078173	G	A	rs1564879	0.532803	0.0453355	0.0726842	0.487187	183315
Malignant neoplasm of cervix	207096104	G	A	rs56218657	0.669394	0.08549	0.20022	0.0340072	183315
Malignant neoplasm of cervix	207096513	T	C	rs3813948	0.700629	0.0611223	0.158977	0.0546308	183315
Malignant neoplasm of cervix	207096574	C	T	rs8942	0.754347	0.0351181	0.11223	0.117368	183315
Malignant neoplasm of cervix	207100406	T	C	rs2808466	0.990442	0.00142892	0.119276	0.101348	183315
Malignant neoplasm of cervix	207105106	G	A	rs11120218	0.985049	0.00223494	0.119266	0.101262	183315
Malignant neoplasm of cervix	207108804	C	A	rs2842700	0.43918	-0.139339	0.180122	0.0414382	183315
Malignant neoplasm of cervix	207115047	A	G	rs17020993	0.885	0.0163897	0.113319	0.114111	183315
Malignant neoplasm of cervix	207126725	G	A	rs45574833	0.486496	0.111786	0.160637	0.054272	183315
Malignant neoplasm of cervix	207126914	A	G	rs2491393	0.407378	0.0605842	0.0731238	0.447874	183315
Malignant neoplasm of cervix	207132325	G	A	rs4266889	0.493462	0.0499805	0.0729843	0.447259	183315
Malignant neoplasm of cervix	207147048	T	C	rs75279995	0.371677	-0.471335	0.527612	0.00447534	183315
Malignant neoplasm of cervix	207172474	T	G	rs6666604	0.740411	0.030996	0.0935561	0.179669	183315
Malignant neoplasm of cervix	207310422	T	A	rs116703053	0.221937	-0.222463	0.182138	0.0413228	183315
Malignant neoplasm of cervix	207450585	T	C	rs61240730	0.504729	-0.0936539	0.140396	0.0694291	183315
Malignant neoplasm of cervix	207491078	A	G	rs6663887	0.733274	-0.029325	0.0860541	0.777095	183315
Malignant neoplasm of cervix	207504141	G	A	rs7536931	0.466987	0.0526575	0.0723924	0.528099	183315
Malignant neoplasm of cervix	207505884	T	G	rs4844599	0.349708	-0.0866361	0.0926434	0.188237	183315
Malignant neoplasm of cervix	207615924	A	G	rs11576522	0.511629	0.0486331	0.0741014	0.618687	183315
Malignant neoplasm of cervix	207618089	A	G	rs41274770	0.955833	-0.014762	0.266539	0.0183452	183315
Malignant neoplasm of cervix	207644267	T	C	rs10863437	0.753574	-0.0235762	0.0751002	0.364781	183315
Malignant neoplasm of cervix	207651037	G	A	rs60467252	0.597235	0.0538843	0.10198	0.146509	183315
Malignant neoplasm of cervix	207770727	T	C	rs10746399	0.899431	0.00926934	0.0733448	0.579678	183315
Malignant neoplasm of cervix	207877704	G	A	rs61821320	0.950198	0.00967085	0.154836	0.0589698	183315
Malignant neoplasm of cervix	208090631	G	C	rs56160741	0.657031	0.136812	0.308124	0.0140589	183315
Malignant neoplasm of cervix	208186642	T	C	rs148327582	0.836401	0.0431622	0.209018	0.0305599	183315
Malignant neoplasm of cervix	208939308	A	T	rs75157360	0.631718	-0.0986462	0.205809	0.0321644	183315
Malignant neoplasm of cervix	209260839	T	C	rs2800932	0.151137	-0.135855	0.0946374	0.821719	183315
Malignant neoplasm of cervix	209806268	C	G	rs7545538	0.463346	-0.0530259	0.0723066	0.467147	183315
Malignant neoplasm of cervix	211160036	T	A	rs4951510	0.518457	0.106966	0.165652	0.0489765	183315
Malignant neoplasm of cervix	211630419	C	T	rs61851769	0.782808	-0.0218289	0.0791873	0.298939	183315
Malignant neoplasm of cervix	212167815	A	G	rs11119862	0.0414792	-0.179372	0.087983	0.21773	183315
Malignant neoplasm of cervix	212287695	C	T	rs185873389	0.191549	0.34898	0.267211	0.018731	183315
Malignant neoplasm of cervix	212713971	T	C	rs11120001	0.147118	0.169302	0.116777	0.106107	183315
Malignant neoplasm of cervix	213661300	A	T	rs4655303	0.108379	-0.121569	0.0757193	0.354576	183315
Malignant neoplasm of cervix	213764039	G	A	rs1891058	0.458889	-0.0579741	0.0782719	0.693714	183315
Malignant neoplasm of cervix	214233596	T	C	rs1660367	0.425292	-0.0778002	0.0975828	0.833521	183315
Malignant neoplasm of cervix	214246901	G	C	rs1550494	0.0966451	-0.120813	0.0727205	0.560273	183315
Malignant neoplasm of cervix	216980584	T	C	rs1025647	0.100455	0.180095	0.109637	0.877557	183315
Malignant neoplasm of cervix	217033747	C	T	rs4846806	0.0668067	-0.144099	0.0786146	0.305743	183315
Malignant neoplasm of cervix	218683160	A	G	rs28635651	0.406043	0.066151	0.0796159	0.290065	183315
Malignant neoplasm of cervix	219494910	C	A	rs1538742	0.093143	-0.123831	0.0737506	0.596317	183315
Malignant neoplasm of cervix	220796686	A	G	rs2642438	0.171738	-0.110052	0.0805276	0.716255	183315
Malignant neoplasm of cervix	220827800	A	C	rs61830291	0.914489	-0.0121252	0.11292	0.115212	183315
Malignant neoplasm of cervix	220865711	T	A	rs56369151	0.0882836	-0.136121	0.0798586	0.286802	183315
Malignant neoplasm of cervix	221821183	A	G	rs10863663	0.507043	0.0536972	0.0809363	0.276019	183315
Malignant neoplasm of cervix	222617024	G	A	rs904323	0.0258881	0.204086	0.0916052	0.193057	183315
Malignant neoplasm of cervix	222625498	A	C	rs186015966	0.23744	-0.554651	0.469482	0.00630218	183315
Malignant neoplasm of cervix	223676678	G	T	rs150394890	0.301233	0.296941	0.287235	0.015859	183315
Malignant neoplasm of cervix	223691121	A	C	rs188530181	0.301001	0.297154	0.287302	0.0158576	183315
Malignant neoplasm of cervix	223723094	A	C	rs1539707	0.15784	0.158801	0.112435	0.881645	183315
Malignant neoplasm of cervix	223732743	C	G	rs140084787	0.0883019	0.437372	0.256609	0.0201623	183315
Malignant neoplasm of cervix	223766378	A	C	rs17599	0.868501	0.0134887	0.0814723	0.272294	183315
Malignant neoplasm of cervix	223992676	G	T	rs144135113	0.00399825	-0.65369	0.22711	0.0370958	183315
Malignant neoplasm of cervix	224281325	G	C	rs116224866	0.757387	0.0821829	0.266038	0.0183917	183315
Malignant neoplasm of cervix	224305763	G	A	rs187029480	0.920718	-0.0182132	0.182992	0.0399138	183315
Malignant neoplasm of cervix	224523810	G	A	rs114468433	0.397408	0.249808	0.295191	0.0152283	183315
Malignant neoplasm of cervix	224589118	G	A	rs16849875	0.20204	0.241457	0.189265	0.0381723	183315
Malignant neoplasm of cervix	224606496	G	A	rs115715830	0.505826	0.196582	0.295457	0.0153003	183315
Malignant neoplasm of cervix	224634051	G	A	rs58012510	0.332904	0.190148	0.196377	0.0347837	183315
Malignant neoplasm of cervix	224841175	C	G	rs10915730	0.946118	0.00489982	0.0725019	0.470107	183315
Malignant neoplasm of cervix	225572436	T	C	rs115491302	0.863941	-0.0688716	0.401913	0.00830704	183315
Malignant neoplasm of cervix	225750690	G	A	rs2615068	0.210552	0.105284	0.0840893	0.756466	183315
Malignant neoplasm of cervix	225833287	G	A	rs2740168	0.507054	0.0509121	0.0767405	0.331096	183315
Malignant neoplasm of cervix	225844317	G	A	rs56301120	0.962493	0.00565284	0.12021	0.102676	183315
Malignant neoplasm of cervix	225889219	G	T	rs360058	0.453833	-0.0554654	0.0740486	0.396538	183315
Malignant neoplasm of cervix	226146589	C	T	rs41304002	0.739176	0.175496	0.527103	0.00494068	183315
Malignant neoplasm of cervix	226208398	G	T	rs145643169	0.0785471	-0.363026	0.206361	0.032114	183315
Malignant neoplasm of cervix	226261178	A	G	rs78142369	0.24995	-0.285809	0.248428	0.0225142	183315
Malignant neoplasm of cervix	226347052	C	T	rs10915983	0.0857966	0.127957	0.07448	0.613736	183315
Malignant neoplasm of cervix	226370177	T	C	rs3219110	0.191815	0.0943755	0.0723058	0.475925	183315
Malignant neoplasm of cervix	226596487	T	C	rs597429	0.534423	-0.0452772	0.0728786	0.557156	183315
Malignant neoplasm of cervix	226624199	G	A	rs141415111	0.0881089	0.316521	0.185592	0.0403449	183315
Malignant neoplasm of cervix	226736237	A	C	rs6667260	0.580655	-0.0401833	0.0727395	0.431795	183315
Malignant neoplasm of cervix	226870643	A	G	rs12758915	0.0569259	0.137245	0.0720871	0.476826	183315
Malignant neoplasm of cervix	227084223	G	A	rs72748172	0.0878759	0.467521	0.27393	0.017498	183315
Malignant neoplasm of cervix	227193770	T	G	rs77722489	0.390927	0.257792	0.300479	0.0143518	183315
Malignant neoplasm of cervix	227668888	T	TC	rs34315214	0.673251	0.0372743	0.0883927	0.211861	183315
Malignant neoplasm of cervix	227694048	T	G	rs61824945	0.317079	-0.261615	0.261491	0.0204139	183315
Malignant neoplasm of cervix	227707292	C	T	rs146563008	0.96729	0.0304706	0.743052	0.00239029	183315
Malignant neoplasm of cervix	227780406	G	A	rs10799448	0.929521	-0.00641298	0.0725057	0.459834	183315
Malignant neoplasm of cervix	227835658	C	A	rs148467842	0.407403	0.366596	0.442496	0.00647756	183315
Malignant neoplasm of cervix	228111751	C	T	rs61825157	0.732094	-0.0508625	0.148572	0.0638223	183315
Malignant neoplasm of cervix	228462027	T	A	rs16841344	0.549313	0.237436	0.396526	0.00860811	183315
Malignant neoplasm of cervix	228474243	G	A	rs113785232	0.696967	-0.069959	0.17965	0.0423589	183315
Malignant neoplasm of cervix	229346133	G	A	rs140898720	0.107853	-0.572912	0.356306	0.0108613	183315
Malignant neoplasm of cervix	229525044	A	G	rs10799536	0.642365	-0.0491154	0.105762	0.132557	183315
Malignant neoplasm of cervix	229547517	G	A	rs3738187	0.648198	-0.0482674	0.105788	0.132511	183315
Malignant neoplasm of cervix	229567230	G	A	rs144052318	0.11663	-0.498297	0.317573	0.0131716	183315
Malignant neoplasm of cervix	229875158	C	T	rs115894679	0.647975	-0.131174	0.287298	0.0156817	183315
Malignant neoplasm of cervix	230002871	C	T	rs28417369	0.531222	-0.0753894	0.120403	0.10147	183315
Malignant neoplasm of cervix	230074854	A	T	rs144548279	0.887795	-0.0687613	0.487343	0.00620425	183315
Malignant neoplasm of cervix	230096333	A	G	rs7529009	0.246529	0.0840647	0.0725432	0.450469	183315
Malignant neoplasm of cervix	230157783	C	T	rs4631704	0.203643	-0.0925233	0.0727818	0.543739	183315
Malignant neoplasm of cervix	230158968	C	A	rs4846913	0.148798	-0.104835	0.0726107	0.543977	183315
Malignant neoplasm of cervix	230159560	C	G	rs17315646	0.147958	-0.105038	0.0726011	0.544075	183315
Malignant neoplasm of cervix	230160406	C	T	rs10864726	0.147168	-0.10527	0.0726195	0.544031	183315
Malignant neoplasm of cervix	230161390	C	T	rs2281721	0.212077	-0.0908304	0.0727881	0.559415	183315
Malignant neoplasm of cervix	230164735	C	T	rs11122449	0.507704	-0.050999	0.0769892	0.67612	183315
Malignant neoplasm of cervix	230168102	T	G	rs1546954	0.215172	-0.0901806	0.0727575	0.558405	183315
Malignant neoplasm of cervix	230169566	G	A	rs1321257	0.20142	-0.0929137	0.0727299	0.558227	183315
Malignant neoplasm of cervix	230170220	A	G	rs11122456	0.157917	-0.102927	0.0728884	0.56241	183315
Malignant neoplasm of cervix	230171476	T	G	rs4846923	0.436492	-0.0595333	0.076508	0.658515	183315
Malignant neoplasm of cervix	230174408	C	T	rs7532346	0.22671	0.218247	0.180537	0.0419835	183315
Malignant neoplasm of cervix	230279547	C	T	rs2273967	0.0246877	0.209426	0.0932333	0.18521	183315
Malignant neoplasm of cervix	230280653	G	T	rs1043897	0.577027	0.0418996	0.0751249	0.368181	183315
Malignant neoplasm of cervix	230288384	T	C	rs6541311	0.200949	0.136811	0.106979	0.130693	183315
Malignant neoplasm of cervix	230358909	T	C	rs79242340	0.131372	0.76257	0.505444	0.00475984	183315
Malignant neoplasm of cervix	230398492	A	G	rs73102039	0.478435	-0.150185	0.21188	0.0300648	183315
Malignant neoplasm of cervix	230572373	G	A	rs78931415	0.407492	-0.132093	0.159472	0.0546207	183315
Malignant neoplasm of cervix	230708527	T	C	rs2493133	0.157485	-0.103094	0.0729308	0.429282	183315
Malignant neoplasm of cervix	230709026	G	T	rs2478539	0.140658	-0.10739	0.0728884	0.428651	183315
Malignant neoplasm of cervix	230710048	A	G	rs699	0.160537	-0.102208	0.0728357	0.429036	183315
Malignant neoplasm of cervix	230715194	C	A	rs2071404	0.235594	-0.135778	0.114477	0.111007	183315
Malignant neoplasm of cervix	230715790	C	T	rs2493136	0.217203	-0.0900774	0.0729963	0.425938	183315
Malignant neoplasm of cervix	230733279	G	A	rs35837081	0.324628	-0.0972852	0.0987676	0.164119	183315
Malignant neoplasm of cervix	230753826	A	G	rs2354846	0.272534	-0.104513	0.0952508	0.172436	183315
Malignant neoplasm of cervix	230872285	A	G	rs56148170	0.662847	-0.044895	0.102973	0.143493	183315
Malignant neoplasm of cervix	230980471	G	A	rs146276525	0.141423	-0.216648	0.147328	0.0658379	183315
Malignant neoplasm of cervix	231232466	G	A	rs113722620	0.877403	-0.0231563	0.15011	0.0615837	183315
Malignant neoplasm of cervix	231372993	T	C	rs114459700	0.691364	-0.18332	0.461758	0.00563539	183315
Malignant neoplasm of cervix	231593581	C	A	rs113842511	0.17496	0.393891	0.290387	0.0151911	183315
Malignant neoplasm of cervix	231832609	A	G	rs61835449	0.113654	0.116233	0.073473	0.590216	183315
Malignant neoplasm of cervix	231903123	G	A	rs821726	0.502741	-0.0492278	0.0734542	0.423204	183315
Malignant neoplasm of cervix	233019717	G	A	rs4649425	0.931832	-0.00782465	0.091474	0.192942	183315
Malignant neoplasm of cervix	233959588	T	C	rs4920187	0.381591	-0.0810259	0.0926044	0.18754	183315
Malignant neoplasm of cervix	234558737	C	T	rs2884425	0.971462	0.00259086	0.0724201	0.515604	183315
Malignant neoplasm of cervix	234559157	A	G	rs56376779	0.850721	-0.0136764	0.0726704	0.55026	183315
Malignant neoplasm of cervix	234566161	T	C	rs17578693	0.873003	0.0201185	0.125862	0.093029	183315
Malignant neoplasm of cervix	234643320	G	A	rs72749982	0.578765	-0.0955618	0.172125	0.0456254	183315
Malignant neoplasm of cervix	234707109	G	C	rs661955	0.206913	0.0920848	0.0729616	0.562883	183315
Malignant neoplasm of cervix	234719032	C	T	rs684818	0.240576	0.0855152	0.072869	0.566115	183315
Malignant neoplasm of cervix	234960804	A	T	rs10910535	0.299432	-0.0849024	0.0818216	0.277853	183315
Malignant neoplasm of cervix	235056162	A	G	rs34099250	0.0151391	-0.179644	0.0739572	0.409243	183315
Malignant neoplasm of cervix	235423298	C	T	rs903347	0.244678	0.0870442	0.0748205	0.624622	183315
Malignant neoplasm of cervix	235642170	A	G	rs144669411	0.321519	-0.636665	0.642227	0.00336268	183315
Malignant neoplasm of cervix	235930787	A	G	rs4660129	0.0960661	0.213987	0.12858	0.91363	183315
Malignant neoplasm of cervix	235941681	A	T	rs9970896	0.135293	0.18983	0.127099	0.910435	183315
Malignant neoplasm of cervix	236024113	G	A	rs143743775	0.315913	-0.465335	0.463993	0.00614567	183315
Malignant neoplasm of cervix	236067374	A	G	rs147519678	0.724556	-0.136176	0.386449	0.00935667	183315
Malignant neoplasm of cervix	236081625	G	T	rs35592937	0.103055	-0.31099	0.190766	0.0388815	183315
Malignant neoplasm of cervix	236099073	G	A	rs17554536	0.870264	-0.0131664	0.0806157	0.284769	183315
Malignant neoplasm of cervix	236104574	G	A	rs58074293	0.399554	-0.200635	0.238166	0.0239431	183315
Malignant neoplasm of cervix	236113504	C	T	rs75426726	0.981033	0.0118176	0.49708	0.00551285	183315
Malignant neoplasm of cervix	236252499	A	G	rs74671302	0.765754	-0.0912417	0.306248	0.0144513	183315
Malignant neoplasm of cervix	236370248	C	T	rs642905	0.146812	0.112493	0.0775337	0.317945	183315
Malignant neoplasm of cervix	239112279	C	T	rs10495440	0.915962	0.00982689	0.0931269	0.182768	183315
Malignant neoplasm of cervix	240794633	C	T	rs116135446	0.634612	-0.136134	0.28645	0.0164295	183315
Malignant neoplasm of cervix	241521886	G	A	rs4660100	0.714233	0.0310341	0.0847516	0.763875	183315
Malignant neoplasm of cervix	241653927	C	A	rs12130136	0.801238	0.019078	0.075783	0.356948	183315
Malignant neoplasm of cervix	247320115	C	A	rs140797967	0.703103	0.173187	0.454397	0.00700236	183315
Malignant neoplasm of cervix	247364020	G	A	rs114584644	0.279451	0.190771	0.176386	0.042807	183315
Malignant neoplasm of cervix	247465955	T	C	rs78525930	0.711923	-0.0617639	0.167257	0.0495169	183315
Malignant neoplasm of cervix	247556467	G	A	rs56043070	0.987242	-0.00255552	0.159817	0.0544495	183315
Malignant neoplasm of cervix	247651767	A	G	rs1338394	0.873087	-0.0115293	0.0721763	0.485615	183315
Malignant neoplasm of cervix	247857254	G	C	rs11204523	0.877545	-0.0131248	0.0851803	0.766808	183315
Malignant neoplasm of cervix	247865478	A	C	rs79322592	0.558559	-0.0476745	0.0814972	0.266676	183315
Malignant neoplasm of cervix	247874908	G	A	rs35340377	0.0962565	-0.132649	0.0797514	0.292439	183315
Malignant neoplasm of cervix	247876149	C	T	rs3811444	0.0422027	-0.15456	0.0760811	0.347392	183315
Malignant neoplasm of cervix	11320	G	A	rs113106463	0.0416745	0.163743	0.0803942	0.302423	183315
Malignant neoplasm of cervix	76379	G	C	rs4854353	0.711987	-0.0292594	0.0792534	0.31314	183315
Malignant neoplasm of cervix	125750	A	G	rs114986725	0.610079	0.10816	0.212095	0.0294981	183315
Malignant neoplasm of cervix	215327	T	TAC	rs71392506	0.104671	0.138927	0.0856192	0.242193	183315
Malignant neoplasm of cervix	218476	C	G	rs1046207	0.140028	-0.436225	0.295608	0.014943	183315
Malignant neoplasm of cervix	561786	A	G	rs2685226	0.521447	-0.0570449	0.0889775	0.20961	183315
Malignant neoplasm of cervix	601905	T	G	rs2867105	0.230004	-0.115737	0.0964194	0.833341	183315
Malignant neoplasm of cervix	661188	T	C	rs17042314	0.832417	0.0236057	0.111557	0.120039	183315
Malignant neoplasm of cervix	962386	G	T	rs11895897	0.0426177	0.156726	0.0773027	0.672921	183315
Malignant neoplasm of cervix	1210553	G	A	rs7576574	0.495284	0.124473	0.182531	0.0398681	183315
Malignant neoplasm of cervix	1346435	G	A	rs9677202	0.0579322	0.139071	0.0733419	0.589042	183315
Malignant neoplasm of cervix	1396225	C	T	rs77946397	0.182369	0.351303	0.263445	0.0197659	183315
Malignant neoplasm of cervix	1679088	A	ATGTG	rs111613941	0.922167	0.014398	0.147363	0.066148	183315
Malignant neoplasm of cervix	1744125	A	G	rs73182757	0.910262	-0.00875053	0.0776388	0.319358	183315
Malignant neoplasm of cervix	1857840	A	T	rs193165623	0.88904	0.0387339	0.277626	0.0176496	183315
Malignant neoplasm of cervix	1888158	A	G	rs11885419	0.580426	0.0659035	0.119226	0.101296	183315
Malignant neoplasm of cervix	1897460	T	G	rs12621293	0.557444	0.0506388	0.0863198	0.225749	183315
Malignant neoplasm of cervix	2568138	C	T	rs10175354	0.953252	0.00789915	0.134743	0.0773536	183315
Malignant neoplasm of cervix	2671417	T	C	rs188023612	0.0835949	0.749839	0.433383	0.00749516	183315
Malignant neoplasm of cervix	2671657	G	A	rs72773101	0.745708	0.0306224	0.0944252	0.180281	183315
Malignant neoplasm of cervix	2741021	C	T	rs17441745	0.645066	0.257993	0.560089	0.00447244	183315
Malignant neoplasm of cervix	2827608	G	C	rs709275	0.0942389	-0.139527	0.0833766	0.747566	183315
Malignant neoplasm of cervix	2936036	T	G	rs115785583	0.177812	-0.403549	0.299475	0.014711	183315
Malignant neoplasm of cervix	3113237	A	G	rs80063315	0.00763396	-0.306281	0.114805	0.127212	183315
Malignant neoplasm of cervix	3519553	A	G	rs10179340	0.450687	0.0655396	0.0868913	0.770184	183315
Malignant neoplasm of cervix	3538679	T	A	rs78062064	0.840496	0.0528689	0.262691	0.0187729	183315
Malignant neoplasm of cervix	3554304	C	T	rs114288983	0.24198	0.251224	0.214712	0.0287875	183315
Malignant neoplasm of cervix	3587016	C	T	rs4850046	0.10366	0.129374	0.0794992	0.692467	183315
Malignant neoplasm of cervix	3592552	C	T	rs6542680	0.280331	0.0828054	0.0767017	0.648348	183315
Malignant neoplasm of cervix	3594771	T	C	rs3820897	0.279289	0.0829851	0.0767018	0.648299	183315
Malignant neoplasm of cervix	3600300	G	A	rs10183939	0.34588	0.072829	0.0772632	0.644574	183315
Malignant neoplasm of cervix	3606600	T	C	rs11123637	0.0924315	-0.135791	0.080698	0.713681	183315
Malignant neoplasm of cervix	3627565	C	T	rs12475572	0.305589	-0.076248	0.0744231	0.601697	183315
Malignant neoplasm of cervix	3631378	G	A	rs4423609	0.690653	-0.0326055	0.0819299	0.736505	183315
Malignant neoplasm of cervix	3646069	A	T	rs80220851	0.978032	-0.0044129	0.160255	0.0542474	183315
Malignant neoplasm of cervix	3706944	C	T	rs72769401	0.943173	0.0151212	0.21213	0.0303197	183315
Malignant neoplasm of cervix	3720965	C	T	rs138936322	0.486294	0.169918	0.244059	0.0224011	183315
Malignant neoplasm of cervix	3730581	G	A	rs145976248	0.91792	-0.0259076	0.251398	0.0210688	183315
Malignant neoplasm of cervix	3808453	G	A	rs111625037	0.0314022	0.630865	0.293162	0.0147669	183315
Malignant neoplasm of cervix	3831932	A	G	rs2198531	0.772917	0.0273365	0.0947335	0.177551	183315
Malignant neoplasm of cervix	5000179	C	A	rs189700862	0.147446	0.289496	0.199844	0.0345702	183315
Malignant neoplasm of cervix	6776228	C	G	rs16865583	0.0984714	-0.826924	0.500466	0.00563371	183315
Malignant neoplasm of cervix	8303729	C	G	rs3111414	0.531092	0.0563786	0.090013	0.794945	183315
Malignant neoplasm of cervix	8616053	C	T	rs6730558	0.00272766	0.214012	0.0714119	0.367935	183315
Malignant neoplasm of cervix	8622284	T	G	rs3896594	0.00219994	0.218483	0.0713571	0.371701	183315
Malignant neoplasm of cervix	9030292	G	T	rs76645026	0.6041	-0.230872	0.445259	0.00637233	183315
Malignant neoplasm of cervix	9407234	C	A	rs10929580	0.982729	-0.00156616	0.072347	0.482922	183315
Malignant neoplasm of cervix	9479648	C	G	rs4511696	0.523408	0.0462881	0.0725403	0.456453	183315
Malignant neoplasm of cervix	9500397	T	C	rs6745500	0.621374	0.03573	0.072342	0.490009	183315
Malignant neoplasm of cervix	9539633	C	T	rs12475061	0.524021	0.0462398	0.072572	0.454685	183315
Malignant neoplasm of cervix	9541811	C	G	rs4476322	0.727103	0.0254138	0.072823	0.557172	183315
Malignant neoplasm of cervix	9977740	C	T	rs11902236	0.430297	0.0763591	0.0968184	0.168252	183315
Malignant neoplasm of cervix	10404514	C	T	rs3771138	0.254179	0.0874734	0.0767137	0.329653	183315
Malignant neoplasm of cervix	17749607	A	G	rs11900031	0.551191	0.0764085	0.128207	0.0853626	183315
Malignant neoplasm of cervix	18379613	C	T	rs78879955	0.797581	-0.0289152	0.112739	0.116809	183315
Malignant neoplasm of cervix	19385393	G	T	rs192571720	0.71153	0.0957202	0.258841	0.0206698	183315
Malignant neoplasm of cervix	19789071	T	C	rs9306885	0.889495	-0.0107219	0.0771673	0.322804	183315
Malignant neoplasm of cervix	19863913	A	G	rs11886092	0.522982	-0.0490187	0.076741	0.341384	183315
Malignant neoplasm of cervix	20171406	C	T	rs907868	0.842607	0.0145363	0.0732085	0.571754	183315
Malignant neoplasm of cervix	20171619	G	A	rs907866	0.823198	0.0162838	0.0728799	0.551435	183315
Malignant neoplasm of cervix	20210450	G	A	rs3771248	0.68683	-0.0294899	0.0731465	0.536213	183315
Malignant neoplasm of cervix	20516997	C	T	rs639463	0.653272	0.0500096	0.111325	0.121331	183315
Malignant neoplasm of cervix	20519695	C	T	rs61635185	0.400389	0.104739	0.124552	0.0928502	183315
Malignant neoplasm of cervix	20522215	T	A	rs62122042	0.526144	0.084312	0.133005	0.0812024	183315
Malignant neoplasm of cervix	20575557	C	T	rs11897611	0.827136	0.0233687	0.107011	0.867232	183315
Malignant neoplasm of cervix	20604548	A	G	rs896738	0.990946	0.00191252	0.168534	0.0487325	183315
Malignant neoplasm of cervix	20618791	G	C	rs11680700	0.547351	-0.0921357	0.153117	0.0611207	183315
Malignant neoplasm of cervix	20628086	G	A	rs11695134	0.829211	-0.0162898	0.0755162	0.639988	183315
Malignant neoplasm of cervix	20634699	T	G	rs62122092	0.225349	0.206964	0.170702	0.0479928	183315
Malignant neoplasm of cervix	20798530	C	T	rs72784378	0.381797	-0.192455	0.220052	0.0291075	183315
Malignant neoplasm of cervix	20872289	C	G	rs7576170	0.871493	0.0217718	0.134592	0.0796762	183315
Malignant neoplasm of cervix	20921704	T	C	rs78980904	0.379119	-0.0705964	0.0802668	0.283812	183315
Malignant neoplasm of cervix	20967337	C	T	rs6547409	0.869272	-0.0223802	0.135981	0.0765959	183315
Malignant neoplasm of cervix	20981005	C	G	rs10184054	0.131964	-0.121232	0.0804782	0.277692	183315
Malignant neoplasm of cervix	20982585	G	A	rs10172650	0.471487	0.0590992	0.0820753	0.264502	183315
Malignant neoplasm of cervix	20992773	C	T	rs12992267	0.528342	0.0535674	0.0849549	0.234705	183315
Malignant neoplasm of cervix	21000700	G	A	rs62122484	0.728385	0.0312555	0.0900022	0.199362	183315
Malignant neoplasm of cervix	21002409	C	T	rs1042034	0.119307	0.126695	0.0813351	0.732091	183315
Malignant neoplasm of cervix	21003688	A	G	rs2678379	0.119764	0.126577	0.0813604	0.732386	183315
Malignant neoplasm of cervix	21005955	C	T	rs1801701	0.785704	-0.0364214	0.133954	0.0782076	183315
Malignant neoplasm of cervix	21008652	G	A	rs676210	0.124904	-0.124839	0.0813541	0.267569	183315
Malignant neoplasm of cervix	21009932	G	A	rs1041968	0.43811	0.0565363	0.0729134	0.418856	183315
Malignant neoplasm of cervix	21011100	T	C	rs533617	0.983066	0.00306874	0.144577	0.0668465	183315
Malignant neoplasm of cervix	21014672	G	A	rs673548	0.116103	-0.127909	0.0814011	0.267579	183315
Malignant neoplasm of cervix	21028042	G	A	rs679899	0.35007	-0.0675256	0.0722621	0.553638	183315
Malignant neoplasm of cervix	21036740	A	G	rs520354	0.350945	-0.0674346	0.0722959	0.553587	183315
Malignant neoplasm of cervix	21041028	G	A	rs1367117	0.211982	0.0995638	0.0797701	0.279742	183315
Malignant neoplasm of cervix	21044589	G	A	rs934197	0.23621	0.0944795	0.0797624	0.279897	183315
Malignant neoplasm of cervix	21052184	C	T	rs116498710	0.389656	0.180265	0.209551	0.0295808	183315
Malignant neoplasm of cervix	21065354	G	A	rs563290	0.523305	-0.0589909	0.0924247	0.812253	183315
Malignant neoplasm of cervix	21088669	T	G	rs754524	0.292631	0.0876251	0.0832647	0.248387	183315
Malignant neoplasm of cervix	21256241	T	C	rs116609675	0.696795	-0.0678569	0.174148	0.0467377	183315
Malignant neoplasm of cervix	21259078	G	A	rs10746529	0.965819	0.00717927	0.167532	0.949699	183315
Malignant neoplasm of cervix	21313631	G	T	rs74717300	0.151869	0.361476	0.252258	0.0207767	183315
Malignant neoplasm of cervix	21356272	G	A	rs115092560	0.410849	0.187393	0.22786	0.0266309	183315
Malignant neoplasm of cervix	21744601	A	C	rs13390335	0.222361	-0.163169	0.133715	0.0812621	183315
Malignant neoplasm of cervix	22085884	A	T	rs115256181	0.722868	0.0510523	0.14396	0.068965	183315
Malignant neoplasm of cervix	22911945	C	T	rs76693471	0.844816	-0.054814	0.280039	0.017614	183315
Malignant neoplasm of cervix	22956435	C	T	rs77804075	0.348199	-0.216321	0.230597	0.0245562	183315
Malignant neoplasm of cervix	23013591	G	C	rs11694634	0.257437	-0.0833865	0.0736324	0.411293	183315
Malignant neoplasm of cervix	23321683	A	G	rs113840968	0.0219336	0.583757	0.254747	0.0212112	183315
Malignant neoplasm of cervix	23510497	G	A	rs1653769	0.911268	-0.0096244	0.0863643	0.774147	183315
Malignant neoplasm of cervix	23516845	T	TGAGGCAG	rs370119287	0.0281741	-0.441558	0.201179	0.0331037	183315
Malignant neoplasm of cervix	23555070	G	T	rs112709686	0.288093	-0.383524	0.361026	0.0100777	183315
Malignant neoplasm of cervix	23800085	T	A	rs72782112	0.470076	-0.125175	0.173288	0.0465106	183315
Malignant neoplasm of cervix	23807634	G	A	rs115880416	0.917177	-0.0211336	0.203226	0.0323068	183315
Malignant neoplasm of cervix	23889671	G	A	rs144744495	0.845489	-0.0306912	0.15749	0.0554943	183315
Malignant neoplasm of cervix	24022789	C	T	rs17712391	0.432435	0.100381	0.127869	0.0871702	183315
Malignant neoplasm of cervix	24036482	T	C	rs12713147	0.635346	-0.0437486	0.0922543	0.194544	183315
Malignant neoplasm of cervix	24045851	C	T	rs55788848	0.51916	-0.0655927	0.101751	0.14756	183315
Malignant neoplasm of cervix	24273408	G	A	rs4665681	0.108647	-0.433879	0.270447	0.981088	183315
Malignant neoplasm of cervix	24293710	G	A	rs61754186	0.237879	-1.06407	0.901526	0.00134579	183315
Malignant neoplasm of cervix	24726799	T	C	rs72797924	0.770125	0.0817549	0.279779	0.0165256	183315
Malignant neoplasm of cervix	24804989	A	G	rs4665722	0.268389	0.0805268	0.0727577	0.536351	183315
Malignant neoplasm of cervix	25301539	G	A	rs144743753	0.123074	-1.01417	0.657697	0.00256049	183315
Malignant neoplasm of cervix	25611654	T	G	rs6745864	0.401319	0.0687949	0.0819701	0.735526	183315
Malignant neoplasm of cervix	25920200	C	T	rs62127753	0.475126	-0.0531842	0.0744708	0.617565	183315
Malignant neoplasm of cervix	25927904	T	G	rs6728684	0.661232	-0.0337735	0.0770711	0.664903	183315
Malignant neoplasm of cervix	25952994	C	T	rs139403245	0.559014	-0.211734	0.362367	0.0101207	183315
Malignant neoplasm of cervix	26008598	T	C	rs4665806	0.520897	0.143231	0.223114	0.972735	183315
Malignant neoplasm of cervix	26269499	C	T	rs62130490	0.814281	0.0321231	0.136748	0.075173	183315
Malignant neoplasm of cervix	26393600	T	C	rs718928	0.0726725	-0.425231	0.236913	0.0243646	183315
Malignant neoplasm of cervix	26581379	T	C	rs935172	0.850854	-0.0136784	0.072746	0.490428	183315
Malignant neoplasm of cervix	26710019	A	G	rs1275922	0.134776	-0.113903	0.076162	0.637439	183315
Malignant neoplasm of cervix	27065534	T	C	rs74942955	0.831178	0.0616585	0.289217	0.0163083	183315
Malignant neoplasm of cervix	27375230	T	C	rs4665972	0.239101	-0.0878394	0.0746148	0.625315	183315
Malignant neoplasm of cervix	27508073	T	C	rs1260326	0.271422	-0.0834285	0.0758583	0.651161	183315
Malignant neoplasm of cervix	27518370	T	C	rs780094	0.26964	-0.0833816	0.0755342	0.644953	183315
Malignant neoplasm of cervix	27519736	T	C	rs780093	0.432466	-0.0593994	0.07567	0.648612	183315
Malignant neoplasm of cervix	27529596	G	A	rs11127048	0.711266	-0.0276928	0.074814	0.628059	183315
Malignant neoplasm of cervix	27531011	A	C	rs4665985	0.241074	0.100311	0.0855673	0.23369	183315
Malignant neoplasm of cervix	27532958	G	A	rs4665987	0.476507	0.0573148	0.0805059	0.279222	183315
Malignant neoplasm of cervix	27538569	C	A	rs4665988	0.47686	0.0572684	0.0805054	0.279236	183315
Malignant neoplasm of cervix	27555300	A	C	rs12995461	0.476362	0.0573321	0.0805039	0.27917	183315
Malignant neoplasm of cervix	27555693	A	G	rs10169065	0.476343	0.0573346	0.0805039	0.27917	183315
Malignant neoplasm of cervix	27560934	T	C	rs4665382	0.479601	0.0569029	0.0804915	0.279297	183315
Malignant neoplasm of cervix	27568688	C	G	rs4665383	0.470144	0.058142	0.0805019	0.279321	183315
Malignant neoplasm of cervix	27588855	A	G	rs12478841	0.479514	0.0569218	0.0805021	0.279226	183315
Malignant neoplasm of cervix	27602848	T	C	rs12467476	0.483034	0.0564507	0.0804794	0.27939	183315
Malignant neoplasm of cervix	27609188	A	G	rs2384656	0.472705	0.0578833	0.0806079	0.278712	183315
Malignant neoplasm of cervix	27616502	T	C	rs4666000	0.760698	0.0240746	0.0790458	0.297144	183315
Malignant neoplasm of cervix	27649268	C	A	rs12621136	0.0611744	0.5204	0.277956	0.982675	183315
Malignant neoplasm of cervix	27780307	G	T	rs13030345	0.55282	0.05514	0.0929003	0.186796	183315
Malignant neoplasm of cervix	28468378	G	A	rs4666078	0.619271	-0.0414204	0.0833604	0.252535	183315
Malignant neoplasm of cervix	29850127	T	C	rs4665483	0.501516	0.0914729	0.136099	0.920484	183315
Malignant neoplasm of cervix	30204567	T	G	rs4951984	0.864206	0.0140036	0.0818819	0.265954	183315
Malignant neoplasm of cervix	31057272	T	C	rs13394512	0.784155	0.0211947	0.0773791	0.324033	183315
Malignant neoplasm of cervix	31235324	G	A	rs610077	0.213853	-0.101074	0.0813121	0.727762	183315
Malignant neoplasm of cervix	31240178	A	T	rs633323	0.151069	-0.117087	0.0815502	0.732636	183315
Malignant neoplasm of cervix	31242675	G	T	rs10176736	0.180576	-0.107372	0.080189	0.719326	183315
Malignant neoplasm of cervix	31254972	G	A	rs655029	0.440463	-0.0629904	0.081656	0.733234	183315
Malignant neoplasm of cervix	31255954	A	G	rs12468189	0.508536	-0.0497861	0.0753058	0.646219	183315
Malignant neoplasm of cervix	31317430	G	A	rs4420743	0.567962	0.0852226	0.149237	0.0609429	183315
Malignant neoplasm of cervix	31861868	T	C	rs221205	0.573344	0.0733393	0.130234	0.913967	183315
Malignant neoplasm of cervix	32264782	T	C	rs385076	0.0378547	-0.156824	0.0755259	0.644669	183315
Malignant neoplasm of cervix	32980739	G	A	rs114587946	0.396555	-0.348728	0.411337	0.00757403	183315
Malignant neoplasm of cervix	33072862	C	T	rs11896749	0.536377	-0.0735673	0.118983	0.101358	183315
Malignant neoplasm of cervix	33289539	A	T	rs7572682	0.765086	-0.0308384	0.103204	0.857963	183315
Malignant neoplasm of cervix	33331531	T	C	rs143997020	0.806464	-0.0545648	0.222722	0.0265275	183315
Malignant neoplasm of cervix	35152628	A	G	rs72871120	0.835575	-0.0175659	0.0846317	0.24439	183315
Malignant neoplasm of cervix	35388526	A	C	rs34752898	0.182089	0.119505	0.0895606	0.210036	183315
Malignant neoplasm of cervix	35949621	C	T	rs182664662	0.0619512	0.696464	0.37311	0.00966278	183315
Malignant neoplasm of cervix	36081193	G	T	rs74262625	0.80206	0.055421	0.221081	0.0282958	183315
Malignant neoplasm of cervix	36556456	T	C	rs17019087	0.379134	0.0652125	0.0741479	0.390912	183315
Malignant neoplasm of cervix	36587705	G	C	rs848613	0.235412	0.0875942	0.0738237	0.416257	183315
Malignant neoplasm of cervix	36617823	G	A	rs79685402	0.41632	0.144944	0.178322	0.042984	183315
Malignant neoplasm of cervix	36699000	T	TA	rs113274571	0.281841	0.0816278	0.0758486	0.652816	183315
Malignant neoplasm of cervix	36708948	G	C	rs72783126	0.122329	0.143694	0.0930017	0.187892	183315
Malignant neoplasm of cervix	36758436	T	C	rs2072528	0.977762	0.00205922	0.0738738	0.600897	183315
Malignant neoplasm of cervix	37325339	C	T	rs114702953	0.65455	0.163324	0.36501	0.00955951	183315
Malignant neoplasm of cervix	37328828	G	A	rs9309007	0.9862	-0.0024049	0.139041	0.0729525	183315
Malignant neoplasm of cervix	37363141	G	A	rs4384764	0.445678	-0.064328	0.084349	0.241633	183315
Malignant neoplasm of cervix	37496733	C	T	rs116816240	0.668164	0.107857	0.251608	0.0220443	183315
Malignant neoplasm of cervix	37552735	C	G	rs139035930	0.264085	0.204498	0.183113	0.0417266	183315
Malignant neoplasm of cervix	37662470	C	T	rs4670750	0.345738	-0.101272	0.107406	0.87067	183315
Malignant neoplasm of cervix	38993368	C	G	rs10166630	0.972364	-0.00352281	0.101689	0.14643	183315
Malignant neoplasm of cervix	42055689	C	A	rs11902166	0.553576	0.0491783	0.0830138	0.257883	183315
Malignant neoplasm of cervix	42069912	G	A	rs78947001	0.163766	-0.203776	0.146337	0.0656292	183315
Malignant neoplasm of cervix	42098420	G	A	rs62140208	0.570603	-0.0454637	0.0801596	0.287558	183315
Malignant neoplasm of cervix	42102189	A	G	rs7570219	0.651726	-0.0339757	0.0752731	0.364268	183315
Malignant neoplasm of cervix	42930657	T	C	rs1867852	0.609266	-0.042514	0.0831781	0.745156	183315
Malignant neoplasm of cervix	42972247	G	C	rs4953699	0.923577	0.00696698	0.0726269	0.498608	183315
Malignant neoplasm of cervix	43116519	C	G	rs62135367	0.242267	-0.0929322	0.0794742	0.294945	183315
Malignant neoplasm of cervix	43126091	C	T	rs13390874	0.559578	-0.0502162	0.0860652	0.227961	183315
Malignant neoplasm of cervix	43131771	G	T	rs12613605	0.547968	-0.0517546	0.0861416	0.227047	183315
Malignant neoplasm of cervix	43132926	A	T	rs28498283	0.744627	-0.0269582	0.0827619	0.260394	183315
Malignant neoplasm of cervix	43224818	G	A	rs149290349	0.139467	-0.290373	0.196493	0.034324	183315
Malignant neoplasm of cervix	43226582	G	A	rs112694524	0.171322	-0.271742	0.198646	0.0334223	183315
Malignant neoplasm of cervix	43422641	A	C	rs12712881	0.717869	0.0261117	0.0722697	0.527256	183315
Malignant neoplasm of cervix	43431284	C	A	rs6544659	0.74509	0.0235371	0.0723954	0.52085	183315
Malignant neoplasm of cervix	43869000	G	A	rs6740545	0.0615701	-0.170851	0.0913944	0.803878	183315
Malignant neoplasm of cervix	45752589	G	A	rs73926056	0.0807532	-0.275634	0.157835	0.0547664	183315
Malignant neoplasm of cervix	46118839	G	A	rs2881260	0.358109	0.0864074	0.0940258	0.819217	183315
Malignant neoplasm of cervix	46903009	G	T	rs1051317	0.177876	0.106947	0.0793777	0.303208	183315
Malignant neoplasm of cervix	46914826	A	G	rs62140549	0.162655	0.109653	0.0785371	0.315451	183315
Malignant neoplasm of cervix	46928080	C	T	rs2117168	0.185522	-0.104783	0.0791447	0.694094	183315
Malignant neoplasm of cervix	46947977	G	A	rs6544941	0.328592	-0.0752456	0.0770207	0.660465	183315
Malignant neoplasm of cervix	46961671	G	A	rs12053441	0.596451	-0.0436356	0.0824074	0.738224	183315
Malignant neoplasm of cervix	48050351	G	A	rs7601767	0.287003	0.0882284	0.0828653	0.248584	183315
Malignant neoplasm of cervix	53275315	C	T	rs11902299	0.0738227	0.817322	0.45719	0.00693066	183315
Malignant neoplasm of cervix	53293592	C	A	rs10183955	0.147644	-0.211248	0.145899	0.0644667	183315
Malignant neoplasm of cervix	53637767	G	A	rs138650079	0.256852	0.33779	0.29791	0.0147501	183315
Malignant neoplasm of cervix	53737369	A	G	rs10490468	0.396895	-0.0636337	0.0751125	0.360928	183315
Malignant neoplasm of cervix	53775876	C	G	rs2542582	0.274617	-0.0822036	0.0752442	0.358676	183315
Malignant neoplasm of cervix	53851675	T	G	rs75092273	0.509443	-0.114023	0.172839	0.0468313	183315
Malignant neoplasm of cervix	53994916	G	A	rs72799293	0.690917	-0.0684122	0.172058	0.0475242	183315
Malignant neoplasm of cervix	54129660	A	T	rs7559380	0.689133	0.0293971	0.0734868	0.579502	183315
Malignant neoplasm of cervix	54507112	G	A	rs4671944	0.318644	-0.0720835	0.0722824	0.520182	183315
Malignant neoplasm of cervix	54558356	A	G	rs78496188	0.0668175	0.195339	0.106573	0.131694	183315
Malignant neoplasm of cervix	54575131	A	G	rs74399555	0.944894	-0.0144205	0.208631	0.0319965	183315
Malignant neoplasm of cervix	54964946	A	G	rs2588512	0.477067	0.0678936	0.0954864	0.173969	183315
Malignant neoplasm of cervix	54966053	C	G	rs2588511	0.318756	0.0722246	0.0724406	0.49655	183315
Malignant neoplasm of cervix	55102993	C	T	rs1978974	0.491339	0.0533591	0.0775363	0.322277	183315
Malignant neoplasm of cervix	55324795	G	A	rs2576707	0.995591	-0.000434321	0.0785985	0.312779	183315
Malignant neoplasm of cervix	55868231	G	T	rs9309272	0.80698	0.0339231	0.138845	0.0725398	183315
Malignant neoplasm of cervix	55875609	A	G	rs11899888	0.646542	-0.0502151	0.109503	0.125097	183315
Malignant neoplasm of cervix	56020760	C	A	rs145185835	0.992499	-0.00134964	0.14356	0.0676869	183315
Malignant neoplasm of cervix	60287229	C	T	rs2419900	0.884859	-0.0108038	0.0746055	0.611116	183315
Malignant neoplasm of cervix	60287405	T	C	rs28409139	0.618152	0.0381718	0.0765777	0.657535	183315
Malignant neoplasm of cervix	60324666	A	G	rs1512226	0.205707	-0.0917867	0.0725324	0.522917	183315
Malignant neoplasm of cervix	60355425	G	T	rs11125837	0.49713	-0.0508813	0.0749343	0.627103	183315
Malignant neoplasm of cervix	60356235	A	G	rs76529516	0.292637	-0.340169	0.323245	0.0123905	183315
Malignant neoplasm of cervix	60490908	T	G	rs1427407	0.0344279	0.211902	0.100189	0.847847	183315
Malignant neoplasm of cervix	60493816	A	G	rs4671393	0.0261559	0.223784	0.100627	0.849557	183315
Malignant neoplasm of cervix	60498316	G	C	rs7606173	0.668302	-0.032038	0.0747714	0.374753	183315
Malignant neoplasm of cervix	60759715	C	G	rs62149378	0.061314	0.157078	0.0839437	0.246031	183315
Malignant neoplasm of cervix	60841032	C	T	rs1432296	0.0766849	0.15739	0.0889085	0.211221	183315
Malignant neoplasm of cervix	60910371	G	A	rs12989427	0.104991	0.143054	0.0882438	0.214708	183315
Malignant neoplasm of cervix	61076886	A	G	rs190125718	0.611063	0.119578	0.235132	0.0239072	183315
Malignant neoplasm of cervix	61155308	C	T	rs2698197	0.149883	-0.106878	0.0742233	0.603591	183315
Malignant neoplasm of cervix	61187335	C	G	rs1059541	0.9093	0.0140049	0.122934	0.0941568	183315
Malignant neoplasm of cervix	61373938	T	C	rs10165349	0.302088	0.0751078	0.0727813	0.443093	183315
Malignant neoplasm of cervix	61386126	A	G	rs2593620	0.274016	0.0798437	0.0729926	0.433374	183315
Malignant neoplasm of cervix	61387166	G	C	rs2463097	0.292127	0.076904	0.0730009	0.434053	183315
Malignant neoplasm of cervix	61429868	T	C	rs2694616	0.271321	0.0803353	0.0730304	0.432813	183315
Malignant neoplasm of cervix	61446259	G	T	rs1186706	0.311412	-0.073994	0.0730977	0.57239	183315
Malignant neoplasm of cervix	62083167	G	A	rs34130413	0.0984283	0.169906	0.102816	0.144296	183315
Malignant neoplasm of cervix	62103461	G	T	rs34012279	0.458781	0.0726928	0.09812	0.162147	183315
Malignant neoplasm of cervix	62296430	C	G	rs4672497	0.435625	0.0723593	0.0928158	0.190688	183315
Malignant neoplasm of cervix	62303845	T	C	rs11888817	0.581107	-0.0420091	0.0761353	0.651348	183315
Malignant neoplasm of cervix	62304597	A	G	rs6723921	0.447283	-0.0567868	0.0747241	0.621984	183315
Malignant neoplasm of cervix	62308853	A	C	rs11125915	0.570688	-0.0431571	0.0761095	0.651491	183315
Malignant neoplasm of cervix	62336639	A	G	rs4073090	0.203785	-0.0930954	0.073255	0.427454	183315
Malignant neoplasm of cervix	62375785	T	C	rs9751083	0.547433	-0.0645987	0.107376	0.130346	183315
Malignant neoplasm of cervix	62382243	C	A	rs11125916	0.357436	-0.10105	0.109806	0.123744	183315
Malignant neoplasm of cervix	62499374	A	G	rs13389363	0.374742	-0.114093	0.128537	0.086482	183315
Malignant neoplasm of cervix	62508470	C	G	rs78187929	0.159189	0.179863	0.127761	0.0894155	183315
Malignant neoplasm of cervix	62754663	C	T	rs4671448	0.99176	-0.000780402	0.075566	0.648209	183315
Malignant neoplasm of cervix	64660248	C	T	rs4671605	0.512952	-0.0566954	0.0866573	0.772484	183315
Malignant neoplasm of cervix	64857001	C	G	rs7576634	0.495099	-0.120171	0.176147	0.0431025	183315
Malignant neoplasm of cervix	65357140	A	G	rs1396210	0.599638	0.0387955	0.0739073	0.609665	183315
Malignant neoplasm of cervix	65362379	C	T	rs4494728	0.53442	0.0452484	0.0728318	0.568807	183315
Malignant neoplasm of cervix	65362522	A	G	rs4549071	0.566915	0.0416872	0.0728033	0.568484	183315
Malignant neoplasm of cervix	65406056	G	A	rs2661797	0.802703	0.0183815	0.07357	0.402155	183315
Malignant neoplasm of cervix	67039351	T	C	rs17032925	0.144251	0.196403	0.13451	0.0789222	183315
Malignant neoplasm of cervix	67822436	C	T	rs10199432	0.030411	-0.164657	0.0760646	0.660231	183315
Malignant neoplasm of cervix	68093233	C	T	rs72830075	0.85727	-0.0357298	0.198664	0.0348201	183315
Malignant neoplasm of cervix	68303206	A	G	rs143227779	0.0411377	1.07693	0.527355	0.00497493	183315
Malignant neoplasm of cervix	68326669	A	G	rs7592976	0.30225	-0.121259	0.117542	0.107943	183315
Malignant neoplasm of cervix	68349403	A	G	rs140590049	0.199266	0.374458	0.291714	0.016299	183315
Malignant neoplasm of cervix	68365364	C	T	rs17035364	0.0313314	0.48949	0.227369	0.0264501	183315
Malignant neoplasm of cervix	68372995	C	CT	rs141732432	0.792682	-0.0302683	0.115163	0.110893	183315
Malignant neoplasm of cervix	68392849	C	A	rs1867312	0.885466	0.0104614	0.0726263	0.570768	183315
Malignant neoplasm of cervix	68436234	A	G	rs74459970	0.564373	0.230387	0.399728	0.00843449	183315
Malignant neoplasm of cervix	68448519	G	T	rs11900746	0.682094	0.0623467	0.152211	0.939303	183315
Malignant neoplasm of cervix	68493846	C	T	rs184832464	0.801389	-0.0712227	0.283135	0.0165655	183315
Malignant neoplasm of cervix	68574958	G	T	rs72835044	0.921602	-0.0254831	0.258931	0.0200672	183315
Malignant neoplasm of cervix	68684772	C	T	rs4280488	0.673001	-0.0969813	0.229796	0.972735	183315
Malignant neoplasm of cervix	68735300	G	A	rs12992698	0.0296674	-0.591248	0.2719	0.0175509	183315
Malignant neoplasm of cervix	68769536	A	G	rs13413887	0.508354	-0.0550205	0.0831875	0.747899	183315
Malignant neoplasm of cervix	68799920	C	G	rs17602973	0.403432	0.0635652	0.0760796	0.344249	183315
Malignant neoplasm of cervix	68910908	T	C	rs78857843	0.320012	-0.391252	0.393442	0.00838614	183315
Malignant neoplasm of cervix	68927451	T	G	rs13008230	0.573511	-0.0891852	0.158442	0.0566435	183315
Malignant neoplasm of cervix	68942208	G	C	rs137906029	0.878837	-0.0615165	0.403537	0.00754909	183315
Malignant neoplasm of cervix	68944477	T	C	rs12990985	0.453226	-0.421019	0.561324	0.00424433	183315
Malignant neoplasm of cervix	68950137	C	A	rs62133344	0.766625	-0.0520825	0.175485	0.0457913	183315
Malignant neoplasm of cervix	69143639	T	C	rs3890787	0.671894	-0.0350454	0.0827423	0.257432	183315
Malignant neoplasm of cervix	69298791	A	G	rs7424376	0.78599	-0.0202493	0.0745772	0.621052	183315
Malignant neoplasm of cervix	69720117	A	G	rs74738594	0.786287	-0.147661	0.544604	0.00451118	183315
Malignant neoplasm of cervix	69778584	T	C	rs183550357	0.794733	0.0446413	0.171585	0.0475793	183315
Malignant neoplasm of cervix	69806517	G	A	rs17037076	0.153963	-0.116859	0.0819677	0.260392	183315
Malignant neoplasm of cervix	69870500	G	C	rs76823104	0.730281	-0.0501392	0.145435	0.0669756	183315
Malignant neoplasm of cervix	69928688	G	A	rs148712348	0.942041	0.0167458	0.230327	0.0242718	183315
Malignant neoplasm of cervix	69937708	G	A	rs3771529	0.58465	-0.0448863	0.0821182	0.261202	183315
Malignant neoplasm of cervix	69961544	T	C	rs3796097	0.246342	-0.0866303	0.0747276	0.604786	183315
Malignant neoplasm of cervix	69968887	G	A	rs11899723	0.671593	-0.0309136	0.0729157	0.451825	183315
Malignant neoplasm of cervix	70209718	G	GA	rs141913319	0.306323	-0.223648	0.218626	0.0280794	183315
Malignant neoplasm of cervix	70214643	A	C	rs2305144	0.708291	-0.0271842	0.0726556	0.537041	183315
Malignant neoplasm of cervix	70261338	C	T	rs2706762	0.528192	-0.0879794	0.13948	0.0717607	183315
Malignant neoplasm of cervix	70429534	C	G	rs11689828	0.615783	0.036379	0.0724921	0.526699	183315
Malignant neoplasm of cervix	70677967	T	G	rs2902577	0.204359	0.0928465	0.0731519	0.556933	183315
Malignant neoplasm of cervix	70736005	T	C	rs79188300	0.16777	0.645436	0.467909	0.00577051	183315
Malignant neoplasm of cervix	70992614	A	G	rs78654883	0.498734	0.0618771	0.0914688	0.1915	183315
Malignant neoplasm of cervix	71006733	C	G	rs68023366	0.730929	-0.0305772	0.0889157	0.206824	183315
Malignant neoplasm of cervix	71043763	A	AG	rs146010065	0.866094	0.0122951	0.0729155	0.455482	183315
Malignant neoplasm of cervix	71065392	T	C	rs11680831	0.932333	0.00642334	0.0756487	0.349799	183315
Malignant neoplasm of cervix	71234810	T	A	rs145971222	0.605666	0.169411	0.328146	0.0128712	183315
Malignant neoplasm of cervix	71460993	G	A	rs11898122	0.293241	-0.0938598	0.089302	0.206717	183315
Malignant neoplasm of cervix	71568397	C	T	rs150759843	0.17543	-0.24562	0.181275	0.0437884	183315
Malignant neoplasm of cervix	71827707	C	T	rs35668054	0.480347	0.0883257	0.125152	0.0935429	183315
Malignant neoplasm of cervix	71874191	G	A	rs72622637	0.824375	-0.041587	0.187395	0.0383823	183315
Malignant neoplasm of cervix	72027967	C	T	rs6759217	0.420645	0.0584735	0.0726106	0.450468	183315
Malignant neoplasm of cervix	72036095	C	T	rs34155263	0.0993596	0.121051	0.0734549	0.416293	183315
Malignant neoplasm of cervix	72522162	C	T	rs114507848	0.225232	-1.03733	0.855364	0.00166006	183315
Malignant neoplasm of cervix	73990552	A	G	rs114808657	0.241087	-0.563995	0.481112	0.00617956	183315
Malignant neoplasm of cervix	74534412	T	A	rs17010021	0.585081	0.0948698	0.173761	0.0458184	183315
Malignant neoplasm of cervix	74575838	C	T	rs72818091	0.822053	-0.0425217	0.189065	0.0371292	183315
Malignant neoplasm of cervix	75021813	T	C	rs114388033	0.304824	0.222936	0.217256	0.0281323	183315
Malignant neoplasm of cervix	75517546	G	C	rs142996976	0.670051	0.135686	0.318453	0.0138816	183315
Malignant neoplasm of cervix	75834186	G	T	rs114131585	0.144802	-0.76582	0.525203	0.00445158	183315
Malignant neoplasm of cervix	77467668	T	A	rs1922804	0.644194	0.0347454	0.0752321	0.369798	183315
Malignant neoplasm of cervix	77475425	G	T	rs1882682	0.641264	-0.0663737	0.142453	0.930078	183315
Malignant neoplasm of cervix	78235870	A	G	rs115154697	0.204108	-0.441128	0.347363	0.010711	183315
Malignant neoplasm of cervix	78667324	T	C	rs114506174	0.612226	-0.234342	0.462306	0.006155	183315
Malignant neoplasm of cervix	78955172	G	A	rs112834521	0.270518	-0.191769	0.174039	0.0466167	183315
Malignant neoplasm of cervix	79000329	G	C	rs4270377	0.0890902	-0.138455	0.0814338	0.270765	183315
Malignant neoplasm of cervix	79002840	C	A	rs146599142	0.785751	0.13742	0.505531	0.00526246	183315
Malignant neoplasm of cervix	79010566	C	G	rs13030971	0.736551	0.0395902	0.11768	0.104586	183315
Malignant neoplasm of cervix	79094354	C	T	rs12990312	0.769049	-0.0306005	0.104218	0.139074	183315
Malignant neoplasm of cervix	79103043	T	G	rs76841471	0.775258	-0.0670675	0.234909	0.0236125	183315
Malignant neoplasm of cervix	79126971	T	G	rs12999504	0.00244827	-0.612805	0.202268	0.044578	183315
Malignant neoplasm of cervix	79139474	A	G	rs3806561	0.994014	-0.00054746	0.0729747	0.546883	183315
Malignant neoplasm of cervix	79140251	A	G	rs72913277	0.0335745	-0.3151	0.148272	0.0646393	183315
Malignant neoplasm of cervix	79170240	G	A	rs4459759	0.975988	-0.00602211	0.200072	0.0325419	183315
Malignant neoplasm of cervix	79213567	C	T	rs112787300	0.783976	0.0699726	0.255242	0.0198083	183315
Malignant neoplasm of cervix	79247096	A	C	rs191783020	0.456593	0.183616	0.24664	0.0225938	183315
Malignant neoplasm of cervix	79266363	C	G	rs139564670	0.892704	-0.0598024	0.443365	0.00627003	183315
Malignant neoplasm of cervix	79411733	C	G	rs4533495	0.917088	0.00869744	0.083547	0.250168	183315
Malignant neoplasm of cervix	79630145	C	A	rs56170896	0.526759	-0.0882332	0.139397	0.0719382	183315
Malignant neoplasm of cervix	79704848	C	G	rs78642823	0.438752	-0.0746396	0.0963961	0.167715	183315
Malignant neoplasm of cervix	79816215	C	G	rs13417018	0.541053	-0.0503762	0.082419	0.265584	183315
Malignant neoplasm of cervix	79934615	G	T	rs116553900	0.778615	0.179746	0.639386	0.00315057	183315
Malignant neoplasm of cervix	80013441	T	C	rs141639277	0.290666	0.3053	0.288928	0.0156187	183315
Malignant neoplasm of cervix	80044560	G	T	rs17261391	0.0995703	0.499864	0.303512	0.015034	183315
Malignant neoplasm of cervix	80325951	C	T	rs10182495	0.602325	-0.0513859	0.0986179	0.160164	183315
Malignant neoplasm of cervix	81034102	G	T	rs77305423	0.268747	0.349525	0.31604	0.0130945	183315
Malignant neoplasm of cervix	82266410	G	C	rs76385116	0.874621	-0.0312006	0.197734	0.0352207	183315
Malignant neoplasm of cervix	82836468	T	C	rs12468241	0.686847	-0.0434654	0.107817	0.12834	183315
Malignant neoplasm of cervix	83114335	G	A	rs79672111	0.367009	0.265327	0.294124	0.0148961	183315
Malignant neoplasm of cervix	83530985	A	G	rs111735822	0.25024	0.247411	0.215184	0.0291335	183315
Malignant neoplasm of cervix	84127453	C	T	rs7602538	0.592081	0.0395672	0.0738437	0.601206	183315
Malignant neoplasm of cervix	84728005	T	G	rs75124059	0.911791	0.0119878	0.108213	0.12757	183315
Malignant neoplasm of cervix	84866367	A	G	rs72836497	0.475388	0.171557	0.240363	0.0235981	183315
Malignant neoplasm of cervix	85195695	C	T	rs2007125	0.0797058	0.132448	0.075581	0.350139	183315
Malignant neoplasm of cervix	85292717	C	A	rs139922251	0.173928	-0.35777	0.263126	0.0189723	183315
Malignant neoplasm of cervix	85320634	T	C	rs114068223	0.170308	0.680644	0.49638	0.00508066	183315
Malignant neoplasm of cervix	85332402	A	C	rs7605890	0.302588	0.0749153	0.07267	0.563571	183315
Malignant neoplasm of cervix	85349849	G	A	rs950362	0.35876	-0.274055	0.298623	0.0161611	183315
Malignant neoplasm of cervix	85392300	A	G	rs145297992	0.295955	-0.218396	0.208961	0.0314693	183315
Malignant neoplasm of cervix	85429665	C	A	rs62162757	0.88901	-0.0107876	0.077299	0.324786	183315
Malignant neoplasm of cervix	85447487	G	A	rs7595080	0.852296	0.0143205	0.0769133	0.330221	183315
Malignant neoplasm of cervix	85452140	G	A	rs144069380	0.792936	0.063834	0.243178	0.0241533	183315
Malignant neoplasm of cervix	85488192	C	T	rs139082193	0.238267	-0.103477	0.0877424	0.226764	183315
Malignant neoplasm of cervix	85537843	A	T	rs1048740	0.770259	-0.0232384	0.0795735	0.295082	183315
Malignant neoplasm of cervix	85561089	G	GCTCAATGAGGTTGC	rs199714103	0.292359	0.240499	0.228403	0.0263078	183315
Malignant neoplasm of cervix	85576419	T	C	rs6757263	0.626098	-0.0356461	0.0731614	0.426223	183315
Malignant neoplasm of cervix	85666618	G	A	rs1130866	0.784231	0.0202057	0.0737949	0.523024	183315
Malignant neoplasm of cervix	85667185	G	T	rs3024798	0.431799	-0.0619187	0.0787652	0.313188	183315
Malignant neoplasm of cervix	85687421	G	A	rs72925063	0.211508	-0.251737	0.201481	0.0321285	183315
Malignant neoplasm of cervix	85707529	T	C	rs12151752	0.974349	-0.00260904	0.0811424	0.272119	183315
[truncated: 12,476 more rows]
